# Supplementary material for: Fibrillarin-GFP Facilitates the Identification of Meiotic Competent Oocytes
Source: Front Cell Dev Biol. 2021 Apr 15;9:648331. doi: 10.3389/fcell.2021.648331 (PMC8082495; doi:10.3389/fcell.2021.648331)
Supplement: Supplementary file 2 [file Table_1.XLSX]

## Sheet: dn_regulated_gene
Down-regulated genes in NSN GV oocytes
Gene name	log2(NSN/SN)	pvalue	Mscore
Kbtbd8	-0.649162	0.408442	44.5694
Arhgap12	-0.701316	0.0558145	36.4821
Syne2	-0.778346	0.0499534	32.9286
Nlrp4e	-0.779563	0.00618203	32.1021
Hivep1	-0.589625	0.172158	22.9891
Zfp616	-0.718935	0.0725608	18.5468
Zfp939	-0.994583	0.00228363	18.0853
Lrp6	-0.638013	0.0786303	17.2021
Daam1	-0.587395	0.0711595	16.1104
Duxbl2	-0.760046	0.420584	16.0794
Zfp735	-0.95557	0.0264571	16.0245
Cphx3	-1.75607	0.0488035	15.9662
Tnpo1	-0.653113	0.0838969	15.945
Tnc	-2.56161	0.173341	15.783
Kyat3	-1.07606	0.00362204	15.5104
Suz12	-0.697005	0.0213363	15.3525
Acot9	-0.637542	0.0202437	15.1437
Supt16	-0.587447	0.054621	15.0688
Arhgap21	-0.626355	0.178137	14.5098
Dtx3l	-1.29283	0.0198824	14.4203
Etl4	-0.639238	0.0955762	14.215
Usp53	-0.603375	0.0222018	13.8002
Kdm4a	-1.71189	0.0259629	13.6653
Gcnt2	-1.39307	0.00252738	13.5413
Lrp2	-2.80873	0.0112582	13.4214
Csmd3	-0.797162	0.0344321	12.7734
Col4a3bp	-0.752064	0.0926085	12.3406
Dock11	-1.2462	0.00159874	12.3372
Hspb1	-1.18346	0.0163842	12.2584
Spag16	-1.02758	0.0167999	12.1301
Ctnnd1	-0.772317	0.0903436	12.0971
Abcb7	-0.709615	0.0875824	12.0526
Ranbp2	-0.757925	0.0210636	11.9245
Otud4	-0.88398	0.0259633	11.8362
Fam49a	-0.681431	0.0849444	11.7203
Atp13a3	-0.741851	0.0946467	11.5413
Tjp1	-0.812777	0.143912	11.3748
Haus7	-0.694163	0.0997054	11.2802
Ust	-0.889101	0.14493	11.2369
Prkar2a	-0.62429	0.0350003	11.15
Chd8	-0.583302	0.178257	11.1052
Ppa2	-0.792967	0.015429	11.0994
Zfp955b	-0.606925	0.0471372	11.0823
Sycp2	-0.687988	0.01693	11.0082
Fam135a	-0.790415	0.161205	10.9587
Camk4	-1.59847	0.00875085	10.8647
Npat	-0.756558	0.0783887	10.7033
Gipc2	-0.582708	0.0949342	10.6087
Zfp940	-0.787517	0.0147034	10.5776
Zc3h12c	-0.838469	0.169465	10.5505
Calb1	-0.725828	0.0880286	10.4835
Ocrl	-0.642689	0.31659	10.3568
Arap2	-0.589326	0.158168	10.3558
Slc26a9	-0.5819	0.188508	10.1071
Cdh2	-0.620008	0.0353544	10.0171
Anks1	-1.82464	0.020037	10.0101
Atp11c	-0.642652	0.0817677	9.91691
Rnf213	-0.78506	0.0852763	9.89466
Nr2c1	-0.609275	0.0416052	9.87842
Cdk14	-0.917372	0.0467414	9.86567
Eml4	-0.597026	0.0969446	9.86152
Ric1	-0.661626	0.0700367	9.85095
Ttc6	-0.699407	0.119724	9.84782
Arxes1	-0.757944	0.110778	9.71213
Lmo3	-0.670578	0.537239	9.66284
Kat6a	-0.587079	0.163255	9.62989
Slc29a3	-1.37293	0.0377246	9.62672
Tex16	-1.57139	0.072632	9.62285
Parp4	-0.813343	0.0335041	9.57446
Pnpt1	-0.659155	0.0199238	9.53363
Kif13a	-1.71521	0.0159065	9.50678
Brwd3	-0.972811	0.0455781	9.50499
Lcp2	-1.00104	0.0314342	9.49315
Ptprd	-1.12863	0.0279786	9.40669
Epg5	-0.962257	0.0624241	9.24264
Tek	-0.864073	0.0676139	9.20771
Cux1	-0.640792	0.232593	9.14805
Zfp781	-0.909978	0.0587399	9.00784
Pxmp2	-0.669163	0.0896289	8.97851
Cdc25a	-0.703081	0.0217885	8.7
Robo1	-0.816538	0.188707	8.68329
Med13	-0.948767	0.105977	8.65565
Yap1	-0.664756	0.0358025	8.64245
Greb1	-1.54914	0.0223918	8.61684
Sult5a1	-0.834634	0.0433383	8.60482
Foxp2	-1.40046	0.238674	8.54617
Cpeb4	-0.793531	0.192844	8.50687
Zfand5	-0.860391	0.00810233	8.47781
Krt78	-1.69314	0.117229	8.4288
Peli2	-1.21798	0.21806	8.41741
Satl1	-1.7897	0.0267337	8.41236
Ccdc180	-0.725652	0.0268183	8.37024
Magi2	-0.784621	0.0444972	8.36677
Reps1	-0.723298	0.0657725	8.3603
Oas3	-1.49634	0.0407086	8.34927
Esrrg	-0.628181	0.583734	8.27744

## Sheet: up_regulated_gene
Up-regulated genes in NSN GV oocytes
Gene name	log2(NSN/SN)	pvalue	Mscore
Rspry1	0.905698	0.0631085	64.3987
Ppp2r5a	1.03767	0.344954	62.5748
Xdh	0.865467	0.27619	57.5243
Dppa5a	0.58374	0.10162	42.1255
Fbl	1.29719	0.134317	34.0952
Bzw2	1.32503	0.251858	34.0384
Fstl1	0.941806	0.0704685	28.1744
Phkg1	0.773059	0.144558	26.0925
Otx1	2.1292	8.22e-05	24.7691
Noto	0.779092	0.0478884	23.996
Krt79	4.22616	0.074593	23.7771
Spcs3	2.12057	0.109691	22.0846
Duxbl3	1.30777	0.179675	21.3475
Coro2b	1.44279	0.00742395	21.2761
Pex5	1.25959	0.00400482	21.0431
Patl2	0.700893	0.0742967	20.63
Mat2a	0.816815	0.0120998	18.2658
Tex19.2	1.96598	0.146283	18.2335
Tspan18	0.924266	0.0999038	18.1315
Slc35e2	1.04004	0.0632179	17.7336
Pagr1a	1.92394	0.0100261	17.6414
Zfp707	1.1389	0.470421	17.5666
Snai1	1.26706	0.0480814	17.297
Vrtn	0.809761	0.0613588	16.6101
Ubtf	1.16705	0.0492811	16.3163
Smco1	0.833988	0.0673233	16.3002
Steap4	0.886183	0.0117849	16.1075
Qrich1	0.59131	0.0297369	16.0811
Hid1	0.86903	0.0107213	15.9581
Dpf2	1.21081	0.0828364	15.92
Cep112it	1.3247	0.274088	15.7961
Gnl3l	1.13091	0.103184	15.7846
Lzts2	0.930489	0.0122099	15.4092
Gli3	1.84964	0.0358684	15.339
Gpat4	0.676859	0.0602975	15.2612
Slc25a30	1.32121	0.0170525	15.1183
Ewsr1	0.891997	0.0304497	14.7939
Ikbkg	2.47622	NA	14.5822
Pigs	0.595171	0.0263761	14.5666
Cdca7	0.951637	0.0666695	14.4877
Taf1d	0.619553	0.152606	14.3287
Slc12a9	0.674182	0.0221777	14.3169
Eloa	0.877551	0.172244	13.9827
Cyp2u1	0.76168	0.0454693	13.7532
Lockd	0.963833	0.0338334	13.6691
Zscan4d	1.68385	0.0190398	13.6004
Stim1	2.26491	0.0143263	13.3385
Bc1	2.38479	0.0309436	13.2794
Arid3b	0.748729	0.0328052	13.2635
Tspan3	0.644112	0.280845	13.2338
Avpi1	0.623985	0.169327	13.22
H2afz	0.619621	0.240066	13.0097
Haus2	1.07127	0.0662894	12.8607
Pthlh	1.64287	0.00446898	12.8161
Piwil2	1.69583	0.110944	12.7946
Syngr3	0.63594	0.0400845	12.7264
Mpv17	0.620093	0.226166	12.6805
Gpat2	1.48773	0.0279651	12.6639
Pear1	2.60516	0.00119827	12.6211
Socs3	1.10241	0.0547463	12.5869
Adora2b	1.2764	0.023767	12.5685
Gpr3	0.592729	0.00450198	12.5612
Spata2	0.633571	0.0663416	12.4221
Gemin4	2.3936	0.0719013	12.3633
Serpinb12	0.594622	0.0210501	12.3618
Relt	1.91957	0.0251716	12.3578
Creg1	0.800794	0.0436882	12.3338
Prelp	0.591769	0.022746	12.318
Rab5b	0.768606	0.10015	11.9612
Fastkd3	0.638804	0.00761698	11.9302
Sox15	0.898198	0.0251208	11.8787
Alg2	0.59761	0.0470821	11.8467
Htr1d	2.44057	0.00346419	11.829
Traf2	2.56235	0.00436517	11.6659
Zfyve27	2.01755	0.421602	11.6299
Fam83d	0.780841	0.0107789	11.612
Esf1	1.60835	0.0111687	11.5867
Cstf2t	0.904276	0.0499485	11.5541
Hes6	0.630871	0.0453729	11.5394
Rnf6	0.619044	0.105358	11.4481
Tmem222	0.583707	0.0664394	11.4201
Klhl12	0.661762	0.0604425	11.3237
Golph3	0.63105	0.062185	11.252
Hykk	1.30125	0.0258406	11.2171
Ist1	0.600871	0.0800043	11.1249
Rrp7a	0.70889	0.0240921	11.1093
Tldc1	0.766124	0.0517601	11.0533
Dnmbp	1.06821	0.0854811	11.0113
Snrpb	0.862835	0.203611	11.01
Galnt16	2.27373	0.0098155	11.0002
Coq8a	1.61082	0.00477996	10.9928
Impdh2	1.11123	0.165099	10.9834
Uqcrc1	1.26436	0.0950794	10.9576
Rbm5	0.842057	0.159649	10.9194
Arid4b	0.879892	0.0107295	10.8106
Zfp367	1.96225	0.0314208	10.7938
Tspyl4	0.662825	0.127064	10.6874
Pick1	1.27291	0.0723342	10.6615
Arpc5	0.668059	0.0543901	10.617
Fzd7	2.25933	0.000953917	10.5471
Slc35b2	0.593089	0.0814482	10.4992
Pnpla5	1.18897	0.0269195	10.3996
Aspg	1.54875	0.00789552	10.3622
Marveld2	0.765414	0.0819765	10.3153
Daw1	0.771609	0.125434	10.2997
Gin1	1.09583	0.190097	10.288
Miga2	1.92301	0.0208379	10.2573
Slc25a10	1.88858	0.00158149	10.2471
Ddhd2	1.05296	0.0310716	10.175
Fam58b	0.942847	0.111353	10.1682
Tbk1	0.63985	0.037777	10.1513
Cgref1	0.954719	0.0760323	10.1275
Lpin1	0.986949	0.040419	10.1018
Tti2	1.21566	0.0836059	10.0636
Ankrd33b	0.634269	0.638982	10.0362
Capn10	0.732724	0.023157	10.0343
Ano1	1.75023	0.111469	10.0304
Tomm20	0.756802	0.11858	10.027
Pnrc2	1.40714	0.0133417	10.0203
Txndc12	0.608255	0.0429723	9.99329
Abi2	1.16104	0.099927	9.96121
Ppip5k1	1.08753	0.0830142	9.96082
Col9a3	0.935247	0.0303143	9.94979
Rexo4	0.605203	0.0622051	9.94944
Ctps2	0.644515	0.0110958	9.91344
Tapbp	1.44268	0.0101659	9.85224
Mageb16	1.24106	0.0510903	9.82673
Tmed4	1.09595	0.0285264	9.81309
Ldhc	0.665458	0.587931	9.79899
Tgfa	0.644552	0.0894099	9.71932
Pold1	0.865585	0.0386585	9.67136
Pdp2	1.1759	0.00801638	9.66429
Dync1i1	1.16659	0.00381733	9.6628
Bicdl1	0.661326	0.0404844	9.66025
Ano2	0.842729	0.0258033	9.65947
Rangap1	0.723802	0.0624647	9.63259
Baiap3	0.923624	0.0379811	9.61477
Bace2	0.632845	0.0579249	9.5906
Fastk	0.799716	0.0241644	9.58898
Wdr3	0.780108	0.0704606	9.57996
Tnpo3	0.933204	0.116978	9.56293
Sae1	0.608914	0.114843	9.55815
Sugp2	0.941913	0.0530834	9.52383
Pdcd10	0.714917	0.0874154	9.45208
Fam96a	0.849905	0.0452099	9.44591
Zbtb17	0.740983	0.100113	9.32926
Tmem185b	0.90678	0.0235434	9.29469
Mov10l1	1.12338	0.0352346	9.25158
Bckdha	1.20918	0.020126	9.22611
Fbxw5	0.658345	0.0187859	9.22465
Mta2	2.01581	NA	9.19802
Plod1	0.869001	0.0146441	9.17648
Tuft1	0.903897	0.181838	9.1515
Prss37	1.57008	0.00205264	9.14547
Klhl25	0.599317	0.113034	9.12934
Gpx1	0.757239	0.0485932	9.09815
Npdc1	1.32575	0.0211969	9.09629
Afg3l1	1.30161	0.00647494	9.03386
Adal	0.963024	0.0541832	9.03258
Aldh3b1	1.85172	0.00817763	9.00719
Slc33a1	1.21341	0.0914615	9.0051
Castor1	0.667357	0.0130342	8.96294
Surf6	0.765843	0.159586	8.9548
Fam136a	1.60214	0.0195226	8.95002
Ldlrap1	0.615661	0.0849747	8.94389
Zfp24	0.858177	0.0602894	8.92934
Rnd1	1.61009	0.0264824	8.92354
Klk15	1.87055	0.0126442	8.8613
Plekhh1	0.884464	0.602584	8.84991
Adck1	0.65901	0.0379279	8.82363
Tmem127	1.24654	0.00405678	8.8119
Coprs	0.596671	0.0908918	8.80402
Sec23b	0.687935	0.129462	8.7932
Emc1	1.54328	0.0294836	8.78567
Pomgnt2	0.986331	0.0209257	8.7093
Sgms2	1.69954	0.0231067	8.70482
Iah1	0.872516	0.145479	8.67376
Abcc10	0.635249	0.101491	8.60119
Usp20	0.650063	0.0751405	8.59481
Wdr61	0.738846	0.295982	8.58739
Rpl9	0.920943	0.642608	8.57745
Chtf18	0.767303	0.0178223	8.53333
Pafah2	1.81038	0.00594822	8.52947
Cdkl4	1.37118	0.0602249	8.52059
Mapk7	1.02806	0.0155973	8.49432
Tmub2	1.37527	0.0959132	8.49287
B3galnt1	0.629029	0.229648	8.46179
Abce1	0.648354	0.152809	8.45953
Tmem115	1.70436	0.0378595	8.45621
Nedd4	0.587321	0.183173	8.44556
Zfp87	1.09995	0.118158	8.408
Col4a2	1.12885	0.0491106	8.39185
Cog7	0.853126	0.0356619	8.38108
Etfdh	0.971408	0.108406	8.37958
Impact	1.52094	0.0482314	8.36628
Ankmy2	1.63146	0.0389762	8.36065
Chst5	1.07966	0.0790823	8.35623
Abtb1	0.6609	0.0439007	8.33064
Susd4	1.67815	0.168649	8.32277
Pias3	1.34359	0.105163	8.29764
Evi5l	1.0808	0.0536746	8.29146
Ly6e	0.701212	0.116635	8.26698
Tsr2	1.49685	0.12422	8.26276
Ncbp1	1.08625	0.0717189	8.26209

## Sheet: Enriched GO term
GO analysis in NSN and SN GV oocytes
Cluster	ID	Description	GeneRatio	BgRatio	pvalue	p.adjust	qvalue	geneID	Count
dn	GO:0030111	regulation of Wnt signaling pathway	7/94	279/23843	0.000119747	0.0927699	0.0825364	Lrp6/Ctnnd1/Chd8/Cdh2/Rnf213/Cdk14/Yap1	7
dn	GO:0071709	membrane assembly	3/94	27/23843	0.000162057	0.0927699	0.0825364	Cdh2/Ptprd/Magi2	3
dn	GO:0060828	regulation of canonical Wnt signaling pathway	6/94	211/23843	0.000190623	0.0927699	0.0825364	Lrp6/Ctnnd1/Chd8/Cdh2/Cdk14/Yap1	6
dn	GO:0030178	negative regulation of Wnt signaling pathway	5/94	144/23843	0.0002672	0.0938182	0.0834691	Lrp6/Ctnnd1/Chd8/Cdh2/Rnf213	5
dn	GO:0044091	membrane biogenesis	3/94	34/23843	0.00032498	0.0938182	0.0834691	Cdh2/Ptprd/Magi2	3
dn	GO:0003401	axis elongation	3/94	36/23843	0.000385554	0.0938182	0.0834691	Lrp6/Tnc/Yap1	3
