# Supplementary material for: Fibrillarin-GFP Facilitates the Identification of Meiotic Competent Oocytes
Source: Front Cell Dev Biol. 2021 Apr 15;9:648331. doi: 10.3389/fcell.2021.648331 (PMC8082495; doi:10.3389/fcell.2021.648331)
Supplement: Supplementary file 3 [file Table_2.XLSX]

## Sheet: dn_regulated_gene
Down-regulated genes in NSN MII oocytes
Gene name	log2(NSN/SN)	pvalue	Mscore
Mff	-2.7874	1.36e-26	176.991
Bmp15	-1.1696	3.35e-06	171.042
Ube2t	-3.57428	5.57e-22	168.813
Plat	-0.852564	0.000297935	150.925
Txnip	-1.2985	1.09e-06	134.107
Tbc1d14	-1.242	5.14e-05	119.841
Glce	-1.42377	5.28e-07	117.233
H3f3a	-1.9799	6.79e-16	100.011
Lamb1	-0.65068	0.00647229	81.0727
Depdc7	-1.12401	2.11e-06	79.4923
Lbr	-1.23586	2.26e-05	78.6574
Me1	-0.990021	1.78e-06	78.5541
Tm2d1	-2.95148	4.82e-13	71.8208
Astl	-0.943025	0.000777593	69.3812
Polr2d	-1.13195	0.00180846	62.4612
Sub1	-0.842576	0.00748486	62.2464
Leprot	-1.84126	1.18e-06	58.8833
Psma2	-1.00294	7.7e-07	58.7638
Tpra1	-1.2855	1.83e-05	58.1702
Serpine2	-0.649103	0.000136063	56.7692
Dcaf12	-0.624659	7.61e-05	55.1333
Tent5c	-0.839898	0.000363254	52.2982
Fbxo34	-0.72411	0.000630967	52.0168
Cfl1	-1.31723	8.17e-09	51.9626
Pfdn4	-0.780439	0.218044	51.6217
Slc25a17	-1.52185	2.26e-05	51.6204
Pabpn1l	-1.804	7.97e-06	51.3257
Kpna2	-1.47004	6.18e-10	50.3068
Erp44	-1.47923	9.06e-05	48.8323
Bub3	-1.48153	3.42e-08	47.0661
Dusp10	-2.85884	1.21e-12	46.0591
Ube2c	-1.66006	2.96e-05	45.3173
Ciapin1	-1.10115	0.000439026	44.9103
Slc35b3	-2.05214	1.4e-06	44.6093
Rspo2	-0.586446	0.023988	42.3333
Txndc5	-0.895073	0.00122259	41.9328
Elobl	-0.867118	0.00415967	38.8643
Snrnp40	-2.33436	7.66e-08	38.6967
Prkar1a	-1.08307	1.57e-07	38.3894
Nup107	-0.651184	0.00093223	37.9232
Fbxl6	-0.652577	0.0131419	37.5223
Unk	-1.17762	1.15e-08	37.0315
Tmem108	-1.20966	1.49e-07	37.0216
Nup54	-0.763264	0.00768851	37.0204
Tmbim6	-0.807761	0.00106319	36.8462
Baiap2l1	-0.611547	0.00675702	36.3903
Tspan14	-0.702604	1.51e-05	36.2111
Clcc1	-0.83274	3.06e-05	36.0929
Atp6v1g1	-2.46208	7.85e-12	35.8441
Stx12	-0.867837	3.16e-05	35.5009
Edn1	-3.2579	1.47e-07	35.1921
Trp53inp2	-0.809296	0.000113938	35.0968
Ncaph	-1.40983	9.71e-16	34.8925
Scin	-2.79943	3.3e-09	34.7778
Ppp3r1	-0.856584	0.000100457	34.5528
Slc30a3	-1.05928	5.09e-07	34.541
Mum1	-2.24238	7.1e-11	34.2099
Rbm7	-0.892294	0.00197594	34.1624
Tmem131l	-1.05892	0.000139103	34.0247
H2afx	-1.28275	0.000673843	33.6974
Snu13	-1.03707	9.17e-08	33.6299
Dgat2	-1.38335	0.000507837	33.2304
Pabpc1l	-1.31816	0.00021405	33.0408
Sdhaf4	-1.55346	1.09e-12	32.9491
Iars	-0.778135	0.00360816	32.7537
Pdcl3	-1.3615	2.68e-06	32.5863
Daglb	-1.35244	0.0966302	32.1186
Calm2	-1.96956	5.45e-13	31.6031
Rnf5	-1.93181	1.13e-07	31.3834
Hist1h2bc	-1.70487	2.47e-07	31.2516
Fam83g	-1.49376	0.0624442	30.6324
Arf3	-2.12938	2.24e-09	30.1972
Pde6b	-1.05478	2.77e-06	29.9802
Nup160	-0.645923	0.000206011	29.299
Atp6v0e	-1.27527	1.34e-07	29.2778
Nudcd3	-0.77207	0.00127111	29.1831
Fdft1	-0.754999	9.58e-05	28.9126
Nmd3	-0.646932	0.00787277	28.9013
Zbtb2	-1.72502	0.000179728	28.8433
Rbm48	-1.27923	6.88e-09	28.8104
Tdp1	-1.02447	1.08e-05	28.777
Npas2	-1.41835	2.6e-06	28.6595
Ankrd44	-0.59741	0.0019453	28.4874
Txnrd1	-1.10878	2.59e-07	28.3221
Grm4	-0.793196	1.87e-06	27.965
Cpne1	-0.820047	0.000297651	27.5705
Fubp1	-0.932335	1.91e-05	26.9771
Zcchc10	-0.610887	0.0220629	26.966
Tmem230	-0.97277	0.202012	26.7399
Aurkb	-2.35734	2.14e-10	26.467
Pparg	-1.53053	8.36e-08	26.3124
Sdhc	-1.29134	4.27e-05	25.9198
Lmbrd1	-1.59103	2.52e-07	25.7274
Stk32b	-0.99612	0.000322287	25.5977
Med28	-0.582644	0.00442393	25.5401
Git2	-1.00083	3.22e-05	25.3951
Psmd5	-0.855958	0.000301261	25.3262
Ppp1r15b	-1.07271	0.00245613	24.7686
Gna14	-1.29946	1.02e-06	24.6942
Cobl	-1.35313	0.126795	24.6236
Ube2g2	-1.05084	0.00876257	24.5061
Tex30	-0.953006	0.00303966	24.3306
Dpys	-2.16046	1.8e-06	24.3252
Nup205	-1.57564	5.58e-05	24.2316
Ifnar1	-1.98074	1.54e-08	24.1502
Psma5	-1.31611	0.253	24.1461
Lrrc41	-1.85611	2.41e-07	24.0776
Tnfrsf21	-2.73906	4.47e-05	23.4656
Zfp277	-0.72984	0.00264376	23.0872
Tsnax	-0.937003	0.000665231	22.6616
Ccdc115	-0.72238	0.00846229	22.5435
Plek	-1.7186	5.53e-05	22.3428
Rpn1	-0.984993	0.000173862	22.2759
Dnajc10	-0.810579	0.000240569	22.0788
Tuba1c	-0.679147	0.0444562	21.7889
Tex2	-0.792856	0.00640546	21.7479
Rp9	-0.815678	0.0403822	21.6578
Eif1b	-0.599374	0.0483676	21.5892
Tcf7	-0.955805	0.000138852	21.5395
Pskh1	-1.30555	2.76e-06	21.4466
Rnaseh1	-1.03157	0.000370313	21.442
Rsl24d1	-1.26363	1.25e-05	21.4376
Hist2h3c2	-3.51334	0.0235521	21.3367
Prpsap2	-0.750532	0.012483	21.2586
Rdh10	-0.940538	1.23e-06	21.2379
Abcd4	-1.76706	0.00131295	21.0052
Gbe1	-1.03865	0.000540707	20.613
Mtfr1	-0.729179	0.0145907	20.6041
Gja4	-0.855499	0.0104136	20.5599
Ndufab1	-0.639867	0.0140782	20.4666
Med6	-1.0726	0.00673535	20.404
Ldlrad3	-0.733497	0.0352722	20.3956
Zzz3	-1.05604	1.95e-05	20.3493
Mta3	-0.724291	2.69e-05	20.2387
Psma1	-0.650199	0.0154692	20.1647
Snx3	-1.14952	0.000314773	20.1055
Zscan10	-1.52369	0.000173439	19.9487
Mcm6	-0.593988	0.0119194	19.9312
Rad51c	-1.63515	5.76e-05	19.9024
Arntl2	-0.710949	0.00821451	19.8044
Ctns	-1.00452	0.00694547	19.7191
Myadm	-1.15084	6.02e-05	19.6413
Prr14	-0.790767	0.0316506	19.5715
Fgfr2	-0.586427	0.000653417	19.5465
Tmcc2	-0.857052	0.000283283	19.5372
Klf11	-0.612561	0.0979192	19.4715
Sf3b4	-0.864868	1.66e-05	19.4477
Med1	-0.582452	0.00219497	19.4011
Stard5	-0.976168	0.189224	19.2233
Gtf2ird1	-0.874726	0.000121384	19.1756
Cndp1	-0.836915	0.000715266	19.0932
Sem1	-1.44417	0.000281547	19.0013
Sox8	-1.23418	0.00102584	18.9607
Fbl	-1.23944	0.131433	18.9079
Eef1e1	-1.56558	0.000200929	18.8954
Leo1	-0.832434	5.58e-05	18.892
Sbk3	-1.30731	4.54e-05	18.7958
Ccdc62	-0.991918	0.0284644	18.7604
Lamtor1	-1.01954	0.010149	18.6345
Psmd9	-0.583642	0.00163562	18.6336
Hps3	-1.46391	1.62e-06	18.6251
Kif22	-0.754971	0.00103106	18.5373
Peli2	-2.19418	0.000387766	18.4706
H3f3c	-2.08251	0.000255098	18.4621
Siah1a	-1.61337	9.4e-07	18.4423
Aldh1a2	-0.761051	0.0042433	18.2001
Scamp3	-0.76562	0.0271766	18.0701
Lsm3	-1.48001	6.43e-05	18.0139
Rprd2	-0.941733	0.000391293	17.7172
Zfp169	-1.83524	0.000167831	17.7011
Rnf139	-0.826815	0.000192454	17.693
Tmem255b	-0.698487	0.00930035	17.6915
Bet1	-0.777118	0.01731	17.5333
Gemin8	-1.5	9.74e-06	17.5
Gtse1	-0.638221	0.00206952	17.4718
Umad1	-0.959595	0.00296394	17.4152
Abl1	-0.757943	0.00268447	17.2684
Iqcb1	-0.949641	0.00363697	17.1843
Efna1	-0.808168	0.012886	17.1787
Mis18a	-1.50439	0.00041208	17.1498
Cnih4	-1.56901	0.00112298	17.1236
Fancg	-1.15159	6.36e-06	17.1117
Eepd1	-1.65704	0.000336174	17.019
Pdcd6	-0.595979	0.133452	16.9567
Dpy19l1	-0.605378	0.0145551	16.9097
Paip2	-1.40433	6.37e-05	16.9082
Sf3b5	-0.923884	1.53e-05	16.7769
Frmd5	-0.705498	0.00077996	16.7541
Kif11	-0.794984	0.0114084	16.6999
Cd200	-2.48516	0.000125103	16.6724
Gas6	-0.979585	0.0029286	16.6561
Abcb8	-0.736094	0.101687	16.5304
Lsm5	-1.94502	0.00180352	16.3439
Isca1	-0.895489	0.00224526	16.33
Lrch4	-0.660903	0.0028255	16.3239
Nsfl1c	-1.28671	1.09e-05	16.2657
Mrps27	-0.991007	3.31e-06	16.2316
D5Ertd577e	-0.633937	0.0370975	16.1738
Ppan	-0.60978	0.00387579	16.1572
Trim6	-2.96707	NA	16.1499
Rasl11b	-1.37896	0.000485211	16.1288
Abraxas1	-0.616621	0.00121849	16.1171
Ndrg4	-1.77561	4.15e-05	15.9978
Mrpl22	-1.7115	1.25e-06	15.9867
Snx14	-0.992093	0.010094	15.8244
Camkmt	-1.0409	3.79e-05	15.7243
Ece1	-0.813768	0.00542262	15.7241
Derl2	-0.809066	0.000759508	15.7158
Srp9	-0.607593	0.0253959	15.646
Sh3gl1	-1.72802	0.00015568	15.545
Plekha1	-0.711129	0.000269288	15.4787
Fstl5	-2.46308	0.00635125	15.4487
Per3	-0.716393	0.0178457	15.3843
Pcdhb17	-1.06836	0.000211297	15.3694
Xaf1	-2.15367	0.00331946	15.3464
Nfe2l1	-0.607343	0.00140009	15.2732
Rbm8a	-1.20777	0.00316239	15.149
Actl6a	-0.71286	0.00370481	15.1439
Tram1	-0.582813	0.0045413	15.1402
Slco4a1	-1.14484	0.000315177	14.9328
U2af1	-1.01818	0.000251933	14.9129
Arhgap17	-0.680518	0.00218584	14.8427
Cnn1	-0.89446	0.000105476	14.7864
Gjb2	-1.83468	0.000662132	14.7623
St3gal5	-0.811613	0.00959913	14.7582
Kcnn2	-0.643289	0.144946	14.7136
Fam221a	-0.806396	0.015008	14.7086
Cetn2	-1.09251	7.26e-05	14.6773
Elp2	-0.592161	0.0015654	14.5605
Parn	-0.826442	0.0581106	14.5499
Egfr	-1.1555	0.00941402	14.5092
Rpl32	-0.919197	0.00715648	14.4295
Phactr4	-0.64081	0.0021977	14.3011
Fscn1	-1.89572	8.13e-06	14.2673
Mpzl1	-0.755509	0.0454121	14.245
Rnf167	-0.875549	0.015985	14.2229
Clvs1	-0.693044	0.0059752	14.2063
Extl3	-0.611236	0.00235794	14.1344
Icmt	-0.725444	0.0658578	14.0396
Cops3	-0.683312	0.00123131	13.9935
Vav2	-2.26356	5.64e-05	13.9431
Ciart	-2.03073	2.91e-05	13.9244
Bpifc	-2.38099	0.000118787	13.9238
Zfp987	-1.6435	0.232431	13.883
Tubgcp5	-0.592927	0.00648493	13.8534
Cog6	-1.01993	0.000135497	13.8412
Cfap300	-0.69967	0.102828	13.7512
Cdc25b	-1.1462	0.00207181	13.6655
Paqr6	-0.901611	0.0720709	13.5974
Dram2	-0.670249	0.00437062	13.5405
Ripor1	-0.933965	0.000838515	13.5083
Erh	-0.628787	0.0130221	13.4469
Mrps31	-1.00279	0.015247	13.3806
Slc35b1	-0.592748	0.00408107	13.3659
Cd9	-1.1997	0.00179202	13.3217
Kin	-0.842504	0.00226939	13.3099
Plbd1	-2.91962	0.00266406	13.2411
Baiap2l2	-1.59884	0.00470043	13.2401
Tbk1	-0.64744	0.0570491	13.1537
Prkcb	-1.95191	0.388157	13.1292
Gja3	-2.28586	0.00027696	13.0936
Alpl	-1.98763	0.000208176	12.9713
Tmco1	-0.606171	0.0204981	12.9378
Gng3	-0.609697	0.00262641	12.9264
Cyp4v3	-1.22954	NA	12.8982
Mospd2	-0.896157	0.00245054	12.8763
Mtx2	-2.03211	0.000221989	12.86
Arhgef11	-0.631573	0.0113174	12.8116
Robo1	-0.90693	0.00199531	12.766
Max	-0.935625	0.00936145	12.7655
Dmac2	-1.13136	0.000238158	12.6693
Srebf1	-0.617824	0.00366336	12.5662
Atp1a1	-0.77551	0.00466806	12.5539
Ubxn7	-0.67443	0.0123144	12.5254
Zfp521	-1.6696	0.000780007	12.5026
Fam234b	-0.827678	0.00254077	12.467
Mfrp	-2.70843	0.000131204	12.4559
Paqr8	-2.32558	0.000285034	12.4289
Fyn	-0.601406	0.0511876	12.3606
Per1	-0.747701	0.0123472	12.2907
Slc7a14	-1.44117	0.00222283	12.2652
Tox	-0.806034	0.0515203	12.1812
A4galt	-0.928513	0.00588183	12.1802
Wdr72	-0.892545	0.0186871	12.1656
Pde6d	-0.957299	0.0158237	12.1357
Tcstv1	-0.605891	0.14431	12.1213
Lpcat4	-1.14625	0.00241685	11.9028
Sys1	-1.07768	0.0107212	11.8927
Chmp7	-1.15164	0.0491109	11.864
Tex26	-0.677498	0.00743876	11.8556
Synj2	-2.42773	0.000137959	11.8264
Casp8	-1.15991	0.00225639	11.8012
Slc2a12	-0.891369	0.0420719	11.7994
Flot2	-1.35993	0.000668446	11.6748
Gpx6	-0.66684	0.0475218	11.635
Ankrd33b	-1.11152	0.432319	11.5823
Med18	-0.736952	0.133334	11.5711
Tspan12	-1.40022	0.00113013	11.5399
Dcaf17	-0.788353	0.00605257	11.4859
Disp1	-0.759674	0.0425184	11.4552
Zfp385b	-1.09568	0.0330241	11.3472
Glyr1	-0.669573	0.0168787	11.3451
Lrch3	-1.09746	0.0116833	11.2771
Rara	-0.93626	0.000757212	11.2473
Hacd2	-0.690924	0.0208613	11.139

## Sheet: up_regulated_gene
Up-regulated genes in NSN MII oocytes
Gene name	log2(NSN/SN)	pvalue	Mscore
Zp1	1.33931	0.0657099	88.0894
Xdh	1.44794	0.057234	53.9358
Ppp2r5a	1.49335	0.0138342	50.5686
Syne2	0.738028	3.4e-05	49.7457
Tacc3	1.29081	1.65e-07	48.7287
Dppa2	1.39143	2.75e-06	39.755
Nobox	1.23202	0.000258335	39.1984
Srp54b	0.697983	0.000433376	36.7219
Ncl	0.595408	0.000152886	34.3085
Bms1	0.766468	0.00358653	33.9672
Slc25a48	0.973894	1.16e-06	33.8733
St13	0.719853	2.08e-05	32.397
Bcar3	1.05922	NA	31.1104
Ubc	0.71146	0.276452	30.7753
Zfp68	0.583152	0.00191452	30.7669
Kif14	0.858676	0.000990699	30.1801
Ddx4	1.18124	7.98e-05	28.1567
Sirt5	1.04847	0.245163	26.8388
Srp54c	0.710155	0.00282693	25.7891
Srp54a	0.76735	0.00104441	25.7597
Armc1	0.74459	9.48e-05	25.5377
Mki67	0.926276	1.84e-05	25.5374
Gbp7	1.66739	0.00117573	24.5262
Hdlbp	0.79331	0.00578143	24.4378
Nlrp2	0.620247	0.12211	24.2774
Hbp1	0.841623	0.0210455	24.0927
Spcs3	3.23368	0.0222196	23.2264
Slc4a1ap	0.863327	2.12e-05	23.1559
Eloa	1.21023	0.00133547	23.1327
Hspd1	0.673657	0.00209642	22.673
Mga	0.893498	0.0175087	21.4281
Col4a3bp	1.21802	2.57e-05	21.3206
Hsph1	0.922058	0.00561526	21.2848
Rffl	0.763736	0.0102451	21.1637
Sap30	0.596376	0.0558837	21.0241
Chd9	0.626034	0.0219533	20.9645
Akirin1	2.04741	0.000923403	20.8337
Ostm1	1.99266	5.02e-05	20.7485
Klhdc2	0.585609	0.00156505	20.689
Ttk	0.615588	0.00661484	20.2565
Hmgn2	1.36449	0.00478457	20.2073
Zfp108	0.750294	0.000729834	19.8044
Haspin	0.764766	0.00750963	19.6261
Wdr48	0.946116	0.00144371	19.6166
Pik3cb	1.76867	8.34e-05	19.5695
Blzf1	0.830623	2.47e-05	19.4171
Fstl1	0.793116	0.00342885	19.223
Qars	0.970149	0.198253	19.0864
Myh10	1.48243	0.000616642	19.017
Nlrp4c	0.885772	0.0143396	18.8973
Tanc1	0.687849	0.0252878	18.798
Ttn	0.812115	0.000369714	18.5066
Rpl17	0.939024	2.09e-05	18.3106
Dhx29	0.79092	0.0042426	18.0438
Myo6	0.762423	0.00461475	17.9242
Sdcbp2	2.06624	0.00281578	17.707
Pnmal1	2.11349	0.00013654	17.7004
Heatr1	1.10099	9.49e-06	17.6944
Bzw2	1.23802	0.000170943	17.6812
Slc26a2	1.01831	0.00241046	17.6626
Abi2	2.25503	0.120357	17.6095
Macf1	1.07685	0.00107656	17.2435
Eif2s1	0.723997	0.0176887	17.2413
H2afz	0.76623	0.00663718	17.1628
Eif1a	3.58193	0.000345273	16.7696
Snhg14	0.957459	0.365295	16.7517
Map3k4	0.659634	0.0754551	16.3569
Rnf40	1.03257	0.00126905	16.288
Tspan18	1.09428	0.0268134	16.0519
Dnajc7	1.11296	0.000675625	16.0092
Malat1	1.74254	0.00330228	15.7518
Snrnp70	0.675474	0.0153323	15.6121
Snai1	1.41704	0.000107695	15.5713
Pten	0.775174	0.00093235	15.5462
Mob1b	0.589696	0.00259141	15.507
Slc25a3	0.638326	0.00300211	15.3903
Tnrc6b	0.629593	0.00795273	15.3654
Tubb6	0.660462	0.336499	15.337
Emilin2	1.33669	6.57e-05	15.2707
Vps4b	0.794242	0.0100469	15.0253
Ano1	2.76584	0.00373281	15.0165
Ptger3	0.924941	0.000467744	14.9821
Fzd3	0.677327	0.00826436	14.909
Zmym1	0.708192	0.003858	14.848
Iqgap1	1.01364	0.019833	14.8342
Psmc1	1.24263	4.48e-06	14.8164
Spint2	0.742077	0.0545203	14.7487
Glmn	0.876893	8.09e-05	14.7235
Stip1	0.780932	0.0142856	14.5517
Slco5a1	1.41338	0.0266622	14.4993
Otub2	1.06978	0.0393721	14.4428
Xlr3a	0.624398	0.109486	14.3605
Abce1	0.837874	0.0605455	14.2187
Ergic3	1.25187	0.0156063	14.2075
Hspa4	1.05606	0.197481	14.1977
Birc2	1.17348	0.00058762	13.9593
Rsrc2	0.670593	0.00288872	13.9548
Fastkd2	0.881527	0.0169064	13.9517
Arhgap11a	0.936501	0.0669285	13.9315
Tnik	1.21071	0.000468627	13.8667
Golga3	0.932183	0.00774862	13.857
Gnai2	0.613411	0.000625624	13.8061
Emc2	1.22095	0.00271003	13.7306
Prickle2	1.87891	0.00031689	13.6912
Crkl	0.618289	0.0104504	13.6768
Uvrag	0.707296	0.0571401	13.6553
Hivep2	1.80268	0.00182466	13.5445
Bcat1	0.700686	0.0785395	13.5098
Dstn	1.18075	0.00154714	13.5091
Myh9	1.05126	0.0166344	13.4712
Srsf11	0.67646	0.0118276	13.3258
Ctsl	1.8813	0.00323423	13.2875
Vps13d	1.11264	0.00597359	13.1976
Tacc1	0.647664	0.000629202	13.1409
Edem3	1.02458	0.00283972	13.0768
Scg3	0.612605	0.00699655	13.0637
Clpb	0.753796	0.00326655	13.039
Rlf	1.55741	0.000370007	12.9806
Slc25a30	1.12925	0.00872288	12.8904
Ppp4r1	0.767119	0.0278465	12.8653
Lin9	0.846678	0.0142471	12.826
Crebrf	1.16925	0.00111345	12.8232
Ahsa2	0.859249	0.0254223	12.7581
Plcb1	0.648711	0.0140678	12.7369
Tmem135	0.652935	0.0342231	12.7266
Acsl4	0.886015	0.00428701	12.6853
Fbxl18	1.66261	0.00210836	12.5125
Jtb	1.16789	0.00497861	12.4866
Jade3	2.67627	0.00390923	12.475
Cdc14b	0.89005	0.00279468	12.4212
Wdr61	0.913426	0.00102516	12.3957
Vps33b	0.716288	0.0253412	12.3623
Fgfr1op	0.795059	0.0123073	12.1338
Tgfbr1	1.00624	0.000636601	12.0481
Zfp597	0.796517	0.014913	11.9776
Bnip2	0.822409	0.00315311	11.9533
Zbtb34	0.77391	0.00393315	11.8644
Fiz1	0.663675	0.0475612	11.8246
Aldh6a1	0.847442	0.307918	11.8112
Mterf2	2.53884	0.00657478	11.7966
Pias3	1.82181	0.00104722	11.7804
Shld2	0.694822	0.00448934	11.7622
Cfap36	0.711855	0.0720238	11.7283
Maf1	1.60718	0.00596921	11.7268
Cct2	0.729761	0.093867	11.7264
Uspl1	1.31614	0.0011985	11.713
Cwc27	0.864583	0.00406086	11.6405
Mgea5	1.39289	0.00194561	11.5767
Hspa4l	0.602737	0.00343263	11.5198
Sgsm3	0.635286	0.0294237	11.5181
Tmod2	0.597976	0.0896883	11.5139
Trim23	0.833781	0.0863535	11.5035
Tmem170	0.949389	0.0132479	11.5033
Dync1li1	1.27321	0.0451398	11.4966
Daw1	0.622607	0.0202088	11.4842
Rab5if	2.50932	0.00233485	11.417
Grsf1	1.18887	0.00303225	11.407
Kdm4a	1.15151	0.00918354	11.4038
Gadd45gip1	0.682778	0.034744	11.3938
Zfp951	0.70207	0.0272901	11.3907
Nudc	0.713081	0.0220712	11.3719
Mettl7a2	0.609171	0.021622	11.3062
Etf1	0.696421	0.00721852	11.2663
Dnmbp	0.951391	0.00310944	11.2605
Patl2	0.831421	0.0236583	11.248
Greb1	1.0231	0.00775811	11.2172
Syde2	2.23281	8.04e-05	11.2064
Lpar1	0.931335	0.00489629	11.1715
Zfp346	1.69334	0.00561922	11.1678
Ddx20	1.70459	0.0169592	11.1571
Zfp964	0.899732	0.00664614	11.1381
Polr3k	0.662367	0.0146936	11.1282
Calr4	0.607146	0.0282318	11.1001

## Sheet: Enriched GO term
GO analysis in NSN and SN MII oocytes
Cluster	ID	Description	GeneRatio	BgRatio	pvalue	p.adjust	qvalue	geneID	Count
dn	GO:0014032	neural crest cell development	7/300	78/23843	5.73e-05	0.0461877	0.0415066	Cfl1/Edn1/Rdh10/Sox8/Aldh1a2/Pdcd6/Phactr4	7
dn	GO:0060562	epithelial tube morphogenesis	15/300	371/23843	8.02e-05	0.0461877	0.0415066	Cfl1/Rspo2/Edn1/Ppp3r1/Cobl/Rdh10/Fgfr2/Med1/Sox8/Aldh1a2/Abl1/Phactr4/Robo1/Casp8/Rara	15
dn	GO:0014031	mesenchymal cell development	7/300	83/23843	8.54e-05	0.0461877	0.0415066	Cfl1/Edn1/Rdh10/Sox8/Aldh1a2/Pdcd6/Phactr4	7
dn	GO:0048864	stem cell development	7/300	84/23843	9.21e-05	0.0461877	0.0415066	Cfl1/Edn1/Rdh10/Sox8/Aldh1a2/Pdcd6/Phactr4	7
dn	GO:0016331	morphogenesis of embryonic epithelium	10/300	179/23843	9.51e-05	0.0461877	0.0415066	Cfl1/Cobl/Rdh10/Fgfr2/Sox8/Aldh1a2/Abl1/Phactr4/Casp8/Rara	10
dn	GO:0014033	neural crest cell differentiation	7/300	85/23843	9.94e-05	0.0461877	0.0415066	Cfl1/Edn1/Rdh10/Sox8/Aldh1a2/Pdcd6/Phactr4	7
dn	GO:0042177	negative regulation of protein catabolic process	8/300	114/23843	9.94e-05	0.0461877	0.0415066	Serpine2/Pdcl3/Ube2g2/Snx3/Efna1/Derl2/Egfr/Fyn	8
dn	GO:0006281	DNA repair	16/300	438/23843	0.000151403	0.061583	0.0553416	Ube2t/Mum1/H2afx/Tdp1/Npas2/Rad51c/Sem1/Kif22/Abl1/Fancg/Eepd1/Abraxas1/Actl6a/Cetn2/Egfr/Kin	16
dn	GO:0048762	mesenchymal cell differentiation	10/300	204/23843	0.000275823	0.0948929	0.0852756	Cfl1/Edn1/Ppp3r1/Rdh10/Fgfr2/Sox8/Aldh1a2/Efna1/Pdcd6/Phactr4	10
dn	GO:0060759	regulation of response to cytokine stimulus	7/300	103/23843	0.000329114	0.0948929	0.0852756	Cpne1/Pparg/Ifnar1/Med1/Gas6/Trim6/Robo1	7
dn	GO:0043010	camera-type eye development	13/300	335/23843	0.00035274	0.0948929	0.0852756	Sdhaf4/Pde6b/Rdh10/Ctns/Fgfr2/Med1/Sox8/Aldh1a2/Egfr/Phactr4/Mfrp/Tspan12/Rara	13
dn	GO:0048863	stem cell differentiation	10/300	212/23843	0.000374394	0.0948929	0.0852756	Cfl1/Edn1/Rdh10/Zscan10/Fgfr2/Sox8/Aldh1a2/Pdcd6/Trim6/Phactr4	10
dn	GO:0060571	morphogenesis of an epithelial fold	4/300	29/23843	0.000455234	0.0948929	0.0852756	Cfl1/Rdh10/Fgfr2/Egfr	4
dn	GO:0034976	response to endoplasmic reticulum stress	10/300	219/23843	0.000483221	0.0948929	0.0852756	Erp44/Txndc5/Tmbim6/Rnf5/Ppp1r15b/Ube2g2/Dnajc10/Rnf139/Derl2/Tmco1	10
dn	GO:0006397	mRNA processing	15/300	439/23843	0.000489169	0.0948929	0.0852756	Polr2d/Snrnp40/Tmbim6/Rbm7/Snu13/Pabpc1l/Sf3b4/Leo1/Lsm3/Gemin8/Sf3b5/Lsm5/Rbm8a/U2af1/Kin	15
dn	GO:0051764	actin crosslink formation	3/300	13/23843	0.000513674	0.0948929	0.0852756	Baiap2l1/Cobl/Baiap2l2	3
dn	GO:0006913	nucleocytoplasmic transport	12/300	306/23843	0.000538342	0.0948929	0.0852756	Txnip/Polr2d/Cfl1/Kpna2/Nup107/Nup54/Ppp3r1/Nup160/Nmd3/Med1/Sem1/Gas6	12
dn	GO:0009895	negative regulation of catabolic process	11/300	264/23843	0.000552681	0.0948929	0.0852756	Tbc1d14/Serpine2/Pdcl3/Rnf5/Ube2g2/Snx3/Efna1/Derl2/Parn/Egfr/Fyn	11
dn	GO:0051169	nuclear transport	12/300	307/23843	0.000554077	0.0948929	0.0852756	Txnip/Polr2d/Cfl1/Kpna2/Nup107/Nup54/Ppp3r1/Nup160/Nmd3/Med1/Sem1/Gas6	12
up	GO:0006458	'de novo' protein folding	7/167	50/23843	5.65e-08	7.7e-05	6.91e-05	St13/Hspd1/Hsph1/Dnajc7/Hspa4/Cct2/Hspa4l	7
up	GO:0006457	protein folding	11/167	181/23843	6.43e-08	7.7e-05	6.91e-05	St13/Hspd1/Hsph1/Dnajc7/Stip1/Hspa4/Emc2/Cct2/Cwc27/Hspa4l/Nudc	11
up	GO:0051084	'de novo' posttranslational protein folding	6/167	36/23843	1.77e-07	0.000140915	0.000126397	St13/Hsph1/Dnajc7/Hspa4/Cct2/Hspa4l	6
up	GO:0042026	protein refolding	5/167	22/23843	3.8e-07	0.000227201	0.000203795	St13/Hspd1/Hsph1/Hspa4/Hspa4l	5
up	GO:0061077	chaperone-mediated protein folding	7/167	72/23843	7.32e-07	0.000350711	0.00031458	St13/Hspd1/Hsph1/Dnajc7/Hspa4/Cct2/Hspa4l	7
up	GO:0007097	nuclear migration	5/167	27/23843	1.13e-06	0.000451373	0.000404872	Syne2/Tacc3/Myh10/Tacc1/Nudc	5
up	GO:0051085	chaperone cofactor-dependent protein refolding	5/167	29/23843	1.65e-06	0.000562713	0.000504742	St13/Hsph1/Dnajc7/Hspa4/Hspa4l	5
up	GO:0051647	nucleus localization	5/167	32/23843	2.74e-06	0.000820872	0.000736306	Syne2/Tacc3/Myh10/Tacc1/Nudc	5
up	GO:0034605	cellular response to heat	6/167	63/23843	5.27e-06	0.00140161	0.00125722	Hsph1/Eif2s1/Ano1/Hspa4/Clpb/Hspa4l	6
up	GO:0009408	response to heat	6/167	100/23843	7.47e-05	0.0162806	0.0146034	Hsph1/Eif2s1/Ano1/Hspa4/Clpb/Hspa4l	6
up	GO:1901990	regulation of mitotic cell cycle phase transition	9/167	253/23843	7.72e-05	0.0162806	0.0146034	Kif14/Ttk/Haspin/Rpl17/Pten/Vps4b/Plcb1/Cdc14b/Dync1li1	9
up	GO:0000070	mitotic sister chromatid segregation	7/167	147/23843	8.16e-05	0.0162806	0.0146034	Tacc3/Kif14/Ttk/Haspin/Vps4b/Cdc14b/Dync1li1	7
up	GO:0140014	mitotic nuclear division	9/167	266/23843	0.00011295	0.0164777	0.0147802	Tacc3/Kif14/Mki67/Ttk/Haspin/Vps4b/Birc2/Cdc14b/Dync1li1	9
up	GO:0006986	response to unfolded protein	6/167	108/23843	0.000114492	0.0164777	0.0147802	Hspd1/Hsph1/Hspa4/Edem3/Crebrf/Hspa4l	6
up	GO:0048285	organelle fission	12/167	466/23843	0.00011517	0.0164777	0.0147802	Tacc3/Kif14/Ddx4/Mki67/Ttk/Haspin/Vps4b/Birc2/Plcb1/Tmem135/Cdc14b/Dync1li1	12
up	GO:0090069	regulation of ribosome biogenesis	3/167	14/23843	0.000116067	0.0164777	0.0147802	Ncl/Heatr1/Pten	3
up	GO:0033044	regulation of chromosome organization	10/167	330/23843	0.00011701	0.0164777	0.0147802	Tacc3/Dppa2/Mki67/Ttk/Map3k4/Rnf40/Wdr61/Cct2/Dync1li1/Kdm4a	10
up	GO:0009266	response to temperature stimulus	7/167	158/23843	0.000128138	0.0170423	0.0152866	Hsph1/Eif2s1/Ano1/Hspa4/Clpb/Tmem135/Hspa4l	7
up	GO:1901987	regulation of cell cycle phase transition	9/167	282/23843	0.000175133	0.0199927	0.017933	Kif14/Ttk/Haspin/Rpl17/Pten/Vps4b/Plcb1/Cdc14b/Dync1li1	9
up	GO:0000280	nuclear division	11/167	416/23843	0.000177095	0.0199927	0.017933	Tacc3/Kif14/Ddx4/Mki67/Ttk/Haspin/Vps4b/Birc2/Plcb1/Cdc14b/Dync1li1	11
up	GO:0000910	cytokinesis	7/167	167/23843	0.000180509	0.0199927	0.017933	Kif14/Myh10/Birc2/Uvrag/Dstn/Myh9/Jtb	7
up	GO:0044772	mitotic cell cycle phase transition	10/167	350/23843	0.000188539	0.0199927	0.017933	Tacc3/Kif14/Ttk/Haspin/Rpl17/Pten/Vps4b/Plcb1/Cdc14b/Dync1li1	10
up	GO:0000186	activation of MAPKK activity	4/167	41/23843	0.000192077	0.0199927	0.017933	Map3k4/Tnik/Gnai2/Tgfbr1	4
up	GO:1903322	positive regulation of protein modification by small protein conjugation or removal	6/167	122/23843	0.00022315	0.0222592	0.0199661	Wdr48/Rnf40/Pten/Birc2/Cdc14b/Pias3	6
up	GO:0000819	sister chromatid segregation	7/167	176/23843	0.000248979	0.0238423	0.021386	Tacc3/Kif14/Ttk/Haspin/Vps4b/Cdc14b/Dync1li1	7
up	GO:0035966	response to topologically incorrect protein	6/167	128/23843	0.000289279	0.0263019	0.0235922	Hspd1/Hsph1/Hspa4/Edem3/Crebrf/Hspa4l	6
up	GO:0034620	cellular response to unfolded protein	5/167	83/23843	0.000296638	0.0263019	0.0235922	Hsph1/Hspa4/Edem3/Crebrf/Hspa4l	5
up	GO:0051783	regulation of nuclear division	7/167	188/23843	0.000371302	0.0317463	0.0284758	Tacc3/Mki67/Ttk/Vps4b/Plcb1/Cdc14b/Dync1li1	7
up	GO:0044770	cell cycle phase transition	10/167	384/23843	0.000393612	0.0324934	0.0291459	Tacc3/Kif14/Ttk/Haspin/Rpl17/Pten/Vps4b/Plcb1/Cdc14b/Dync1li1	10
up	GO:0007059	chromosome segregation	9/167	317/23843	0.000413819	0.0330227	0.0296207	Tacc3/Kif14/Mki67/Ttk/Haspin/Vps4b/Uvrag/Cdc14b/Dync1li1	9
up	GO:0021543	pallium development	6/167	147/23843	0.000604518	0.0466844	0.0418749	Syne2/Tacc3/Kif14/Pten/Tacc1/Plcb1	6
up	GO:0050714	positive regulation of protein secretion	8/167	273/23843	0.000704434	0.0519493	0.0465975	Ncl/Nlrp2/Hspd1/Myh10/Ttn/Ano1/Glmn/Mgea5	8
up	GO:0035967	cellular response to topologically incorrect protein	5/167	101/23843	0.0007315	0.0519493	0.0465975	Hsph1/Hspa4/Edem3/Crebrf/Hspa4l	5
up	GO:1903320	regulation of protein modification by small protein conjugation or removal	7/167	211/23843	0.000737794	0.0519493	0.0465975	Wdr48/Rnf40/Pten/Birc2/Cdc14b/Tgfbr1/Pias3	7
up	GO:0021987	cerebral cortex development	5/167	105/23843	0.000871983	0.0596437	0.0534991	Syne2/Tacc3/Kif14/Tacc1/Plcb1	5
up	GO:0007088	regulation of mitotic nuclear division	6/167	159/23843	0.000910928	0.0605767	0.0543361	Tacc3/Mki67/Ttk/Vps4b/Cdc14b/Dync1li1	6
up	GO:0045930	negative regulation of mitotic cell cycle	7/167	222/23843	0.000992842	0.0642396	0.0576216	Ttk/Haspin/Pten/Fzd3/Cdc14b/Dync1li1/Gadd45gip1	7
up	GO:2000045	regulation of G1/S transition of mitotic cell cycle	5/167	110/23843	0.00107473	0.0677082	0.0607329	Kif14/Haspin/Rpl17/Pten/Plcb1	5
up	GO:0007051	spindle organization	6/167	169/23843	0.00124759	0.0765831	0.0686935	Tacc3/Vps4b/Birc2/Uvrag/Myh9/Cdc14b	6
up	GO:0002793	positive regulation of peptide secretion	8/167	302/23843	0.00134614	0.0805663	0.0722663	Ncl/Nlrp2/Hspd1/Myh10/Ttn/Ano1/Glmn/Mgea5	8
up	GO:0021537	telencephalon development	7/167	236/23843	0.00141259	0.0824817	0.0739844	Syne2/Tacc3/Kif14/Myh10/Pten/Tacc1/Plcb1	7
up	GO:1900744	regulation of p38MAPK cascade	3/167	33/23843	0.00157786	0.0899383	0.0806728	Xdh/Hsph1/Map3k4	3
up	GO:0045862	positive regulation of proteolysis	8/167	312/23843	0.00165252	0.0904135	0.081099	Xdh/Nlrp2/Hspd1/Wdr48/Rnf40/Pten/Myh9/Mgea5	8
up	GO:0031396	regulation of protein ubiquitination	6/167	179/23843	0.00167213	0.0904135	0.081099	Wdr48/Rnf40/Pten/Birc2/Cdc14b/Tgfbr1	6
up	GO:0021846	cell proliferation in forebrain	3/167	34/23843	0.00172172	0.0904135	0.081099	Tacc3/Kif14/Tacc1	3
up	GO:1902806	regulation of cell cycle G1/S phase transition	5/167	123/23843	0.00176432	0.0904135	0.081099	Kif14/Haspin/Rpl17/Pten/Plcb1	5
up	GO:1901888	regulation of cell junction assembly	4/167	75/23843	0.00191699	0.0904135	0.081099	Macf1/Snai1/Pten/Iqgap1	4
up	GO:1904951	positive regulation of establishment of protein localization	10/167	476/23843	0.00199646	0.0904135	0.081099	Ncl/Nlrp2/Hspd1/Myh10/Ttn/Ano1/Glmn/Crebrf/Cct2/Mgea5	10
up	GO:0098813	nuclear chromosome segregation	7/167	252/23843	0.0020497	0.0904135	0.081099	Tacc3/Kif14/Ttk/Haspin/Vps4b/Cdc14b/Dync1li1	7
up	GO:0043624	cellular protein complex disassembly	5/167	128/23843	0.00210083	0.0904135	0.081099	Vps4b/Abce1/Dstn/Tmod2/Etf1	5
up	GO:0007270	neuron-neuron synaptic transmission	2/167	10/23843	0.00211494	0.0904135	0.081099	Pten/Tmod2	2
up	GO:0022027	interkinetic nuclear migration	2/167	10/23843	0.00211494	0.0904135	0.081099	Tacc3/Tacc1	2
up	GO:0045602	negative regulation of endothelial cell differentiation	2/167	10/23843	0.00211494	0.0904135	0.081099	Xdh/Tgfbr1	2
up	GO:0051014	actin filament severing	2/167	10/23843	0.00211494	0.0904135	0.081099	Dstn/Myh9	2
up	GO:0071257	cellular response to electrical stimulus	2/167	10/23843	0.00211494	0.0904135	0.081099	Myo6/Pten	2
up	GO:1900118	negative regulation of execution phase of apoptosis	2/167	10/23843	0.00211494	0.0904135	0.081099	Rffl/Fzd3	2
up	GO:0051656	establishment of organelle localization	9/167	405/23843	0.00228785	0.0960896	0.0861903	Syne2/Tacc3/Kif14/Myh10/Vps4b/Abce1/Myh9/Tacc1/Nudc	9
