# Supplementary material for: Fibrillarin-GFP Facilitates the Identification of Meiotic Competent Oocytes
Source: Front Cell Dev Biol. 2021 Apr 15;9:648331. doi: 10.3389/fcell.2021.648331 (PMC8082495; doi:10.3389/fcell.2021.648331)
Supplement: Supplementary file 4 [file Table_3.XLSX]

## Sheet: GV.MII.NSN.SN.BP
GO analysis of the 4 Mfuzz clusters
Cluster	ID	Description	GeneRatio	BgRatio	pvalue	p.adjust	qvalue	geneID	Count
cluster1	GO:0034660	ncRNA metabolic process	243/5165	453/23843	4.9576e-51	2.95919e-47	2.579e-47	Pih1d2/Smarcb1/Nsun5/Nhp2/Rrp15/Rtcb/Trmt1/Qtrt1/Pih1d1/Nob1/Trmt10a/Wars2/Emg1/Ddx56/Dus3l/Gtpbp3/Cars/Asz1/Dedd/Tsr3/Lage3/H2afy/Skiv2l2/Diexf/Exosc10/Elp5/Rars/Nars2/Dalrd3/Ccdc12/Qrsl1/Ddx21/H2afy2/Pus10/Pes1/Elac2/Ftsj3/Fcf1/Wars/Ippk/Dimt1/Mettl6/Ints9/Mettl3/Drosha/Ngdn/Dcaf13/Utp23/Pop1/Trmu/Bop1/Parn/Mrpl39/Tarbp2/Rpp14/Aars2/Bysl/Thada/Elp2/Rpp21/Srfbp1/Rbfa/Nars/Rps14/Rcl1/Rpp30/Pdcd11…	243
cluster1	GO:0034470	ncRNA processing	190/5165	335/23843	8.55849e-45	2.55428e-41	2.22611e-41	Pih1d2/Nsun5/Nhp2/Rrp15/Rtcb/Trmt1/Qtrt1/Pih1d1/Nob1/Trmt10a/Emg1/Ddx56/Dus3l/Gtpbp3/Tsr3/Lage3/Skiv2l2/Diexf/Exosc10/Elp5/Ddx21/Pus10/Pes1/Elac2/Ftsj3/Fcf1/Dimt1/Mettl6/Ints9/Mettl3/Drosha/Ngdn/Dcaf13/Utp23/Pop1/Trmu/Bop1/Tarbp2/Rpp14/Aars2/Bysl/Thada/Elp2/Rpp21/Srfbp1/Rbfa/Rps14/Rcl1/Rpp30/Pdcd11/Trub1/Ints4/Dus1l/Hsd17b10/Rps24/Exosc7/Rpl14/Wdr75/Wdr12/Osgepl1/Imp4/Ncl/Mterf4/Clp1/Nop10/Nat10/…	190
cluster1	GO:0022613	ribonucleoprotein complex biogenesis	219/5165	422/23843	5.29996e-43	1.05451e-39	9.19031e-40	Pih1d2/Mcts1/Nsun5/Nhp2/Rrp15/Mrpl10/Srpk3/Sf3a1/Ipo4/Pih1d1/Nob1/Ruvbl2/Ppan/Emg1/Ddx56/Celf1/Lsm2/Prpf31/Rps18/Rpl10/Rps25/Rps5/Nol3/Tsr3/Prpf3/Skiv2l2/Diexf/Gtf3a/Eif3d/Exosc10/Srsf1/C1qbp/Aatf/Dync1h1/Sart3/Ddx39b/Xab2/Ltv1/Ddx21/Cnot2/Sf3a2/Xpo1/Pes1/Nle1/Ftsj3/Eral1/Prpf8/Fcf1/Mrpl36/Dimt1/Nufip1/Drosha/Ngdn/Dcaf13/Utp23/Lsg1/Bop1/Rrn3/Setd4/Tarbp2/Denr/Bysl/Luc7l/Snrpc/Polr2d/Srfbp1/Rbfa/R…	219
cluster1	GO:0042254	ribosome biogenesis	161/5165	289/23843	8.12525e-37	1.21249e-33	1.05671e-33	Pih1d2/Nsun5/Nhp2/Rrp15/Mrpl10/Ipo4/Pih1d1/Nob1/Ppan/Emg1/Ddx56/Rps18/Rpl10/Rps25/Rps5/Tsr3/Skiv2l2/Diexf/Gtf3a/Exosc10/C1qbp/Aatf/Ltv1/Ddx21/Xpo1/Pes1/Nle1/Ftsj3/Eral1/Fcf1/Mrpl36/Dimt1/Drosha/Ngdn/Dcaf13/Utp23/Lsg1/Bop1/Rrn3/Setd4/Bysl/Srfbp1/Rbfa/Rps14/Rcl1/Mrpl11/Pdcd11/Rps24/Exosc7/Rpl14/Wdr75/Wdr12/Imp4/Ncl/Mterf4/Nvl/Ddx31/Nop10/Nat10/Eif6/Exosc8/Tchhl1/Gar1/Rpf1/Rps6/Nsun4/Ebna1bp2/Mrto4/…	161
cluster1	GO:0016072	rRNA metabolic process	128/5165	221/23843	8.18405e-32	9.77011e-29	8.51485e-29	Pih1d2/Smarcb1/Nsun5/Nhp2/Rrp15/Pih1d1/Nob1/Emg1/Ddx56/Dedd/Tsr3/H2afy/Skiv2l2/Diexf/Exosc10/Ddx21/H2afy2/Pes1/Ftsj3/Fcf1/Ippk/Dimt1/Drosha/Ngdn/Dcaf13/Utp23/Bop1/Bysl/Srfbp1/Rbfa/Rps14/Rcl1/Pdcd11/Sirt7/Rps24/Exosc7/Rpl14/Wdr75/Wdr12/Imp4/Ncl/Mterf4/Nop10/Nat10/Polr1b/Eif6/Exosc8/Tchhl1/Gar1/Rpf1/Rps6/Nsun4/Ebna1bp2/Mrto4/Utp11/Nol9/Mrpl1/Ddx51/Bms1/Ddx47/Wbp11/Pop4/Mrps11/Rrp8/Frg1/Lsm6/Imp3/Di…	128
cluster1	GO:0006364	rRNA processing	114/5165	192/23843	7.91708e-30	7.87617e-27	6.86425e-27	Pih1d2/Nsun5/Nhp2/Rrp15/Pih1d1/Nob1/Emg1/Ddx56/Tsr3/Skiv2l2/Diexf/Exosc10/Ddx21/Pes1/Ftsj3/Fcf1/Dimt1/Ngdn/Dcaf13/Utp23/Bop1/Bysl/Srfbp1/Rbfa/Rps14/Rcl1/Pdcd11/Rps24/Exosc7/Rpl14/Wdr75/Wdr12/Imp4/Ncl/Mterf4/Nop10/Nat10/Eif6/Exosc8/Tchhl1/Gar1/Rpf1/Rps6/Nsun4/Ebna1bp2/Mrto4/Utp11/Nol9/Mrpl1/Ddx51/Bms1/Ddx47/Wbp11/Pop4/Mrps11/Rrp8/Frg1/Lsm6/Imp3/Dis3l/Rpsa/Pwp2/Dis3/Noc4l/Exosc4/Exosc1/Gtf2h5/Kri1/…	114
cluster1	GO:0033108	mitochondrial respiratory chain complex assembly	60/5165	77/23843	9.2412e-26	7.88011e-23	6.86767e-23	Ndufa9/Oxa1l/Ndufa11/Ndufb2/Uqcc1/Ndufa2/Surf1/Ndufa1/Ndufs7/Uqcrb/Ndufs4/Ndufb9/Samm50/Ndufb4/Cox14/Ndufa5/Aars2/Ndufaf7/Uqcc2/Sdhaf2/Ndufb8/Ndufb3/Coa5/Sdhaf4/Bcs1l/Cox20/Ndufa8/Ndufaf5/Ndufb5/Ndufaf4/Dmac1/Ndufs5/Ndufc2/Ndufab1/Ndufb11/Ndufb7/Nubpl/Cox18/Ndufa13/Aifm1/Ndufc1/Chchd5/Foxred1/Ndufb10/Sdhaf3/Coa4/Cox19/Cox17/Ndufaf6/Dmac2/Uqcr10/Ndufs8/Smim20/Ndufaf3/Ndufb6/Sdhaf1/Ndufaf8/Pet100/S…	60
cluster1	GO:0002181	cytoplasmic translation	67/5165	98/23843	4.46222e-23	3.32938e-20	2.90162e-20	Mcts1/Mrpl2/Rpl8/Rplp1/Rpl15/Eif3d/Rpl19/Rwdd1/Dph3/Mettl3/Denr/Rps26/Rplp2/Eif2d/Dph7/Eif3m/Rps3a1/Rps20/Mrto4/Rpl22/Rpl6/Rps3/Ftsj1/Eif4ebp1/Aars/Rpl4/Nck1/Dph5/Rps29/Eef2/Eif2s3x/Rpl10a/Rps21/Rpl22l1/Cpeb2/Eif4h/Mcts2/Rpl7/Rps2/Rpl18a/Rpl27a/Rpl29/Rps23/Gm4889/Rpl38/Rpl36/Rpl30/Eif4b/Rpl18/Rpl11/Rpl35a/Rpl26/Rps7/Gspt1/Rpl17/Jakmip1/Rpl7l1/Rplp0/Rps28/Gspt2/Rpl31/Rpl13a/Dph1/Rpl39/Rpl6l/Rbm4/R…	67
cluster1	GO:0071826	ribonucleoprotein complex subunit organization	113/5165	223/23843	1.06654e-21	7.07356e-19	6.16475e-19	Pih1d2/Mcts1/Srpk3/Sf3a1/Pih1d1/Ruvbl2/Ppan/Celf1/Lsm2/Prpf31/Rpl10/Rps25/Rps5/Nol3/Prpf3/Mtif3/Dyrk3/Eif3d/Srsf1/C1qbp/Dync1h1/Sart3/Ddx39b/Xab2/Cnot2/Sf3a2/Nle1/Eral1/Prpf8/Klc1/Gfm2/Nufip1/Bop1/Tarbp2/Denr/Luc7l/Snrpc/Polr2d/Rbm22/Rps14/Prpf19/Mrpl11/Clns1a/Mterf4/Eif2d/Mrrf/Clp1/Eif6/Aar2/Ddx20/Tchhl1/Adar/Rpf1/Nsun4/Mrto4/Ago3/Tfip11/Rpl6/Strap/Mrps11/Pqbp1/Txnl4b/Rsl24d1/Rpsa/Usp4/Pwp2/Lsm3…	113
cluster1	GO:0006281	DNA repair	181/5165	438/23843	7.60749e-21	4.54091e-18	3.9575e-18	Rpa1/Smarcb1/Foxm1/Gtf2h4/Tmem161a/Chaf1a/Pnkp/Ercc1/Ruvbl2/Fancl/Msh4/Ttc5/Tfpt/Pole/Rad51c/Cdk9/Dmap1/Zswim7/Msh3/Actr8/Ube2a/Rpain/Rad51d/Xab2/Polr2i/Cdk1/Egfr/Mum1/Fzr1/Mrnip/Ube2b/Pold2/Lig3/Recql5/Mnat1/Mta1/Tdp1/Mlh3/Cinp/Xrcc3/Gtf2h2/Ercc8/Rbx1/Xrcc6/Nudt16l1/Ercc4/Ube2v2/Rfc4/Chaf1b/Rfc2/Cdc5l/Msh2/Meiob/Ercc3/Prpf19/Fen1/Otub1/Cdca5/Pold4/Mus81/Kat5/Cenpx/Mms19/Poll/Nabp2/Faap100/Bach1/…	181
cluster1	GO:0045333	cellular respiration	87/5165	158/23843	4.49145e-20	2.43723e-17	2.12409e-17	Cox5a/Dlat/Sdhd/Oxa1l/Idh3g/Bax/Dlst/Slc1a3/Ndufs3/Trap1/Actn3/Sod2/Sdhb/Cox4i2/Ndufs2/Cox7c/Mdh2/Cdk1/Ndufa12/Ndufs7/Dld/Uqcrb/Ndufs6/Ndufs4/Ogdhl/Dnajc15/Sucla2/Ndufb9/Adsl/Aco2/Cyc1/Ndufa5/Ndufv3/Ndufv2/Sdhaf2/Ndufb8/Dhtkd1/Oprk1/Ndufs1/Sdhaf4/Cox20/Fh1/Slc25a25/Ndufa8/Mtch2/Idh3b/Mtfr1/Aco1/Park7/Pmpcb/Idh2/Ndufc2/Coq7/Cox6a2/Mecp2/Coq9/Cox4i1/Slc37a2/Idh3a/Chchd4/Noa1/Pank2/Cisd1/Ndufv1/Chch…	87
cluster1	GO:0022618	ribonucleoprotein complex assembly	106/5165	212/23843	7.01276e-20	3.26613e-17	2.8465e-17	Pih1d2/Mcts1/Srpk3/Sf3a1/Pih1d1/Ruvbl2/Ppan/Celf1/Lsm2/Prpf31/Rpl10/Rps25/Rps5/Nol3/Prpf3/Eif3d/Srsf1/C1qbp/Dync1h1/Sart3/Ddx39b/Xab2/Cnot2/Sf3a2/Nle1/Eral1/Prpf8/Nufip1/Bop1/Tarbp2/Denr/Luc7l/Snrpc/Polr2d/Rbm22/Rps14/Prpf19/Mrpl11/Clns1a/Mterf4/Eif2d/Clp1/Eif6/Aar2/Ddx20/Tchhl1/Adar/Rpf1/Nsun4/Mrto4/Ago3/Rpl6/Strap/Mrps11/Pqbp1/Txnl4b/Rsl24d1/Rpsa/Usp4/Pwp2/Lsm3/Gcfc2/Eif2s3x/Mpv17l2/Abt1/Cnot1/…	106
cluster1	GO:0006399	tRNA metabolic process	90/5165	167/23843	7.11336e-20	3.26613e-17	2.8465e-17	Rtcb/Trmt1/Qtrt1/Trmt10a/Wars2/Dus3l/Gtpbp3/Cars/Lage3/Elp5/Rars/Nars2/Dalrd3/Ccdc12/Qrsl1/Pus10/Elac2/Wars/Mettl6/Pop1/Trmu/Mrpl39/Rpp14/Aars2/Thada/Elp2/Rpp21/Nars/Rpp30/Trub1/Dus1l/Hsd17b10/Exosc7/Osgepl1/Dars/Dars2/Clp1/Nat10/Dtd1/Exosc8/Aimp1/Rars2/Trmo/Ikbkap/Trit1/Nsun4/Lrrc47/Trmt44/Pus1/Ptcd1/Pop7/Gars/Thumpd3/Pop4/Ftsj1/Lsm6/Dus2/Adat1/Aars/Pus3/Mto1/Qars/Trmt5/Elac1/Trmt12/Ddx1/Fdxacb1…	90
cluster1	GO:0010257	NADH dehydrogenase complex assembly	37/5165	43/23843	3.54166e-19	1.40934e-16	1.22827e-16	Ndufa9/Oxa1l/Ndufa11/Ndufb2/Ndufa2/Ndufa1/Ndufs7/Ndufs4/Ndufb9/Ndufb4/Ndufa5/Ndufaf7/Ndufb8/Ndufb3/Bcs1l/Ndufa8/Ndufaf5/Ndufb5/Ndufaf4/Dmac1/Ndufs5/Ndufc2/Ndufab1/Ndufb11/Ndufb7/Nubpl/Ndufa13/Aifm1/Ndufc1/Foxred1/Ndufb10/Ndufaf6/Dmac2/Ndufs8/Ndufaf3/Ndufb6/Ndufaf8	37
cluster1	GO:0032981	mitochondrial respiratory chain complex I assembly	37/5165	43/23843	3.54166e-19	1.40934e-16	1.22827e-16	Ndufa9/Oxa1l/Ndufa11/Ndufb2/Ndufa2/Ndufa1/Ndufs7/Ndufs4/Ndufb9/Ndufb4/Ndufa5/Ndufaf7/Ndufb8/Ndufb3/Bcs1l/Ndufa8/Ndufaf5/Ndufb5/Ndufaf4/Dmac1/Ndufs5/Ndufc2/Ndufab1/Ndufb11/Ndufb7/Nubpl/Ndufa13/Aifm1/Ndufc1/Foxred1/Ndufb10/Ndufaf6/Dmac2/Ndufs8/Ndufaf3/Ndufb6/Ndufaf8	37
cluster1	GO:0042274	ribosomal small subunit biogenesis	53/5165	77/23843	9.39164e-19	3.50367e-16	3.05352e-16	Nob1/Emg1/Rps25/Rps5/Tsr3/Diexf/Ltv1/Eral1/Fcf1/Ngdn/Dcaf13/Utp23/Bysl/Srfbp1/Rps14/Rcl1/Pdcd11/Rps24/Nat10/Rps6/Utp11/Bms1/Mrps11/Lsm6/Rpsa/Pwp2/Noc4l/Kri1/Utp6/Abt1/Nop14/Rps16/Rps21/Tbl3/Rps19/Utp4/Rps2/Mrps7/Rps8/Rps10/Utp18/Rpl38/Mrps9/Rps7/Rps17/Krr1/Rps15/Snu13/Utp14a/Rps28/Utp14b/Rps27/Riok2	53
cluster1	GO:0051186	cofactor metabolic process	182/5165	465/23843	5.31671e-18	1.86679e-15	1.62695e-15	Dlat/Pemt/Ndufa9/Txnrd3/Akr1b3/Eef1e1/Coasy/Idh3g/Gnmt/Crot/Ciao1/Coq8b/Gcdh/Gstm7/Hmox2/Dnmt1/Dlst/Prdx2/Mlxipl/Ggt1/Actn3/Mvd/Cyba/Sod2/Mgst1/Gstt4/Mpo/Pdhx/Mocs2/Acot8/Pnpo/Fdxr/Mdh2/Pcmt1/Snx3/Gamt/Txnrd1/Pfkl/Nampt/Dld/Galk1/Dcakd/Mbip/Gstz1/Mthfd1/Pfkp/Acot3/Coq6/Entpd5/Esrrb/Tmem14c/Pcbd2/Mccc2/Dhfr/Oxsm/Btd/Tkt/Sucla2/Oplah/Naprt/Gart/Sod1/Slc11a2/Rgn/Tpi1/Hagh/Hsd17b4/Me2/Fech/Gif/Prdx5/…	182
cluster1	GO:0006091	generation of precursor metabolites and energy	144/5165	342/23843	1.04488e-17	3.41291e-15	2.97442e-15	Cox5a/Dlat/Sdhd/Oxa1l/Idh3g/Gnmt/Crot/Bax/Dlst/Slc1a3/Mlxipl/Ndufs3/Trap1/Inpp5k/Actn3/Sod2/Rhoa/Sdhb/Cox4i2/Ndufs2/Surf1/Cox7c/Mdh2/Gyg/Cdk1/Ndufa12/Ndufs7/Grb10/Pfkl/Pomc/Dld/Galk1/Nr1d1/Pygl/Pfkp/Entpd5/Esrrb/Uqcrb/Ndufs6/Ndufs4/Ppif/Ogdhl/Dnajc15/Sucla2/Ndufb9/Adsl/Aco2/Cyc1/Atp5o/Ndufa5/Tpi1/Ndufv3/Ndufv2/Msh2/Uqcc2/Cox7a2l/Sdhaf2/Ndufb8/Dhtkd1/Oprk1/Ndufs1/Ndufb3/Sdhaf4/Cox20/Fh1/Slc25a25/N…	144
cluster1	GO:0009161	ribonucleoside monophosphate metabolic process	115/5165	251/23843	1.08637e-17	3.41291e-15	2.97442e-15	Cox5a/Sdhd/Atp5f1/Atp5d/Mlxipl/Atp5g1/Actn3/Rhoa/Cox4i2/Adssl1/Ndufs2/Clpx/Hspa8/Surf1/Adss/Atp5e/Ada/Cox7c/Atp5g3/Cdk1/Ndufa12/Nudt4/Pfkl/Dld/Galk1/Pfkp/Entpd5/Esrrb/Uqcrb/Ndufs6/Ppif/Dnajc15/Ndufb9/Adsl/Cyc1/Umps/Atp5j/Atp5o/Gart/Tpi1/Ndufv3/Ndufaf7/Ndufv2/Msh2/Uqcc2/Cox7a2l/Pde6a/Sdhaf2/Bad/Nt5c2/Ndufb8/Atp5a1/Atp5c1/Dhtkd1/Ndufs1/Uck2/Atp1b1/Slc25a25/Ndufa8/Mtch2/Eif6/Gmps/Prkaa2/Ak4/Gale/Par…	115
cluster1	GO:0009123	nucleoside monophosphate metabolic process	118/5165	261/23843	1.45842e-17	4.35266e-15	3.79343e-15	Cox5a/Sdhd/Hddc2/Atp5f1/Atp5d/Mlxipl/Atp5g1/Actn3/Rhoa/Cox4i2/Adssl1/Ndufs2/Clpx/Hspa8/Surf1/Adss/Atp5e/Ada/Cox7c/Atp5g3/Cdk1/Ndufa12/Nudt4/Pfkl/Dld/Galk1/Pfkp/Entpd5/Esrrb/Uqcrb/Ndufs6/Ppif/Dnajc15/Ndufb9/Adsl/Cyc1/Umps/Atp5j/Atp5o/Gart/Tpi1/Ndufv3/Ndufaf7/Ndufv2/Msh2/Uqcc2/Cox7a2l/Pde6a/Sdhaf2/Bad/Nt5c2/Ndufb8/Atp5a1/Tyms/Atp5c1/Dhtkd1/Ndufs1/Uck2/Atp1b1/Slc25a25/Ndufa8/Mtch2/Eif6/Gmps/Prkaa2/A…	118
cluster1	GO:0009167	purine ribonucleoside monophosphate metabolic process	113/5165	247/23843	2.38647e-17	6.78326e-15	5.91175e-15	Cox5a/Sdhd/Atp5f1/Atp5d/Mlxipl/Atp5g1/Actn3/Rhoa/Cox4i2/Adssl1/Ndufs2/Clpx/Hspa8/Surf1/Adss/Atp5e/Ada/Cox7c/Atp5g3/Cdk1/Ndufa12/Nudt4/Pfkl/Dld/Galk1/Pfkp/Entpd5/Esrrb/Uqcrb/Ndufs6/Ppif/Dnajc15/Ndufb9/Adsl/Cyc1/Atp5j/Atp5o/Gart/Tpi1/Ndufv3/Ndufaf7/Ndufv2/Msh2/Uqcc2/Cox7a2l/Pde6a/Sdhaf2/Bad/Nt5c2/Ndufb8/Atp5a1/Atp5c1/Dhtkd1/Ndufs1/Atp1b1/Slc25a25/Ndufa8/Mtch2/Eif6/Gmps/Prkaa2/Ak4/Gale/Park7/Pmpcb/P…	113
cluster1	GO:0009126	purine nucleoside monophosphate metabolic process	113/5165	248/23843	3.45741e-17	9.38059e-15	8.17538e-15	Cox5a/Sdhd/Atp5f1/Atp5d/Mlxipl/Atp5g1/Actn3/Rhoa/Cox4i2/Adssl1/Ndufs2/Clpx/Hspa8/Surf1/Adss/Atp5e/Ada/Cox7c/Atp5g3/Cdk1/Ndufa12/Nudt4/Pfkl/Dld/Galk1/Pfkp/Entpd5/Esrrb/Uqcrb/Ndufs6/Ppif/Dnajc15/Ndufb9/Adsl/Cyc1/Atp5j/Atp5o/Gart/Tpi1/Ndufv3/Ndufaf7/Ndufv2/Msh2/Uqcc2/Cox7a2l/Pde6a/Sdhaf2/Bad/Nt5c2/Ndufb8/Atp5a1/Atp5c1/Dhtkd1/Ndufs1/Atp1b1/Slc25a25/Ndufa8/Mtch2/Eif6/Gmps/Prkaa2/Ak4/Gale/Park7/Pmpcb/P…	113
cluster1	GO:0009144	purine nucleoside triphosphate metabolic process	114/5165	256/23843	2.02302e-16	5.25017e-14	4.57563e-14	Cox5a/Sdhd/Atp5f1/Atp5d/Mlxipl/Atp5g1/Actn3/Rhoa/Cox4i2/Ndufs2/Clpx/Mocs2/Hspa8/Surf1/Atp5e/Ada/Cox7c/Atp5g3/Cdk1/Ndufa12/Pfkl/Dld/Galk1/Mbip/Pfkp/Entpd5/Esrrb/Uqcrb/Ndufs6/Ppif/Dnajc15/Ndufb9/Cyc1/Atp5j/Atp5o/Tpi1/Ndufv3/Ndufaf7/Ndufv2/Msh2/Nme4/Uqcc2/Cox7a2l/Sdhaf2/Bad/Ndufb8/Atp5a1/Atp5c1/Dhtkd1/Ndufs1/Atp1b1/Slc25a25/Ndufa8/Mtch2/Eif6/Samhd1/Prkaa2/Ak4/Gale/Park7/Pmpcb/Ndufc2/Coq7/Aldoa/Cox6a…	114
cluster1	GO:0006119	oxidative phosphorylation	54/5165	86/23843	2.21423e-16	5.37161e-14	4.68147e-14	Cox5a/Sdhd/Mlxipl/Actn3/Rhoa/Cox4i2/Ndufs2/Surf1/Cox7c/Cdk1/Ndufa12/Dld/Uqcrb/Ndufs6/Ppif/Dnajc15/Ndufb9/Cyc1/Atp5o/Ndufv3/Ndufv2/Msh2/Uqcc2/Cox7a2l/Sdhaf2/Ndufb8/Ndufs1/Ndufa8/Mtch2/Park7/Pmpcb/Ndufc2/Coq7/Cox6a2/Mecp2/Coq9/Cox4i1/Gadd45gip1/Ndufv1/Afg1l/Cox6a1/Ndufa7/Cox8c/Uqcrq/Tefm/Chchd10/Cyct/Sdhc/Fxn/Uqcr10/Cox5b/Cycs/Uqcrh/Ndufb6	54
cluster1	GO:0009205	purine ribonucleoside triphosphate metabolic process	111/5165	247/23843	2.2498e-16	5.37161e-14	4.68147e-14	Cox5a/Sdhd/Atp5f1/Atp5d/Mlxipl/Atp5g1/Actn3/Rhoa/Cox4i2/Ndufs2/Clpx/Mocs2/Hspa8/Surf1/Atp5e/Cox7c/Atp5g3/Cdk1/Ndufa12/Pfkl/Dld/Galk1/Mbip/Pfkp/Entpd5/Esrrb/Uqcrb/Ndufs6/Ppif/Dnajc15/Ndufb9/Cyc1/Atp5j/Atp5o/Tpi1/Ndufv3/Ndufaf7/Ndufv2/Msh2/Nme4/Uqcc2/Cox7a2l/Sdhaf2/Bad/Ndufb8/Atp5a1/Atp5c1/Dhtkd1/Ndufs1/Atp1b1/Slc25a25/Ndufa8/Mtch2/Eif6/Prkaa2/Ak4/Gale/Park7/Pmpcb/Ndufc2/Coq7/Aldoa/Cox6a2/Mecp2/Coq…	111
cluster1	GO:0072594	establishment of protein localization to organelle	167/5165	430/23843	2.93757e-16	6.74398e-14	5.87752e-14	Pemt/Kcnn3/Kpnb1/Fbxo7/Nup214/Ipo4/Ranbp3/Tsc2/Pex6/Timm44/Tomm40/Pih1d1/Timm50/Pex19/Kpna6/Ruvbl2/Bax/Phb2/Rab11a/Ranbp1/Tek/Nutf2/Hyal2/Pam16/Tsg101/Nol3/Hspa8/H2afy/Nup50/Kpna2/Rpain/Pex12/Fis1/Ap4m1/Tnfaip3/Cdk1/Psen1/Pex7/H2afy2/Timm13/Vps13d/Il9r/Ppp2ca/Hspa4/Srp68/Timm22/Lrrc46/Tomm20l/Timm9/Vti1b/Tert/Spcs1/Prkcd/Mipep/Dnajc15/Bnip3l/Nup155/Cct5/Tomm22/Samm50/Srebf2/Pmm1/Apod/Pmm2/Mis18a/…	167
cluster1	GO:0046034	ATP metabolic process	102/5165	221/23843	4.03686e-16	8.92445e-14	7.77784e-14	Cox5a/Sdhd/Atp5f1/Atp5d/Mlxipl/Atp5g1/Actn3/Rhoa/Cox4i2/Ndufs2/Clpx/Hspa8/Surf1/Atp5e/Cox7c/Atp5g3/Cdk1/Ndufa12/Pfkl/Dld/Galk1/Pfkp/Entpd5/Esrrb/Uqcrb/Ndufs6/Ppif/Dnajc15/Ndufb9/Cyc1/Atp5j/Atp5o/Tpi1/Ndufv3/Ndufaf7/Ndufv2/Msh2/Uqcc2/Cox7a2l/Sdhaf2/Bad/Ndufb8/Atp5a1/Atp5c1/Dhtkd1/Ndufs1/Atp1b1/Slc25a25/Ndufa8/Mtch2/Eif6/Prkaa2/Ak4/Gale/Park7/Pmpcb/Ndufc2/Coq7/Aldoa/Cox6a2/Mecp2/Coq9/Cox4i1/Ldhd/Pk…	102
cluster1	GO:0009141	nucleoside triphosphate metabolic process	119/5165	274/23843	4.47134e-16	9.53194e-14	8.30728e-14	Cox5a/Sdhd/Atp5f1/Atp5d/Mlxipl/Atp5g1/Actn3/Rhoa/Cox4i2/Ndufs2/Clpx/Mocs2/Hspa8/Surf1/Atp5e/Ada/Cox7c/Atp5g3/Cdk1/Enpp3/Ndufa12/Pfkl/Dld/Galk1/Mbip/Pfkp/Entpd5/Esrrb/Uqcrb/Ndufs6/Ppif/Dnajc15/Ndufb9/Cyc1/Atp5j/Atp5o/Tpi1/Ndufv3/Ndufaf7/Ndufv2/Msh2/Nme4/Uqcc2/Cox7a2l/Sdhaf2/Bad/Ndufb8/Atp5a1/Atp5c1/Dhtkd1/Ndufs1/Dtymk/Atp1b1/Ak8/Slc25a25/Ndufa8/Mtch2/Eif6/Samhd1/Prkaa2/Ak4/Gale/Park7/Pmpcb/Ndufc2/…	119
cluster1	GO:0009199	ribonucleoside triphosphate metabolic process	111/5165	251/23843	9.16628e-16	1.88667e-13	1.64427e-13	Cox5a/Sdhd/Atp5f1/Atp5d/Mlxipl/Atp5g1/Actn3/Rhoa/Cox4i2/Ndufs2/Clpx/Mocs2/Hspa8/Surf1/Atp5e/Cox7c/Atp5g3/Cdk1/Ndufa12/Pfkl/Dld/Galk1/Mbip/Pfkp/Entpd5/Esrrb/Uqcrb/Ndufs6/Ppif/Dnajc15/Ndufb9/Cyc1/Atp5j/Atp5o/Tpi1/Ndufv3/Ndufaf7/Ndufv2/Msh2/Nme4/Uqcc2/Cox7a2l/Sdhaf2/Bad/Ndufb8/Atp5a1/Atp5c1/Dhtkd1/Ndufs1/Atp1b1/Slc25a25/Ndufa8/Mtch2/Eif6/Prkaa2/Ak4/Gale/Park7/Pmpcb/Ndufc2/Coq7/Aldoa/Cox6a2/Mecp2/Coq…	111
cluster1	GO:0030490	maturation of SSU-rRNA	39/5165	54/23843	2.8011e-15	5.57326e-13	4.85721e-13	Nob1/Emg1/Tsr3/Diexf/Fcf1/Ngdn/Dcaf13/Utp23/Bysl/Srfbp1/Rps14/Rcl1/Pdcd11/Rps24/Nat10/Bms1/Mrps11/Lsm6/Rpsa/Pwp2/Noc4l/Kri1/Utp6/Abt1/Nop14/Rps16/Rps21/Tbl3/Rps19/Utp4/Rps8/Utp18/Mrps9/Krr1/Snu13/Utp14a/Rps28/Utp14b/Riok2	39
cluster1	GO:0022900	electron transport chain	52/5165	85/23843	3.83482e-15	7.38389e-13	6.43521e-13	Cox5a/Sdhd/Slc1a3/Sod2/Sdhb/Cox4i2/Ndufs2/Cox7c/Cdk1/Ndufa12/Dld/Uqcrb/Ndufs6/Ndufs4/Dnajc15/Ndufb9/Cyc1/Ndufa5/Ndufv3/Ndufv2/Sdhaf2/Ndufb8/Ndufs1/Ndufb3/Ndufa8/Mtch2/Park7/Pmpcb/Ndufc2/Coq7/Cox6a2/Mecp2/Coq9/Cox4i1/Slc37a2/Ndufv1/Afg1l/Wdr93/Mybbp1a/Cox6a1/Ndufa7/Cox8c/Uqcrq/Cyct/Sdhc/Uqcr10/Cox5b/Cycs/Uqcrh/Ndufaf2/Ndufb6/Sco2	52
cluster1	GO:0032543	mitochondrial translation	46/5165	71/23843	6.4439e-15	1.19012e-12	1.03722e-12	Mrpl10/Mrpl2/Wars2/Uqcc1/Mrpl52/Mrps25/Mtif3/Mrps18c/C1qbp/Mrpl58/Rmnd1/Qrsl1/Gfm2/Mrpl57/Mtrf1/Aars2/Mrps18a/Lrpprc/Uqcc2/Mrps18b/Mrpl16/Mterf4/Dars2/Rars2/Nsun4/Mrps15/Gars/Malsu1/Mrpl51/Mrps11/Mrps17/Mpv17l2/Mrps2/Noa1/Mrpl47/Mrpl23/Mtg1/Mtg2/Mrps6/Mrps27/Ndufa7/Mrps12/Mrps16/Mrps21/Chchd1/Tufm	46
cluster1	GO:0140053	mitochondrial gene expression	56/5165	96/23843	6.57968e-15	1.19012e-12	1.03722e-12	Mrpl10/Mrpl2/Wars2/Uqcc1/Mrpl52/Mrps25/Mtif3/Mrps18c/C1qbp/Mrpl58/Rmnd1/Qrsl1/Polrmt/Gfm2/Mrpl57/Mtrf1/Trmu/Aars2/Mrps18a/Lrpprc/Uqcc2/Mrps18b/Mrpl16/Twnk/Hsd17b10/Mterf4/Dars2/Rars2/Nsun4/Mrps15/Gars/Malsu1/Mrpl51/Mrps11/Mto1/Mrps17/Trmt5/Mpv17l2/Mrps2/Noa1/Mrpl47/Mrpl23/Mtg1/Mtg2/Mrpl12/Mrps6/Mrps27/Ndufa7/Mrps12/Tefm/Mrps16/Prkaa1/Mrps21/Chchd1/Tufm/Fastkd5	56
cluster1	GO:0008033	tRNA processing	62/5165	112/23843	7.20292e-15	1.26454e-12	1.10207e-12	Rtcb/Trmt1/Qtrt1/Trmt10a/Dus3l/Gtpbp3/Lage3/Elp5/Pus10/Elac2/Mettl6/Pop1/Trmu/Rpp14/Aars2/Thada/Elp2/Rpp21/Rpp30/Trub1/Dus1l/Hsd17b10/Osgepl1/Clp1/Nat10/Trmo/Ikbkap/Trit1/Nsun4/Trmt44/Pus1/Ptcd1/Pop7/Thumpd3/Pop4/Ftsj1/Lsm6/Dus2/Adat1/Aars/Pus3/Mto1/Trmt5/Elac1/Trmt12/Ddx1/Ctu1/Trub2/Rpusd1/Tsen2/Trpt1/Rpp38/Rpusd3/Pusl1/Elp6/Tyw1/Zbtb8os/Mtfmt/Pop5/Trmt61a/Urm1/Lcmt2	62
cluster1	GO:0009060	aerobic respiration	47/5165	74/23843	1.01705e-14	1.73451e-12	1.51166e-12	Cox5a/Dlat/Sdhd/Oxa1l/Idh3g/Dlst/Actn3/Sdhb/Cox4i2/Cox7c/Mdh2/Ndufs7/Uqcrb/Ogdhl/Sucla2/Adsl/Aco2/Sdhaf2/Dhtkd1/Oprk1/Cox20/Fh1/Idh3b/Mtfr1/Aco1/Pmpcb/Idh2/Cox6a2/Cox4i1/Idh3a/Pank2/Chchd5/Afg1l/Nop53/Cox6a1/Cox8c/Cox19/Mtfr1l/Suclg1/Cyct/Sdhc/Fxn/Uqcr10/Cox5b/Cycs/Uqcrh/Bloc1s1	47
cluster1	GO:0042775	mitochondrial ATP synthesis coupled electron transport	40/5165	58/23843	1.5453e-14	2.5622e-12	2.23301e-12	Cox5a/Sdhd/Cox4i2/Ndufs2/Cox7c/Cdk1/Ndufa12/Dld/Uqcrb/Ndufs6/Dnajc15/Ndufb9/Cyc1/Ndufv3/Ndufv2/Sdhaf2/Ndufb8/Ndufa8/Mtch2/Park7/Pmpcb/Ndufc2/Coq7/Cox6a2/Mecp2/Coq9/Cox4i1/Ndufv1/Afg1l/Cox6a1/Ndufa7/Cox8c/Uqcrq/Cyct/Sdhc/Uqcr10/Cox5b/Cycs/Uqcrh/Ndufb6	40
cluster1	GO:0022904	respiratory electron transport chain	49/5165	80/23843	2.21866e-14	3.57923e-12	3.11937e-12	Cox5a/Sdhd/Slc1a3/Sod2/Sdhb/Cox4i2/Ndufs2/Cox7c/Cdk1/Ndufa12/Dld/Uqcrb/Ndufs6/Dnajc15/Ndufb9/Cyc1/Ndufa5/Ndufv3/Ndufv2/Sdhaf2/Ndufb8/Ndufs1/Ndufa8/Mtch2/Park7/Pmpcb/Ndufc2/Coq7/Cox6a2/Mecp2/Coq9/Cox4i1/Slc37a2/Ndufv1/Afg1l/Mybbp1a/Cox6a1/Ndufa7/Cox8c/Uqcrq/Cyct/Sdhc/Uqcr10/Cox5b/Cycs/Uqcrh/Ndufaf2/Ndufb6/Sco2	49
cluster1	GO:0051188	cofactor biosynthetic process	96/5165	216/23843	5.40315e-14	8.48721e-12	7.39678e-12	Dlat/Ndufa9/Coasy/Coq8b/Gcdh/Mlxipl/Ggt1/Actn3/Cyba/Sod2/Pdhx/Mocs2/Pnpo/Fdxr/Snx3/Pfkl/Nampt/Dld/Galk1/Dcakd/Mbip/Mthfd1/Pfkp/Coq6/Entpd5/Esrrb/Tmem14c/Pcbd2/Dhfr/Naprt/Gart/Sod1/Slc11a2/Rgn/Tpi1/Hagh/Fech/Gsto1/Dhtkd1/Abcb6/Mpc2/Mmadhc/Coq4/Mtch2/Acss2/Gss/Eif6/Gclm/Coq3/Alad/Prkaa2/Gale/Urod/Mmachc/Akr1a1/Acot7/Pank4/Idh2/Coq7/Aldoa/Uros/Nadsyn1/G6pdx/Coq9/Pts/Hmbs/Pkm/Mpi/Nmnat3/Mif/Tkfc/Gulo…	96
cluster1	GO:0042773	ATP synthesis coupled electron transport	41/5165	62/23843	6.70547e-14	1.02628e-11	8.94425e-12	Cox5a/Sdhd/Cox4i2/Ndufs2/Cox7c/Cdk1/Ndufa12/Dld/Uqcrb/Ndufs6/Dnajc15/Ndufb9/Cyc1/Ndufv3/Ndufv2/Sdhaf2/Ndufb8/Ndufs1/Ndufa8/Mtch2/Park7/Pmpcb/Ndufc2/Coq7/Cox6a2/Mecp2/Coq9/Cox4i1/Ndufv1/Afg1l/Cox6a1/Ndufa7/Cox8c/Uqcrq/Cyct/Sdhc/Uqcr10/Cox5b/Cycs/Uqcrh/Ndufb6	41
cluster1	GO:0015980	energy derivation by oxidation of organic compounds	105/5165	247/23843	1.27248e-13	1.89885e-11	1.65489e-11	Cox5a/Dlat/Sdhd/Oxa1l/Idh3g/Gnmt/Bax/Dlst/Slc1a3/Ndufs3/Trap1/Inpp5k/Actn3/Sod2/Sdhb/Cox4i2/Ndufs2/Cox7c/Mdh2/Gyg/Cdk1/Ndufa12/Ndufs7/Grb10/Pomc/Dld/Nr1d1/Pygl/Esrrb/Uqcrb/Ndufs6/Ndufs4/Ogdhl/Dnajc15/Sucla2/Ndufb9/Adsl/Aco2/Cyc1/Ndufa5/Ndufv3/Ndufv2/Sdhaf2/Ndufb8/Dhtkd1/Oprk1/Ndufs1/Sdhaf4/Cox20/Fh1/Slc25a25/Ndufa8/Mtch2/Idh3b/Mtfr1/Ppp3r2/Aco1/Park7/Pmpcb/Idh2/Ndufc2/Coq7/Cox6a2/Phkg2/Phka2/Mecp…	105
cluster1	GO:0072521	purine-containing compound metabolic process	173/5165	486/23843	8.46888e-13	1.21202e-10	1.0563e-10	Cox5a/Sdhd/Gmpr/Pemt/Atp5f1/Ramp2/Coasy/Apoe/Atp5d/Crot/Pde1c/Slc2a9/Mlxipl/Atp5g1/Actn3/Aprt/Rhoa/Cox4i2/Adssl1/Ndufs2/Clpx/Mocs2/Hspa8/Surf1/Adss/Atp5e/Ada/Cox7c/Atp5g3/Pcmt1/Cdk1/Ndufa12/Nudt4/Gamt/Hint1/Pfkl/Rack1/Adcy3/Dld/Galk1/Dcakd/Mbip/Mthfd1/Chga/Pfkp/Entpd5/Esrrb/Uqcrb/Ndufs6/Mccc2/Ppif/Dnajc15/Ndufb9/Adsl/Pde1b/Cyc1/Adcy5/Atp5j/Atp5o/Gart/Tpi1/Pde10a/Guca1a/Ndufv3/Cbs/Ndufaf7/Ndufv2/M…	173
cluster1	GO:0006732	coenzyme metabolic process	121/5165	306/23843	8.52817e-13	1.21202e-10	1.0563e-10	Dlat/Pemt/Ndufa9/Coasy/Idh3g/Gnmt/Crot/Coq8b/Gcdh/Dnmt1/Dlst/Mlxipl/Actn3/Mvd/Pdhx/Mocs2/Acot8/Pnpo/Fdxr/Mdh2/Pcmt1/Gamt/Txnrd1/Pfkl/Nampt/Dld/Galk1/Dcakd/Mbip/Mthfd1/Pfkp/Acot3/Coq6/Entpd5/Esrrb/Pcbd2/Mccc2/Dhfr/Oxsm/Btd/Tkt/Sucla2/Naprt/Gart/Rgn/Tpi1/Hsd17b4/Me2/Prdx5/Gsto1/Acot9/Nnt/Tyms/Dhtkd1/Ncf2/Mpc2/Mmadhc/Coq4/Mtch2/Idh3b/Acss2/Eif6/Naxe/Coq3/Prkaa2/Scp2/Gale/Hmgcl/Akr1a1/Acot7/Pank4/Ahc…	121
cluster1	GO:0042255	ribosome assembly	43/5165	72/23843	2.92771e-12	4.06407e-10	3.54192e-10	Ppan/Rpl10/Rps25/Rps5/C1qbp/Nle1/Eral1/Bop1/Rps14/Mrpl11/Mterf4/Eif6/Tchhl1/Rpf1/Nsun4/Mrto4/Rpl6/Mrps11/Rsl24d1/Rpsa/Pwp2/Mpv17l2/Abt1/Rpf2/Rpl12/Rps19/Nop53/Rps2/Ddx28/Mrps7/Rps10/Rpl38/Mdn1/Rpl23a/Rpl5/Rpl11/Rpl3/Rps17/Rps15/Rps28/Rps27/Rpl6l/Rpl24	43
cluster1	GO:0006163	purine nucleotide metabolic process	159/5165	443/23843	3.3494e-12	4.54377e-10	3.95998e-10	Cox5a/Sdhd/Gmpr/Atp5f1/Ramp2/Coasy/Apoe/Atp5d/Crot/Pde1c/Mlxipl/Atp5g1/Actn3/Rhoa/Cox4i2/Adssl1/Ndufs2/Clpx/Mocs2/Hspa8/Surf1/Adss/Atp5e/Ada/Cox7c/Atp5g3/Cdk1/Ndufa12/Nudt4/Hint1/Pfkl/Rack1/Adcy3/Dld/Galk1/Dcakd/Mbip/Mthfd1/Chga/Pfkp/Entpd5/Esrrb/Uqcrb/Ndufs6/Mccc2/Ppif/Dnajc15/Ndufb9/Adsl/Pde1b/Cyc1/Adcy5/Atp5j/Atp5o/Gart/Tpi1/Pde10a/Guca1a/Ndufv3/Cbs/Ndufaf7/Ndufv2/Msh2/Nme4/Uqcc2/Cox7a2l/Pde6a…	159
cluster1	GO:0009108	coenzyme biosynthetic process	76/5165	168/23843	7.56678e-12	9.91052e-10	8.63722e-10	Dlat/Ndufa9/Coasy/Coq8b/Gcdh/Mlxipl/Actn3/Pdhx/Mocs2/Pnpo/Fdxr/Pfkl/Nampt/Dld/Galk1/Dcakd/Mthfd1/Pfkp/Coq6/Entpd5/Esrrb/Pcbd2/Dhfr/Naprt/Gart/Rgn/Tpi1/Gsto1/Dhtkd1/Mpc2/Mmadhc/Coq4/Mtch2/Acss2/Eif6/Coq3/Prkaa2/Gale/Akr1a1/Acot7/Pank4/Idh2/Coq7/Aldoa/Nadsyn1/G6pdx/Coq9/Pts/Pkm/Mpi/Nmnat3/Mif/Tkfc/Gulo/Sirt6/Galt/Gpi1/Hk1/Pank2/Mat1a/Tigar/Pdss2/Mocos/Mthfd1l/Flad1/Nmnat2/Gphn/Ubiad1/Eno4/Prkaa1/At…	76
cluster1	GO:0042273	ribosomal large subunit biogenesis	47/5165	84/23843	7.63753e-12	9.91052e-10	8.63722e-10	Nhp2/Rrp15/Ppan/Rpl10/Gtf3a/Pes1/Nle1/Ftsj3/Bop1/Mrpl11/Rpl14/Wdr12/Eif6/Tchhl1/Rpf1/Ebna1bp2/Mrto4/Nol9/Mrpl1/Rpl6/Malsu1/Rsl24d1/Rpl10a/Rpf2/Pak1ip1/Rpl12/Nop53/Wdr55/Rpl7/Ddx28/Rpl38/Mdn1/Rpl23a/Rpl5/Rpl11/Rpl3/Rpl35a/Rpl26/Rpl7a/Rpl35/Snu13/Rpl7l1/Gm8444/Rpl6l/Gm10269/Noc2l/Rpl24	47
cluster1	GO:0009150	purine ribonucleotide metabolic process	154/5165	430/23843	8.86177e-12	1.12544e-09	9.80848e-10	Cox5a/Sdhd/Gmpr/Atp5f1/Ramp2/Coasy/Apoe/Atp5d/Crot/Pde1c/Mlxipl/Atp5g1/Actn3/Rhoa/Cox4i2/Adssl1/Ndufs2/Clpx/Mocs2/Hspa8/Surf1/Adss/Atp5e/Cox7c/Atp5g3/Cdk1/Ndufa12/Nudt4/Hint1/Pfkl/Rack1/Adcy3/Dld/Galk1/Dcakd/Mbip/Chga/Pfkp/Entpd5/Esrrb/Uqcrb/Ndufs6/Mccc2/Ppif/Dnajc15/Ndufb9/Adsl/Pde1b/Cyc1/Adcy5/Atp5j/Atp5o/Gart/Tpi1/Pde10a/Guca1a/Ndufv3/Cbs/Ndufaf7/Ndufv2/Msh2/Nme4/Uqcc2/Cox7a2l/Pde6a/Sdhaf2/Bad…	154
cluster1	GO:0006457	protein folding	80/5165	181/23843	9.35112e-12	1.16285e-09	1.01345e-09	Pfdn5/Cct3/Fkbp7/Pex19/Calr/Dnaja3/Dnajb11/Sgta/Dnajb1/Trap1/Dnajc7/Clpx/Hspa8/Fkbp8/Cdc37/Dnajb12/Nudcd2/Hspa4/Cct6b/Fkbp3/Entpd5/Cwc27/Ppif/Sugt1/Clu/Cct5/Emc2/Tomm70a/Ppil2/Ppil1/Pfdn6/Pfdn1/Grpel2/Aip/Stip1/Prdx4/Ttc4/Cct8/Pdia4/Ppil3/Dnajb2/Nppc/Tor1a/Hspa5/Mkks/Pdrg1/Dnaja1/Bag1/Ppie/Nudc/Dnajb6/Grpel1/Erp29/Hsph1/Cct7/Emc3/Fkbp4/Pdcd5/Pdilt/Vbp1/Cct2/Chchd4/Tbcc/Hspb6/Stub1/Fkbp6/Ttc12/Ttc…	80
cluster1	GO:0019693	ribose phosphate metabolic process	160/5165	452/23843	1.00917e-11	1.22933e-09	1.07139e-09	Cox5a/Sdhd/Gmpr/Atp5f1/Ramp2/Coasy/Apoe/Atp5d/Crot/Pde1c/Mlxipl/Atp5g1/Actn3/Rhoa/Cox4i2/Adssl1/Ndufs2/Clpx/Mocs2/Hspa8/Surf1/Adss/Atp5e/Cox7c/Atp5g3/Cdk1/Ndufa12/Nudt4/Hint1/Pfkl/Rack1/Adcy3/Dld/Galk1/Dcakd/Mbip/Pygl/Chga/Pfkp/Entpd5/Esrrb/Uqcrb/Ndufs6/Mccc2/Ppif/Tkt/Dnajc15/Ndufb9/Adsl/Pde1b/Cyc1/Umps/Adcy5/Atp5j/Atp5o/Gart/Tpi1/Pde10a/Guca1a/Ndufv3/Cbs/Ndufaf7/Ndufv2/Msh2/Nme4/Uqcc2/Cox7a2l/Pd…	160
cluster1	GO:0000462	maturation of SSU-rRNA from tricistronic rRNA transcript (SSU-rRNA, 5.8S rRNA, LSU-rRNA)	27/5165	36/23843	1.27178e-11	1.51825e-09	1.32318e-09	Emg1/Diexf/Fcf1/Ngdn/Dcaf13/Utp23/Bysl/Rps14/Rcl1/Pdcd11/Rps24/Bms1/Mrps11/Rpsa/Pwp2/Noc4l/Kri1/Utp6/Abt1/Rps16/Rps21/Tbl3/Rps19/Rps8/Utp18/Mrps9/Krr1	27
cluster1	GO:0009259	ribonucleotide metabolic process	156/5165	440/23843	1.58921e-11	1.86e-09	1.62103e-09	Cox5a/Sdhd/Gmpr/Atp5f1/Ramp2/Coasy/Apoe/Atp5d/Crot/Pde1c/Mlxipl/Atp5g1/Actn3/Rhoa/Cox4i2/Adssl1/Ndufs2/Clpx/Mocs2/Hspa8/Surf1/Adss/Atp5e/Cox7c/Atp5g3/Cdk1/Ndufa12/Nudt4/Hint1/Pfkl/Rack1/Adcy3/Dld/Galk1/Dcakd/Mbip/Chga/Pfkp/Entpd5/Esrrb/Uqcrb/Ndufs6/Mccc2/Ppif/Dnajc15/Ndufb9/Adsl/Pde1b/Cyc1/Umps/Adcy5/Atp5j/Atp5o/Gart/Tpi1/Pde10a/Guca1a/Ndufv3/Cbs/Ndufaf7/Ndufv2/Msh2/Nme4/Uqcc2/Cox7a2l/Pde6a/Sdhaf…	156
cluster1	GO:0072655	establishment of protein localization to mitochondrion	70/5165	155/23843	5.4953e-11	6.30797e-09	5.49752e-09	Pemt/Kcnn3/Fbxo7/Timm44/Tomm40/Timm50/Bax/Pam16/Nol3/Fis1/Timm13/Il9r/Hspa4/Timm22/Lrrc46/Tomm20l/Timm9/Mipep/Dnajc15/Bnip3l/Tomm22/Samm50/Srebf2/Mis18a/Ube2j2/Ppp2r2b/Grpel2/Aip/Ddit3/Maip1/Wdr75/Mff/Mterf4/Cyb5r1/Psmb7/Timm10/Mtx2/Atg13/Mtch2/Dnajc19/Dnaja1/Tomm7/Pmpcb/Mfn2/Grpel1/Hsph1/Wbp11/Pdcd5/Psmd8/Timm17b/Vps11/Ablim3/Fam20b/Parl/Chchd4/Cox18/Ndufa13/Hk1/Bag4/Hps4/Oscp1/Rnf31/Timm8a1/Tim…	70
cluster1	GO:0010498	proteasomal protein catabolic process	153/5165	437/23843	7.26297e-11	8.17975e-09	7.12881e-09	Araf/Ube2c/Bcap31/Sdf2/Psmc3/Sgta/Ufd1/Crbn/Psmd4/Psmb4/Hfe/Derl3/Ubxn11/Rnf166/Psmb1/Dnajb9/Sirt2/Rnf5/Psma2/Ube2a/Psmb6/Gid4/Derl2/H13/Tmem129/Ubb/Ubxn6/Psen1/Btbd11/Dnajb12/Fzr1/Rhbdf1/Erlec1/Rack1/Ube2b/Rnf185/Xbp1/Ubxn2a/Rffl/Psmc5/Psmd12/Nr1d1/Psma6/Mta1/Psmc1/Nkd2/Ercc8/Rnf180/Psmd6/Psmc6/Clu/Psmb5/Dcaf11/Psme1/Rbx1/Sharpin/Ube2v2/Ube2j2/Prpf19/Kat5/Btbd1/Csnk1d/Btrc/Rnf41/Ddit3/Get4/Ube2w…	153
cluster1	GO:0070585	protein localization to mitochondrion	71/5165	159/23843	7.59943e-11	8.40019e-09	7.32094e-09	Pemt/Kcnn3/Fbxo7/Timm44/Tomm40/Timm50/Bax/Pam16/Nol3/Fis1/Timm13/Il9r/Hspa4/Timm22/Lrrc46/Tomm20l/Timm9/Mipep/Dnajc15/Bnip3l/Tomm22/Samm50/Srebf2/Mis18a/Ube2j2/Ppp2r2b/Grpel2/Aip/Ddit3/Maip1/Wdr75/Mff/Mterf4/Cyb5r1/Psmb7/Timm10/Mtx2/Atg13/Mtch2/Dnajc19/Dnaja1/Bag1/Tomm7/Pmpcb/Mfn2/Grpel1/Hsph1/Wbp11/Pdcd5/Psmd8/Timm17b/Vps11/Ablim3/Fam20b/Parl/Chchd4/Cox18/Ndufa13/Hk1/Bag4/Hps4/Oscp1/Rnf31/Timm8a…	71
cluster1	GO:0071806	protein transmembrane transport	33/5165	52/23843	9.85772e-11	1.06983e-08	9.3238e-09	Pex6/Timm44/Tomm40/Timm50/Bcr/Pam16/Hspa8/Pex12/Pex7/Timm13/Timm22/Tomm20l/Timm9/Dnajc15/Tomm22/Grpel2/Zfand2b/Srp9/Timm10/Pex16/Dnajc19/Pex14/Tomm7/Grpel1/Rtn2/Timm17b/Chchd4/Ndufa13/Pex2/Timm29/Sec61b/Timm17a/Tomm20	33
cluster1	GO:0044743	protein transmembrane import into intracellular organelle	27/5165	39/23843	2.63096e-10	2.80432e-08	2.44402e-08	Pex6/Timm44/Tomm40/Timm50/Pam16/Pex12/Pex7/Timm13/Timm22/Tomm20l/Timm9/Dnajc15/Tomm22/Grpel2/Timm10/Pex16/Dnajc19/Pex14/Tomm7/Grpel1/Timm17b/Chchd4/Ndufa13/Pex2/Timm29/Timm17a/Tomm20	27
cluster1	GO:0065002	intracellular protein transmembrane transport	32/5165	51/23843	2.91521e-10	3.05278e-08	2.66056e-08	Pex6/Timm44/Tomm40/Timm50/Bcr/Pam16/Pex12/Pex7/Timm13/Timm22/Tomm20l/Timm9/Dnajc15/Tomm22/Grpel2/Zfand2b/Srp9/Timm10/Pex16/Dnajc19/Pex14/Tomm7/Grpel1/Rtn2/Timm17b/Chchd4/Ndufa13/Pex2/Timm29/Sec61b/Timm17a/Tomm20	32
cluster1	GO:0006605	protein targeting	117/5165	317/23843	3.41469e-10	3.51419e-08	3.06269e-08	Pemt/Kcnn3/Fbxo7/Zdhhc4/Pex6/Timm44/Tomm40/Timm50/Pex19/Inpp5k/Pam16/Nol3/Zdhhc12/Hspa8/Pex12/Fis1/Ap4m1/Pex7/Timm13/Vps13d/Il9r/Hspa4/Srp68/Timm22/Lrrc46/Tomm20l/Timm9/Vti1b/Ssr1/Spcs1/Mipep/Dnajc15/Bnip3l/Tomm22/Samm50/Srebf2/Pmm1/Pmm2/Mis18a/Ube2j2/Ppp2r2b/Grpel2/Aip/Zdhhc3/Hgs/Wdr75/Mff/Zfand2b/Mterf4/Atg4b/Cyb5r1/Srp9/Psmb7/Timm10/Mtx2/Pex16/Atg13/Dnajc19/Macf1/Cdk5/Pex14/Tomm7/Pmpcb/Mfn2/Gr…	117
cluster1	GO:0090305	nucleic acid phosphodiester bond hydrolysis	59/5165	127/23843	4.4354e-10	4.48727e-08	3.91075e-08	Nhp2/Mov10/Ercc1/Nob1/Bax/Pam16/Endog/Cpsf4l/Polr2i/Elac2/Rnaseh1/Fcf1/Rnase6/Utp23/Pop1/Ercc4/Bop1/Parn/Tmbim6/Dnase1l2/Ercc3/Fen1/Rcl1/Rpp30/Mus81/Exosc7/Clp1/Cstf3/Exosc8/Hormad1/Nol9/Fip1l1/Mrpl1/Cpsf4/Pop7/Bms1/Pop4/Dis3l/Rpsa/Fan1/Kri1/Znrd1/Abt1/Ago2/Aifm1/Elac1/Ddx1/Rad9b/Polr3k/Edc3/Rps21/Isg20/Exo1/Pnrc1/Dxo/Trir/Nthl1/Fbxo18/Tut1	59
cluster1	GO:0006397	mRNA processing	150/5165	439/23843	7.97525e-10	7.93405e-08	6.91468e-08	Zmat2/Srpk3/Supt6/Sf3a1/Puf60/Akap8l/Supt5/Snrnp200/Wdr83/Celf1/Lsm2/Prpf31/Zmat5/Cdk9/Sugp1/Nol3/Hspa8/Prpf3/Skiv2l2/Srsf1/Dhx40/C1qbp/Cpsf4l/Sart3/Ddx39b/Xab2/Sf3a2/Adarb1/Papolg/Supt4a/Ncbp3/Prpf8/Eftud2/Ddx41/Ptcd2/Ppwd1/Tdrd3/Mettl3/Dyrk1a/Tmbim6/Cdc5l/Ppil1/Luc7l/Snrpc/Polr2d/Nelfe/Dhx16/Ik/Rbm22/Prpf19/Sf1/Pdcd11/Alyref/Clns1a/Lmntd2/Eif4a3/Ppil3/Clp1/Cstf3/Aar2/Ddx20/Tchhl1/Adar/Rnpc3/Plr…	150
cluster1	GO:0008380	RNA splicing	129/5165	365/23843	1.11717e-09	1.09318e-07	9.52726e-08	Zmat2/Rtcb/Srpk3/Supt6/Sf3a1/Puf60/Snrnp200/Wdr83/Celf1/Tep1/Lsm2/Prpf31/Zmat5/Sugp1/Nol3/Hspa8/Prpf3/Skiv2l2/Srsf1/Dhx40/C1qbp/Sart3/Ddx39b/Xab2/Sf3a2/Prpf8/Eftud2/Dcaf4/Ddx41/Ppwd1/Mettl3/Dyrk1a/Tmbim6/Cdc5l/Ppil1/Luc7l/Snrpc/Dhx16/Ik/Rbm22/Prpf19/Sf1/Alyref/Rps26/Clns1a/Lmntd2/Eif4a3/Ppil3/Mterf4/Clp1/Aar2/Ddx20/Rnpc3/Plrg1/Ppie/Sf3a3/Tfip11/Snrnp35/Arl6ip4/Srsf9/Ddx47/Wbp11/Strap/U2af2/Snrpa1…	129
cluster1	GO:0006626	protein targeting to mitochondrion	62/5165	140/23843	1.76185e-09	1.69621e-07	1.47828e-07	Pemt/Kcnn3/Fbxo7/Timm44/Tomm40/Timm50/Pam16/Nol3/Fis1/Timm13/Il9r/Hspa4/Timm22/Lrrc46/Tomm20l/Timm9/Mipep/Dnajc15/Bnip3l/Tomm22/Samm50/Srebf2/Mis18a/Ube2j2/Ppp2r2b/Grpel2/Aip/Wdr75/Mff/Mterf4/Cyb5r1/Psmb7/Timm10/Mtx2/Atg13/Dnajc19/Tomm7/Pmpcb/Mfn2/Grpel1/Wbp11/Pdcd5/Psmd8/Timm17b/Vps11/Ablim3/Fam20b/Parl/Chchd4/Ndufa13/Bag4/Hps4/Oscp1/Rnf31/Timm8a1/Timm29/Snip1/Prkaa1/Atpif1/Timm17a/Mtx1/Tomm20	62
cluster1	GO:0009451	RNA modification	58/5165	128/23843	2.02444e-09	1.91808e-07	1.67164e-07	Nsun5/Nhp2/Trmt1/Qtrt1/Trmt10a/Emg1/Dnajb11/Gtpbp3/Elp5/Adarb1/Pus10/Ftsj3/Dimt1/Mettl6/Mettl3/Trmu/Aars2/Lrpprc/Thada/Elp2/Trub1/Hsd17b10/Osgepl1/Nop10/Nat10/Adar/Gar1/Trmo/Ikbkap/Trit1/Nsun4/Trmt44/Mrpl1/Pus1/Mepce/Thumpd3/Ftsj1/Aars/Pus3/Mto1/Trmt5/Bag4/Bcdin3d/Fdxacb1/Ctu1/Trub2/Alkbh3/Apobec2/Rpusd1/Mettl8/Henmt1/Rpusd3/Pusl1/Elp6/Mtfmt/Trmt61a/Urm1/Lcmt2	58
cluster1	GO:0006302	double-strand break repair	77/5165	189/23843	2.34304e-09	2.18525e-07	1.90449e-07	Rpa1/Foxm1/Ercc1/Rad51c/Zswim7/Rad51d/Mrnip/Lig3/Recql5/Mta1/Tdp1/Xrcc3/Xrcc6/Nudt16l1/Ercc4/Ube2v2/Msh2/Meiob/Prpf19/Cdca5/Mus81/Kat5/Mms19/Poll/Nabp2/Uimc1/Eya1/Nhej1/Xrcc5/Psmd14/Rad51/Aptx/Rpa2/Eya3/Mad2l2/Chek2/Aplf/Rad52/Recql/Nsmce1/Oraov1/Brcc3/Gins4/Babam1/Gins2/Mre11a/Mlh1/Fan1/Mnd1/Recql4/Sirt6/Uvrag/Parpbp/Ddx11/Tdp2/Ddx1/Actr5/Ccdc155/Rtel1/Ap5z1/Sem1/Paxx/H2afx/Swsap1/Xrcc1/Kdm4d/Mg…	77
cluster1	GO:0090501	RNA phosphodiester bond hydrolysis	39/5165	73/23843	2.78072e-09	2.55356e-07	2.22548e-07	Nhp2/Mov10/Nob1/Cpsf4l/Polr2i/Elac2/Rnaseh1/Fcf1/Rnase6/Utp23/Pop1/Bop1/Parn/Tmbim6/Rcl1/Rpp30/Exosc7/Clp1/Cstf3/Exosc8/Nol9/Fip1l1/Mrpl1/Cpsf4/Pop7/Bms1/Pop4/Dis3l/Rpsa/Kri1/Znrd1/Abt1/Ago2/Elac1/Polr3k/Edc3/Rps21/Trir/Tut1	39
cluster1	GO:0006400	tRNA modification	36/5165	67/23843	9.18355e-09	8.30555e-07	7.23846e-07	Trmt1/Qtrt1/Trmt10a/Gtpbp3/Elp5/Pus10/Mettl6/Trmu/Aars2/Thada/Elp2/Trub1/Hsd17b10/Osgepl1/Nat10/Trmo/Ikbkap/Trit1/Nsun4/Trmt44/Pus1/Thumpd3/Ftsj1/Aars/Pus3/Mto1/Trmt5/Ctu1/Rpusd1/Rpusd3/Pusl1/Elp6/Mtfmt/Trmt61a/Urm1/Lcmt2	36
cluster1	GO:0006839	mitochondrial transport	97/5165	263/23843	1.11043e-08	9.89281e-07	8.62179e-07	Pemt/Spg7/Kcnn3/Hip1r/Fbxo7/Alkbh7/Timm44/Tomm40/Timm50/Bax/Slc1a3/Pam16/Nol3/Slc25a5/Fis1/Psen1/Timm13/Il9r/Hspa4/Slc25a19/Timm22/Lrrc46/Tomm20l/Timm9/Mrs2/Tmem14c/Ppif/Micu2/Mipep/Dnajc15/Bnip3l/Tomm22/Samm50/Smdt1/Srebf2/Cyc1/Atp5o/Mis18a/Ube2j2/Ppp2r2b/Grpel2/Aip/Bad/Rhot2/Maip1/Wdr75/Mff/Mterf4/Cyb5r1/Mpc2/Psmb7/Slc25a25/Timm10/Mtx2/Atg13/Mtch2/Dnajc19/Mcub/Stpg1/Tomm7/Pmpcb/Mfn2/Htt/Slc35f6…	97
cluster1	GO:0006310	DNA recombination	90/5165	239/23843	1.17322e-08	1.02984e-06	8.97529e-07	Icosl/Rpa1/Supt6/Ercc1/Ruvbl2/Msh4/Tep1/Tfpt/Rad51c/Zswim7/Msh3/Actr8/Cd40/Rpain/Rad51d/Psmc3ip/Mrnip/Ube2b/Lig3/Recql5/Xrcc3/Xrcc6/Ercc4/Msh2/Meiob/Pot1b/Mus81/Cenpx/Mms19/Poll/Nabp2/Nhej1/Xrcc5/Psmd14/Rad51/Actl6a/Rpa2/Ung/Aplf/Foxp1/Rad52/Recql/Pagr1a/Nsmce1/Oraov1/Nono/Polb/Gins4/Gins2/Mlh1/Cep63/Topbp1/Fan1/Mnd1/Recql4/Sirt6/Parpbp/Apex1/Kin/Mcrs1/Actr5/Ccdc155/Rtel1/Ap5z1/Exo1/Pif1/Sem1/Ino…	90
cluster1	GO:0043161	proteasome-mediated ubiquitin-dependent protein catabolic process	128/5165	375/23843	1.45504e-08	1.24538e-06	1.08538e-06	Araf/Ube2c/Bcap31/Psmc3/Sgta/Crbn/Psmd4/Psmb4/Hfe/Derl3/Ubxn11/Rnf166/Psmb1/Dnajb9/Sirt2/Psma2/Ube2a/Psmb6/Gid4/Derl2/Tmem129/Psen1/Btbd11/Fzr1/Erlec1/Rack1/Ube2b/Rnf185/Ubxn2a/Rffl/Psmc5/Psmd12/Psma6/Mta1/Psmc1/Nkd2/Ercc8/Rnf180/Psmd6/Psmc6/Clu/Psmb5/Dcaf11/Rbx1/Sharpin/Ube2v2/Ube2j2/Kat5/Btbd1/Csnk1d/Btrc/Ddit3/Ube2w/Dnajb2/Klhl20/Psmb7/Hspa5/Nsfl1c/Rbck1/Aurka/Wwtr1/Ubxn2b/Ube2j1/Rad23b/Psmb2/…	128
cluster1	GO:0000377	RNA splicing, via transesterification reactions with bulged adenosine as nucleophile	90/5165	240/23843	1.48136e-08	1.24538e-06	1.08538e-06	Zmat2/Srpk3/Sf3a1/Snrnp200/Wdr83/Celf1/Lsm2/Prpf31/Nol3/Hspa8/Prpf3/Srsf1/Dhx40/C1qbp/Sart3/Ddx39b/Xab2/Sf3a2/Prpf8/Eftud2/Ddx41/Mettl3/Dyrk1a/Cdc5l/Ppil1/Luc7l/Snrpc/Dhx16/Rbm22/Prpf19/Sf1/Clns1a/Lmntd2/Eif4a3/Aar2/Ddx20/Rnpc3/Plrg1/Ppie/Sf3a3/Tfip11/Snrnp35/Srsf9/Wbp11/Strap/U2af2/Snrpa1/Pqbp1/Nono/Rbpms/Lsm6/Txnl4b/Usp4/Rbfox2/Sf3b3/Srsf2/Lsm3/Dhx8/Gcfc2/Lsm7/Rnf113a1/Rbm42/Rbmxl1/Rbm17/Sf3b6/…	90
cluster1	GO:0000398	mRNA splicing, via spliceosome	90/5165	240/23843	1.48136e-08	1.24538e-06	1.08538e-06	Zmat2/Srpk3/Sf3a1/Snrnp200/Wdr83/Celf1/Lsm2/Prpf31/Nol3/Hspa8/Prpf3/Srsf1/Dhx40/C1qbp/Sart3/Ddx39b/Xab2/Sf3a2/Prpf8/Eftud2/Ddx41/Mettl3/Dyrk1a/Cdc5l/Ppil1/Luc7l/Snrpc/Dhx16/Rbm22/Prpf19/Sf1/Clns1a/Lmntd2/Eif4a3/Aar2/Ddx20/Rnpc3/Plrg1/Ppie/Sf3a3/Tfip11/Snrnp35/Srsf9/Wbp11/Strap/U2af2/Snrpa1/Pqbp1/Nono/Rbpms/Lsm6/Txnl4b/Usp4/Rbfox2/Sf3b3/Srsf2/Lsm3/Dhx8/Gcfc2/Lsm7/Rnf113a1/Rbm42/Rbmxl1/Rbm17/Sf3b6/…	90
cluster1	GO:0006733	oxidoreduction coenzyme metabolic process	64/5165	153/23843	1.51897e-08	1.25926e-06	1.09747e-06	Dlat/Ndufa9/Idh3g/Coq8b/Dlst/Mlxipl/Actn3/Pdhx/Fdxr/Mdh2/Txnrd1/Pfkl/Nampt/Dld/Galk1/Pfkp/Coq6/Entpd5/Esrrb/Tkt/Naprt/Tpi1/Me2/Prdx5/Nnt/Dhtkd1/Ncf2/Mpc2/Coq4/Mtch2/Idh3b/Eif6/Naxe/Coq3/Prkaa2/Gale/Ldhb/Idh2/Coq7/Aldoa/Nadsyn1/G6pdx/Coq9/Pgls/Slc37a2/Idh3a/Pkm/Mpi/Me1/Nmnat3/Mif/Tkfc/Sirt6/Galt/Gpi1/Hk1/Tigar/Pdss2/Nmnat2/Ubiad1/Eno4/Prkaa1/Pgk1/Fbp1	64
cluster1	GO:0000375	RNA splicing, via transesterification reactions	90/5165	241/23843	1.86581e-08	1.52562e-06	1.32961e-06	Zmat2/Srpk3/Sf3a1/Snrnp200/Wdr83/Celf1/Lsm2/Prpf31/Nol3/Hspa8/Prpf3/Srsf1/Dhx40/C1qbp/Sart3/Ddx39b/Xab2/Sf3a2/Prpf8/Eftud2/Ddx41/Mettl3/Dyrk1a/Cdc5l/Ppil1/Luc7l/Snrpc/Dhx16/Rbm22/Prpf19/Sf1/Clns1a/Lmntd2/Eif4a3/Aar2/Ddx20/Rnpc3/Plrg1/Ppie/Sf3a3/Tfip11/Snrnp35/Srsf9/Wbp11/Strap/U2af2/Snrpa1/Pqbp1/Nono/Rbpms/Lsm6/Txnl4b/Usp4/Rbfox2/Sf3b3/Srsf2/Lsm3/Dhx8/Gcfc2/Lsm7/Rnf113a1/Rbm42/Rbmxl1/Rbm17/Sf3b6/…	90
cluster1	GO:0071824	protein-DNA complex subunit organization	81/5165	211/23843	2.30014e-08	1.85534e-06	1.61697e-06	Smarcb1/Supt6/Psmc3/Ipo4/Med6/Chaf1a/Taf6l/Chd5/Cdt1/Rad51c/Brf1/H2afy/Hist1h2bc/Rad51d/Sart3/H2afy2/Cand1/Trappc12/Cenpo/Psmc5/Psmc1/Xrcc3/Cenpp/Cenpk/Psmc6/Chaf1b/Mis18a/Cenpx/Terf1/Creb1/Rad51/Gtf2b/Polr1e/Itgb3bp/Nasp/Taf12/Psmc2/Rad52/Psmc4/Brf2/Fshr/Senp6/Gtf2h5/Hist1h1c/Cenpt/Smarce1/Orc3/Hist1h2be/Hist1h1a/Hist1h2ba/Grwd1/Hist3h2ba/Rad51b/Znhit1/Taf1b/Hist1h4a/Hist1h4c/H3f3a/Hist1h4h/Hist…	81
cluster1	GO:0017038	protein import	82/5165	215/23843	2.65726e-08	2.11483e-06	1.84312e-06	Kpnb1/Nup214/Ipo4/Ranbp3/Tsc2/Pex6/Timm44/Tomm40/Apoe/Timm50/Pex19/Kpna6/Phb2/Ranbp1/Tek/Nutf2/Hyal2/Pam16/Hspa8/Nup50/Kpna2/Rpain/Pex12/Cdk1/Psen1/Pex7/Timm13/Ppp2ca/Hspa4/Timm22/Tomm20l/Timm9/Prkcd/Dnajc15/Clu/Nup155/Tomm22/Samm50/Apod/Gpihbp1/Tomm70a/Grpel2/Rbm22/Pola2/Lrp2/Timm10/Pex16/Dnajc19/Adar/Txn1/Pex14/Tomm7/Grpel1/Pdcd5/Chp2/Timm17b/Zpr1/Ipo13/Chchd4/Uaca/Pkig/Ndufa13/Fam53a/Txnip/Kpn…	82
cluster1	GO:0065004	protein-DNA complex assembly	71/5165	178/23843	2.72398e-08	2.1394e-06	1.86453e-06	Psmc3/Ipo4/Med6/Chaf1a/Taf6l/Cdt1/Rad51c/Brf1/H2afy/Hist1h2bc/Rad51d/Sart3/H2afy2/Cand1/Trappc12/Cenpo/Psmc5/Psmc1/Xrcc3/Cenpp/Cenpk/Psmc6/Chaf1b/Mis18a/Cenpx/Terf1/Creb1/Rad51/Gtf2b/Polr1e/Itgb3bp/Nasp/Taf12/Psmc2/Rad52/Psmc4/Brf2/Senp6/Gtf2h5/Hist1h1c/Cenpt/Orc3/Hist1h2be/Hist1h1a/Hist1h2ba/Grwd1/Hist3h2ba/Rad51b/Taf1b/Hist1h4a/Hist1h4c/H3f3a/Hist1h4h/Hist1h4d/Hist1h2bk/Gtf2f2/Hist1h3a/Hist1h4b…	71
cluster1	GO:0048193	Golgi vesicle transport	92/5165	250/23843	2.96247e-08	2.29649e-06	2.00144e-06	Myo18a/Sec24b/Ergic1/Bcap31/Lmf1/Use1/Rab8a/Stx5a/Gosr1/Trappc2l/Cyth3/Cog1/Ap4m1/Sar1a/Rab1a/Rack1/Trappc12/Bcap29/Scfd1/Trappc6b/Vti1b/Tmed10/Nkd2/Ehd3/Vps51/Yif1a/Ccdc93/Optn/Klhl20/Arfgap2/Tbc1d20/Cog6/Sec22b/Rab13/Pef1/Rer1/Htt/Stx18/Nrbp1/Chic2/Vps29/Snx8/Erp29/Copg1/Ccdc91/Yif1b/Ccdc22/Lamp1/Ap1g1/Cog4/D230025D16Rik/Cog8/Gabarapl2/Cog2/Trappc4/Tmed1/Zw10/Tmed3/Snx1/Copb2/Rangrf/Dnm2/Trappc…	92
cluster1	GO:0007006	mitochondrial membrane organization	44/5165	93/23843	3.56876e-08	2.73101e-06	2.38013e-06	Spg7/Hip1r/Alkbh7/Tomm40/Timm50/Bax/Nol3/Slc25a5/Timm13/Hspa4/Timm22/Tomm20l/Timm9/Ppif/Bnip3l/Tomm22/Samm50/Bad/Apool/Rhot2/Maip1/Cln8/Timm10/Mtch2/Stpg1/Tomm7/Mfn2/Htt/Slc35f6/Chchd6/Pdcd5/Slc25a4/Cox18/Ndufa13/Acaa2/Dnajc11/Timm29/Immt/Chchd3/Atpif1/Bloc1s2/Apoo/Tmem102/Tomm20	44
cluster1	GO:0000028	ribosomal small subunit assembly	17/5165	22/23843	4.20594e-08	3.17788e-06	2.76959e-06	Rps25/Rps5/Eral1/Rps14/Mrps11/Rpsa/Pwp2/Abt1/Rps19/Rps2/Mrps7/Rps10/Rpl38/Rps17/Rps15/Rps28/Rps27	17
cluster1	GO:1990542	mitochondrial transmembrane transport	33/5165	64/23843	1.39751e-07	1.04272e-05	9.08751e-06	Timm44/Tomm40/Timm50/Slc1a3/Pam16/Timm13/Timm22/Tomm20l/Timm9/Mrs2/Micu2/Dnajc15/Tomm22/Smdt1/Cyc1/Atp5o/Grpel2/Maip1/Mpc2/Timm10/Dnajc19/Mcub/Tomm7/Grpel1/Timm17b/Chchd4/Ndufa13/Slc25a28/Timm29/Mrpl18/Cox5b/Timm17a/Tomm20	33
cluster1	GO:0002183	cytoplasmic translational initiation	15/5165	19/23843	1.67648e-07	1.23542e-05	1.0767e-05	Mcts1/Eif3d/Mettl3/Denr/Eif2d/Eif3m/Eif4ebp1/Nck1/Eif2s3x/Eif4h/Mcts2/Rps2/Eif4b/Rpl13a/Rbm4	15
cluster1	GO:0006418	tRNA aminoacylation for protein translation	26/5165	46/23843	2.75792e-07	2.00757e-05	1.74964e-05	Wars2/Cars/Rars/Nars2/Dalrd3/Ccdc12/Wars/Mrpl39/Aars2/Nars/Dars/Dars2/Aimp1/Rars2/Lrrc47/Gars/Aars/Qars/Fdxacb1/Iars/Mars/Pars2/Cars2/Sars/Sars2/Aarsd1	26
cluster1	GO:0043039	tRNA aminoacylation	27/5165	49/23843	3.29459e-07	2.36933e-05	2.06492e-05	Wars2/Cars/Rars/Nars2/Dalrd3/Ccdc12/Qrsl1/Wars/Mrpl39/Aars2/Nars/Dars/Dars2/Aimp1/Rars2/Lrrc47/Gars/Aars/Qars/Fdxacb1/Iars/Mars/Pars2/Cars2/Sars/Sars2/Aarsd1	27
cluster1	GO:0007059	chromosome segregation	107/5165	317/23843	4.00298e-07	2.8445e-05	2.47904e-05	Chmp1a/Top1mt/Ube2c/Kpnb1/Akap8l/Ciao1/Syce2/Phb2/Rab11a/Spc25/Msh4/Cdt1/Rad51c/Ncaph2/Sirt2/Ncapg/H2afy/Slc25a5/Zfp207/Cdc6/Birc5/Dync1h1/Zwint/Meikin/Ube2b/Hormad2/Trappc12/Recql5/Aurkb/Mlh3/Xrcc3/Ska3/Dscc1/Ercc4/Naa50/Top3b/Mis18a/Cenpq/Akap8/Meiob/Cdc23/Ik/Incenp/Fen1/Cdca5/Mus81/Anapc11/Cenpx/Mms19/Syce1/Terf1/Ppp1r7/Arl8a/Nek2/Nek6/Nusap1/Bub1/Ttl/Pmf1/Hormad1/Kif2c/Anapc4/Mad1l1/M1ap/Anap…	107
cluster1	GO:0046496	nicotinamide nucleotide metabolic process	55/5165	135/23843	4.27174e-07	2.99977e-05	2.61436e-05	Dlat/Idh3g/Dlst/Mlxipl/Actn3/Pdhx/Fdxr/Mdh2/Txnrd1/Pfkl/Nampt/Dld/Galk1/Pfkp/Entpd5/Esrrb/Tkt/Naprt/Tpi1/Me2/Prdx5/Nnt/Dhtkd1/Ncf2/Mpc2/Mtch2/Idh3b/Eif6/Naxe/Prkaa2/Gale/Ldhb/Idh2/Aldoa/Nadsyn1/G6pdx/Pgls/Slc37a2/Idh3a/Pkm/Mpi/Me1/Nmnat3/Mif/Tkfc/Sirt6/Galt/Gpi1/Hk1/Tigar/Nmnat2/Eno4/Prkaa1/Pgk1/Fbp1	55
cluster1	GO:0000470	maturation of LSU-rRNA	19/5165	29/23843	4.72849e-07	3.24141e-05	2.82495e-05	Nhp2/Rrp15/Pes1/Ftsj3/Bop1/Wdr12/Eif6/Rpf1/Nol9/Mrpl1/Rpl10a/Rpf2/Rpl7/Rpl7a/Rpl35/Snu13/Rpl7l1/Gm8444/Gm10269	19
cluster1	GO:0009142	nucleoside triphosphate biosynthetic process	57/5165	142/23843	4.77876e-07	3.24141e-05	2.82495e-05	Atp5f1/Atp5d/Mlxipl/Atp5g1/Actn3/Surf1/Atp5e/Atp5g3/Pfkl/Galk1/Pfkp/Entpd5/Esrrb/Cyc1/Atp5j/Atp5o/Tpi1/Nme4/Atp5a1/Atp5c1/Dhtkd1/Dtymk/Ak8/Mtch2/Eif6/Prkaa2/Ak4/Gale/Ndufc2/Aldoa/Ldhd/Pkm/Mpi/Nme6/Mif/Tkfc/Atp5h/Sirt6/Nme5/Galt/Gpi1/Hk1/Nme1/Tigar/Atp5j2/Atp5l/Ak5/Eno4/Chchd10/Prkaa1/Atp5k/Suclg1/Cox5b/Pgk1/Atp5g2/Fbp1/Nme3	57
cluster1	GO:0072524	pyridine-containing compound metabolic process	57/5165	142/23843	4.77876e-07	3.24141e-05	2.82495e-05	Dlat/Idh3g/Dlst/Mlxipl/Actn3/Pdhx/Pnpo/Fdxr/Mdh2/Txnrd1/Pfkl/Nampt/Dld/Galk1/Pfkp/Entpd5/Esrrb/Tkt/Naprt/Tpi1/Me2/Prdx5/Nnt/Dhtkd1/Ncf2/Mpc2/Mtch2/Idh3b/Eif6/Naxe/Prkaa2/Gale/Htt/Ldhb/Idh2/Aldoa/Nadsyn1/G6pdx/Pgls/Slc37a2/Idh3a/Pkm/Mpi/Me1/Nmnat3/Mif/Tkfc/Sirt6/Galt/Gpi1/Hk1/Tigar/Nmnat2/Eno4/Prkaa1/Pgk1/Fbp1	57
cluster1	GO:0006260	DNA replication	91/5165	260/23843	4.87121e-07	3.267e-05	2.84725e-05	Rpa1/Top1mt/Chaf1a/Calr/Dnaja3/Mcm5/Cdt1/Pole/Cdk9/Tbrg1/Cdc6/Rpain/Cdk1/Egfr/Pold2/Rnaseh1/Lig3/Recql5/Ctc1/Tgfb3/Cinp/Dscc1/Rfc4/Chaf1b/Rfc2/E4f1/Fen1/Pola2/Pold4/Mus81/Cenpx/Twnk/Poll/Prim1/Hras/Terf1/Orc2/Ilkap/Mcm6/Mcm10/Orc4/Cdan1/Rad51/Mgme1/Dtd1/Cst3/Gins1/Rtf2/Nasp/Rpa2/Dnajc2/Chek2/Lrwd1/Ssbp1/Atg7/Ing4/Pold3/Polb/Gins4/Gins2/Mre11a/Zpr1/Topbp1/Recql4/Rfc3/Tk2/Ddx11/Parp2/Kin/Rmi2/Primp…	91
cluster1	GO:0036503	ERAD pathway	41/5165	91/23843	5.38596e-07	3.57209e-05	3.11315e-05	Bcap31/Sdf2/Psmc3/Sgta/Ufd1/Derl3/Dnajb9/Rnf5/Derl2/H13/Tmem129/Ubxn6/Dnajb12/Erlec1/Rnf185/Psmc5/Psmc1/Psmc6/Ube2j2/Get4/Dnajb2/Tor1a/Hspa5/Ube2j1/Psmc2/Tmub1/Psmc4/Herpud1/Trim13/Pomt1/Wfs1/Stub1/Nploc4/Os9/Usp14/Ubxn8/Brsk2/Sec61b/Aup1/Rnf121/Ubxn1	41
cluster1	GO:0043038	amino acid activation	27/5165	50/23843	5.68418e-07	3.72845e-05	3.24942e-05	Wars2/Cars/Rars/Nars2/Dalrd3/Ccdc12/Qrsl1/Wars/Mrpl39/Aars2/Nars/Dars/Dars2/Aimp1/Rars2/Lrrc47/Gars/Aars/Qars/Fdxacb1/Iars/Mars/Pars2/Cars2/Sars/Sars2/Aarsd1	27
cluster1	GO:0048285	organelle fission	146/5165	466/23843	6.11745e-07	3.91516e-05	3.41215e-05	Mx1/Tom1l2/Dnmt3l/Chmp1a/Ube2c/Kpnb1/Ranbp3/Akap8l/Pex19/Calr/Syce2/Phb2/Rab11a/Msh4/Ranbp1/Cdt1/Rad51c/Rhoa/Ncaph2/Spire2/Asz1/Msh3/Sirt2/Ncapg/H2afy/Acot8/Zfp207/Cdc6/Birc5/Mybl2/Rad51d/Ywhah/Fis1/Psmc3ip/Ubb/Zwint/Fzr1/Meikin/Ube2b/Hormad2/Aurkb/Mlh3/Xrcc3/Naip1/Washc5/Mief1/Dscc1/Ercc4/Cep97/Naa50/Akap8/Washc1/Msh2/Meiob/Cdc23/Ik/Ppp2r2b/Cdca5/Dmrt1/Mus81/Anapc11/Sirt7/Cenpx/Fgf8/Tubgcp2/Syce…	146
cluster1	GO:0030150	protein import into mitochondrial matrix	14/5165	18/23843	6.15079e-07	3.91516e-05	3.41215e-05	Timm44/Tomm40/Timm50/Pam16/Tomm20l/Dnajc15/Tomm22/Grpel2/Dnajc19/Tomm7/Grpel1/Timm17b/Timm17a/Tomm20	14
cluster1	GO:0090151	establishment of protein localization to mitochondrial membrane	12/5165	14/23843	6.16561e-07	3.91516e-05	3.41215e-05	Timm13/Hspa4/Timm22/Timm9/Tomm22/Samm50/Timm10/Mtch2/Tomm7/Pdcd5/Ndufa13/Timm29	12
cluster1	GO:0019362	pyridine nucleotide metabolic process	55/5165	137/23843	7.48945e-07	4.66159e-05	4.06267e-05	Dlat/Idh3g/Dlst/Mlxipl/Actn3/Pdhx/Fdxr/Mdh2/Txnrd1/Pfkl/Nampt/Dld/Galk1/Pfkp/Entpd5/Esrrb/Tkt/Naprt/Tpi1/Me2/Prdx5/Nnt/Dhtkd1/Ncf2/Mpc2/Mtch2/Idh3b/Eif6/Naxe/Prkaa2/Gale/Ldhb/Idh2/Aldoa/Nadsyn1/G6pdx/Pgls/Slc37a2/Idh3a/Pkm/Mpi/Me1/Nmnat3/Mif/Tkfc/Sirt6/Galt/Gpi1/Hk1/Tigar/Nmnat2/Eno4/Prkaa1/Pgk1/Fbp1	55
cluster1	GO:0009124	nucleoside monophosphate biosynthetic process	58/5165	147/23843	7.49729e-07	4.66159e-05	4.06267e-05	Hddc2/Atp5f1/Atp5d/Mlxipl/Atp5g1/Actn3/Adssl1/Surf1/Adss/Atp5e/Ada/Atp5g3/Pfkl/Galk1/Pfkp/Entpd5/Esrrb/Adsl/Cyc1/Umps/Atp5j/Atp5o/Gart/Tpi1/Atp5a1/Tyms/Atp5c1/Dhtkd1/Uck2/Mtch2/Eif6/Gmps/Prkaa2/Gale/Paics/Ndufc2/Aldoa/Ldhd/Pkm/Mpi/Mif/Tkfc/Atp5h/Sirt6/Galt/Gpi1/Hk1/Tigar/Atp5j2/Atp5l/Eno4/Chchd10/Prkaa1/Atp5k/Cox5b/Pgk1/Atp5g2/Fbp1	58
cluster1	GO:0006520	cellular amino acid metabolic process	93/5165	270/23843	8.24587e-07	5.07418e-05	4.42225e-05	Th/Pemt/Slc7a7/Srr/Gnmt/Prodh/Wars2/Slc1a3/Ggt1/Gcat/Tph2/Cars/Apip/Adssl1/Adss/Rars/Nars2/Dalrd3/Ccdc12/Pcmt1/Qrsl1/P4ha1/Gamt/Ddc/Txnrd1/Adi1/Gstz1/Mthfd1/Arg2/Aldh6a1/Wars/Auh/Mccc2/Dhfr/Tdh/Pycrl/Mrpl39/Gart/Acy1/Aars2/Cbs/Pcyox1l/Nars/Pycr1/Got1/Prdx4/Adhfe1/Asnsd1/Dars/Glul/Pycr2/Dars2/Ivd/Gss/Gmps/Aimp1/Gclm/Rars2/Hmgcl/Park7/Nos3/Lrrc47/Htt/Aass/Ahcyl2/Gars/Pcyox1/Bcat2/Mecp2/Got2/Aars/Bc…	93
cluster1	GO:0009156	ribonucleoside monophosphate biosynthetic process	56/5165	141/23843	8.9996e-07	5.48149e-05	4.77723e-05	Atp5f1/Atp5d/Mlxipl/Atp5g1/Actn3/Adssl1/Surf1/Adss/Atp5e/Ada/Atp5g3/Pfkl/Galk1/Pfkp/Entpd5/Esrrb/Adsl/Cyc1/Umps/Atp5j/Atp5o/Gart/Tpi1/Atp5a1/Atp5c1/Dhtkd1/Uck2/Mtch2/Eif6/Gmps/Prkaa2/Gale/Paics/Ndufc2/Aldoa/Ldhd/Pkm/Mpi/Mif/Tkfc/Atp5h/Sirt6/Galt/Gpi1/Hk1/Tigar/Atp5j2/Atp5l/Eno4/Chchd10/Prkaa1/Atp5k/Cox5b/Pgk1/Atp5g2/Fbp1	56
cluster1	GO:0009206	purine ribonucleoside triphosphate biosynthetic process	52/5165	128/23843	9.66111e-07	5.82497e-05	5.07658e-05	Atp5f1/Atp5d/Mlxipl/Atp5g1/Actn3/Surf1/Atp5e/Atp5g3/Pfkl/Galk1/Pfkp/Entpd5/Esrrb/Cyc1/Atp5j/Atp5o/Tpi1/Nme4/Atp5a1/Atp5c1/Dhtkd1/Mtch2/Eif6/Prkaa2/Gale/Ndufc2/Aldoa/Ldhd/Pkm/Mpi/Nme6/Mif/Tkfc/Atp5h/Sirt6/Nme5/Galt/Gpi1/Hk1/Nme1/Tigar/Atp5j2/Atp5l/Eno4/Chchd10/Prkaa1/Atp5k/Cox5b/Pgk1/Atp5g2/Fbp1/Nme3	52
cluster1	GO:0000280	nuclear division	132/5165	416/23843	9.7806e-07	5.83804e-05	5.08797e-05	Tom1l2/Dnmt3l/Chmp1a/Ube2c/Kpnb1/Ranbp3/Akap8l/Calr/Syce2/Phb2/Rab11a/Msh4/Ranbp1/Cdt1/Rad51c/Rhoa/Ncaph2/Spire2/Asz1/Msh3/Sirt2/Ncapg/H2afy/Zfp207/Cdc6/Birc5/Mybl2/Rad51d/Ywhah/Psmc3ip/Ubb/Zwint/Fzr1/Meikin/Ube2b/Hormad2/Aurkb/Mlh3/Xrcc3/Naip1/Washc5/Dscc1/Ercc4/Cep97/Naa50/Akap8/Washc1/Msh2/Meiob/Cdc23/Ik/Cdca5/Dmrt1/Mus81/Anapc11/Sirt7/Cenpx/Fgf8/Tubgcp2/Syce1/Terf1/Nek2/Nek6/Tubgcp4/Nusap1/Ra…	132
cluster1	GO:0071103	DNA conformation change	74/5165	204/23843	1.1997e-06	7.09011e-05	6.17917e-05	Chmp1a/Top1mt/Ipo4/Akap8l/Chaf1a/Chd5/Gatad1/Ncaph2/Ncapg/H2afy/Hist1h2bc/Sart3/Cdk1/H2afy2/Recql5/Cenpp/Top3b/Chaf1b/Mis18a/Akap8/Ercc3/Cdca5/Hhex/Twnk/Mcm6/Cdan1/Nusap1/Rad51/Itgb3bp/Nasp/M1ap/Recql/Mre11a/Fshr/Recql4/Sirt6/Ncaph/Ddx11/Hist1h1c/Ddx1/Prm2/Rtel1/Smarcal1/Pif1/Hist1h2be/Hist1h1a/Prm3/Hist1h2ba/Gper1/Grwd1/Hist3h2ba/Hist1h4a/Hist1h4c/H3f3a/Hist1h4h/Hist1h4d/Hist1h2bk/Hmgb1/H2afb1/H…	74
cluster1	GO:0009145	purine nucleoside triphosphate biosynthetic process	52/5165	129/23843	1.28001e-06	7.49059e-05	6.5282e-05	Atp5f1/Atp5d/Mlxipl/Atp5g1/Actn3/Surf1/Atp5e/Atp5g3/Pfkl/Galk1/Pfkp/Entpd5/Esrrb/Cyc1/Atp5j/Atp5o/Tpi1/Nme4/Atp5a1/Atp5c1/Dhtkd1/Mtch2/Eif6/Prkaa2/Gale/Ndufc2/Aldoa/Ldhd/Pkm/Mpi/Nme6/Mif/Tkfc/Atp5h/Sirt6/Nme5/Galt/Gpi1/Hk1/Nme1/Tigar/Atp5j2/Atp5l/Eno4/Chchd10/Prkaa1/Atp5k/Cox5b/Pgk1/Atp5g2/Fbp1/Nme3	52
cluster1	GO:0061077	chaperone-mediated protein folding	34/5165	72/23843	1.30779e-06	7.57885e-05	6.60512e-05	Cct3/Fkbp7/Pex19/Calr/Dnajb1/Dnajc7/Hspa8/Fkbp8/Dnajb12/Hspa4/Cct6b/Fkbp3/Clu/Cct5/Cct8/Pdia4/Dnajb2/Tor1a/Hspa5/Mkks/Bag1/Dnajb6/Hsph1/Cct7/Fkbp4/Pdcd5/Cct2/Hspb6/Fkbp6/Fkbp2/Tcp1/Hspe1/Hspa1b/Hspa1a	34
cluster1	GO:0000460	maturation of 5.8S rRNA	20/5165	33/23843	1.4625e-06	8.39393e-05	7.31548e-05	Rrp15/Skiv2l2/Exosc10/Pes1/Ftsj3/Fcf1/Bop1/Rcl1/Pdcd11/Exosc7/Wdr12/Eif6/Exosc8/Rpf1/Nol9/Rpsa/Exosc4/Kri1/Abt1/Rps21	20
cluster1	GO:0006261	DNA-dependent DNA replication	53/5165	133/23843	1.54377e-06	8.77595e-05	7.64842e-05	Dnaja3/Mcm5/Cdt1/Pole/Cdk9/Cdc6/Rpain/Pold2/Rnaseh1/Lig3/Dscc1/Rfc4/Rfc2/Fen1/Pola2/Pold4/Mus81/Cenpx/Twnk/Prim1/Ilkap/Mcm6/Mcm10/Orc4/Rad51/Mgme1/Gins1/Rtf2/Chek2/Atg7/Pold3/Gins4/Gins2/Mre11a/Zpr1/Topbp1/Rfc3/Tk2/Ddx11/Parp2/Primpol/Rtel1/Polg/Smarcal1/Orc3/Mcm3/Poln/Zfp830/Rnaseh2a/Fbxo18/Tonsl/Eme2/Cenps	53
cluster1	GO:0009127	purine nucleoside monophosphate biosynthetic process	54/5165	137/23843	1.84157e-06	0.000102052	8.89407e-05	Atp5f1/Atp5d/Mlxipl/Atp5g1/Actn3/Adssl1/Surf1/Adss/Atp5e/Ada/Atp5g3/Pfkl/Galk1/Pfkp/Entpd5/Esrrb/Adsl/Cyc1/Atp5j/Atp5o/Gart/Tpi1/Atp5a1/Atp5c1/Dhtkd1/Mtch2/Eif6/Gmps/Prkaa2/Gale/Paics/Ndufc2/Aldoa/Ldhd/Pkm/Mpi/Mif/Tkfc/Atp5h/Sirt6/Galt/Gpi1/Hk1/Tigar/Atp5j2/Atp5l/Eno4/Chchd10/Prkaa1/Atp5k/Cox5b/Pgk1/Atp5g2/Fbp1	54
cluster1	GO:0009168	purine ribonucleoside monophosphate biosynthetic process	54/5165	137/23843	1.84157e-06	0.000102052	8.89407e-05	Atp5f1/Atp5d/Mlxipl/Atp5g1/Actn3/Adssl1/Surf1/Adss/Atp5e/Ada/Atp5g3/Pfkl/Galk1/Pfkp/Entpd5/Esrrb/Adsl/Cyc1/Atp5j/Atp5o/Gart/Tpi1/Atp5a1/Atp5c1/Dhtkd1/Mtch2/Eif6/Gmps/Prkaa2/Gale/Paics/Ndufc2/Aldoa/Ldhd/Pkm/Mpi/Mif/Tkfc/Atp5h/Sirt6/Galt/Gpi1/Hk1/Tigar/Atp5j2/Atp5l/Eno4/Chchd10/Prkaa1/Atp5k/Cox5b/Pgk1/Atp5g2/Fbp1	54
cluster1	GO:0031647	regulation of protein stability	86/5165	249/23843	1.84648e-06	0.000102052	8.89407e-05	Hip1r/Cct3/Fbxo7/Ift46/Pex6/Dvl3/Pex19/Calr/Dnaja3/Phb2/Tmem147/Rassf1/Tbrg1/Zswim7/Rnf5/Hspa8/Nlrp5/Zfp207/Ctsa/Pfn1/Cdc37/Qrsl1/Ube2b/Xbp1/Lrrc46/Ccnh/Tert/Sugt1/Clu/Cct5/Gpihbp1/Btrc/Cct8/Get4/Creb1/Atp1b1/Dpm2/Hypk/Aurka/Aptx/Plpp3/Tspan1/Per3/Park7/Tomm7/Htt/Afm/Chek2/Trim24/Cct7/Psmd8/Plk1/Otud5/Hdac6/Lamp1/Ifi30/Vps11/Ctsh/Usp3/Usp4/Cct2/Mtrr/Sirt6/Mtmr9/Mylip/Phb/Wfs1/Stub1/Pex2/Asgr2/Otu…	86
cluster1	GO:0033617	mitochondrial respiratory chain complex IV assembly	14/5165	19/23843	1.86788e-06	0.000102288	8.91461e-05	Surf1/Cox14/Coa5/Bcs1l/Cox20/Cox18/Chchd5/Coa4/Cox19/Cox17/Smim20/Pet100/Sco2/Cox16	14
cluster1	GO:0090502	RNA phosphodiester bond hydrolysis, endonucleolytic	17/5165	26/23843	2.01371e-06	0.000109042	9.5032e-05	Elac2/Rnaseh1/Fcf1/Utp23/Pop1/Bop1/Rcl1/Rpp30/Nol9/Pop7/Bms1/Rpsa/Kri1/Abt1/Elac1/Edc3/Rps21	17
cluster1	GO:0022412	cellular process involved in reproduction in multicellular organism	118/5165	368/23843	2.02775e-06	0.000109042	9.5032e-05	Rnf17/Dnmt3l/Sebox/Stk11/Ercc1/Bax/Zp3/Chd5/Celf1/Rad51c/Ncaph2/Spire2/Asz1/Etv5/Sirt2/Zpbp2/Ybx2/Ubb/Tpgs1/Meikin/Ube2b/Osbp2/Dld/Pafah1b1/Slirp/Mlh3/Catsper3/Ropn1l/Washc5/Morc1/Cxadr/Tarbp2/Slc26a6/Rsph1/Washc1/Msh2/Meiob/Rfx2/Cabyr/Dmrt1/Tdrd1/Ica1l/Agfg1/Nppc/Grb14/Mkks/Cdc25b/Nphp1/Tbc1d20/Aurka/Ddx20/Hormad1/Spaca1/Ube2j1/Rps6/Galntl5/Tpst2/Nobox/Ccdc136/Figla/M1ap/Cd9/Oca2/Tdrd12/Ddias/Pl…	118
cluster1	GO:1901657	glycosyl compound metabolic process	49/5165	121/23843	2.18587e-06	0.000116495	0.000101528	Pemt/Akr1b3/Aprt/Rhoa/Mocs2/Prpsap1/Ada/Pcmt1/Gamt/Upp1/Prpsap2/Mbip/Pycrl/Tymp/Umps/Nme4/Pde6a/Nt5c2/Tk1/Pdcl3/Lct/Uck2/Gmps/Gba2/Ak4/Fuca1/Akr7a5/Klb/Akr1b8/Ahcyl2/Nt5c3/Abcg2/Dera/Gla/Cbr4/Lctl/Nme6/Mtrr/Tk2/Nme5/Macrod1/Nme1/Gphn/Txndc9/Mocs1/Macrod2/Akr1c19/Nme3/Lcmt2	49
cluster1	GO:0009201	ribonucleoside triphosphate biosynthetic process	52/5165	131/23843	2.21284e-06	0.000116889	0.000101871	Atp5f1/Atp5d/Mlxipl/Atp5g1/Actn3/Surf1/Atp5e/Atp5g3/Pfkl/Galk1/Pfkp/Entpd5/Esrrb/Cyc1/Atp5j/Atp5o/Tpi1/Nme4/Atp5a1/Atp5c1/Dhtkd1/Mtch2/Eif6/Prkaa2/Gale/Ndufc2/Aldoa/Ldhd/Pkm/Mpi/Nme6/Mif/Tkfc/Atp5h/Sirt6/Nme5/Galt/Gpi1/Hk1/Nme1/Tigar/Atp5j2/Atp5l/Eno4/Chchd10/Prkaa1/Atp5k/Cox5b/Pgk1/Atp5g2/Fbp1/Nme3	52
cluster1	GO:0000027	ribosomal large subunit assembly	22/5165	39/23843	2.38817e-06	0.000125044	0.000108978	Ppan/Rpl10/Nle1/Bop1/Mrpl11/Tchhl1/Rpf1/Mrto4/Rpl6/Rsl24d1/Rpf2/Rpl12/Nop53/Ddx28/Rpl38/Mdn1/Rpl23a/Rpl5/Rpl11/Rpl3/Rpl6l/Rpl24	22
cluster1	GO:0000463	maturation of LSU-rRNA from tricistronic rRNA transcript (SSU-rRNA, 5.8S rRNA, LSU-rRNA)	11/5165	13/23843	2.45211e-06	0.000127275	0.000110923	Pes1/Ftsj3/Bop1/Wdr12/Nol9/Rpf2/Rpl7/Rpl35/Rpl7l1/Gm8444/Gm10269	11
cluster1	GO:0034655	nucleobase-containing compound catabolic process	125/5165	396/23843	2.51228e-06	0.000129274	0.000112665	Hnrnpd/Snd1/Smg9/Bax/Pde1c/Mlxipl/Dhx34/Actn3/Lsm2/Brf1/Pam16/Entpd2/Endog/Nlrp5/Skiv2l2/Exosc10/Ada/Ybx2/Fxr2/Enpp3/Nudt4/Cnot2/Hint1/Pfkl/Rack1/Upp1/Rnaseh1/Galk1/Slirp/Pfkp/Entpd5/Esrrb/Auh/Mettl3/Drosha/Pop1/Pde1b/Pycrl/Parn/Rgn/Stk31/Tpi1/Pde10a/Enpp5/Lrpprc/Dnase1l2/Polr2d/Etf1/Fen1/Mus81/Rnaseh2c/Eif4a3/Exosc7/Dhtkd1/Cnot9/Ncf2/Tatdn3/Mtch2/Eif6/Samhd1/Fxr1/Exosc8/Prkaa2/Gale/Mrto4/Ago3/Nu…	125
cluster1	GO:0006099	tricarboxylic acid cycle	18/5165	29/23843	3.03565e-06	0.000153699	0.000133951	Dlat/Sdhd/Idh3g/Dlst/Sdhb/Mdh2/Ogdhl/Sucla2/Aco2/Sdhaf2/Dhtkd1/Fh1/Idh3b/Aco1/Idh2/Idh3a/Suclg1/Sdhc	18
cluster1	GO:0007281	germ cell development	91/5165	270/23843	3.0467e-06	0.000153699	0.000133951	Rnf17/Sebox/Stk11/Ercc1/Bax/Zp3/Chd5/Celf1/Asz1/Etv5/Sirt2/Zpbp2/Ybx2/Tpgs1/Ube2b/Osbp2/Dld/Pafah1b1/Slirp/Catsper3/Ropn1l/Washc5/Tarbp2/Slc26a6/Rsph1/Washc1/Msh2/Rfx2/Cabyr/Dmrt1/Tdrd1/Ica1l/Agfg1/Nppc/Grb14/Mkks/Cdc25b/Tbc1d20/Aurka/Ddx20/Hormad1/Spaca1/Ube2j1/Rps6/Galntl5/Nobox/Ccdc136/Figla/Oca2/Ddias/Pdilt/Ddx25/Prss44/Mlh1/Fshr/Pebp1/Aspm/Pla2g3/Tdrd7/Iqcg/Nme5/Slc26a8/Pacrg/Pank2/Prm2/Ccdc…	91
cluster1	GO:0007286	spermatid development	59/5165	156/23843	3.06419e-06	0.000153699	0.000133951	Rnf17/Stk11/Chd5/Celf1/Zpbp2/Ybx2/Tpgs1/Ube2b/Osbp2/Dld/Pafah1b1/Slirp/Catsper3/Ropn1l/Tarbp2/Slc26a6/Rsph1/Rfx2/Cabyr/Ica1l/Agfg1/Mkks/Tbc1d20/Spaca1/Ube2j1/Galntl5/Ccdc136/Oca2/Ddias/Pdilt/Ddx25/Fshr/Pebp1/Pla2g3/Iqcg/Nme5/Slc26a8/Pacrg/Pank2/Prm2/Adrm1/Abhd2/Klhl32/Catsperd/Ccdc42/Hist1h2ba/Zfp42/Spink2/Hmgb2/Sec23ip/Ttc26/Tdrd5/Nectin2/Tcp11/Ing2/Iqcf1/H2afb1/Bsph2/Rnf8	59
cluster1	GO:0098813	nuclear chromosome segregation	86/5165	252/23843	3.20005e-06	0.000159176	0.000138725	Chmp1a/Ube2c/Kpnb1/Akap8l/Syce2/Phb2/Rab11a/Msh4/Cdt1/Rad51c/Ncaph2/Sirt2/Ncapg/H2afy/Zfp207/Cdc6/Birc5/Dync1h1/Zwint/Meikin/Ube2b/Hormad2/Trappc12/Aurkb/Mlh3/Xrcc3/Dscc1/Ercc4/Naa50/Cenpq/Akap8/Meiob/Cdc23/Ik/Fen1/Cdca5/Mus81/Anapc11/Cenpx/Syce1/Terf1/Nek2/Nek6/Nusap1/Bub1/Ttl/Hormad1/Kif2c/Anapc4/Mad1l1/M1ap/Anapc15/Kif22/Lcmt1/Plk1/Naa10/Vps4a/Mre11a/Zw10/Mlh1/Cep63/Syde1/Syce1l/Recql4/Chmp2a/…	86
cluster1	GO:0043254	regulation of protein complex assembly	133/5165	429/23843	3.49448e-06	0.000172384	0.000150237	Fer/Hip1r/Sec24b/Psmc3/Rhoc/Scin/Apoe/Hck/Pih1d1/Bax/Ccl24/Crbn/Tmod4/Napa/Cdt1/Nphs1/Cav1/Rhoa/Spire2/Faf1/Nol3/Sirt2/Srf/Prune1/Bik/Rac3/Baiap2l2/Pfn1/Cldn7/Sgk1/Sar1a/Cand1/Cnot2/Mapk9/Rack1/Trappc12/Pfn4/Psmc5/Nin/Psmc1/Evl/Wars/Trim27/Vdac2/Psmc6/Prkcd/Dnajc15/Clu/Twf1/Nckap1l/Morc1/Rrn3/Dyrk1a/Twf2/Washc1/Coro1b/Dkk1/Arl2/Terf1/Creb1/Arpc5l/Mkks/Vps16/Hax1/Cdh17/Gtf2b/Map3k7/Capzb/Stmn1/Psm…	133
cluster1	GO:0072657	protein localization to membrane	144/5165	472/23843	3.74097e-06	0.000183031	0.000159516	Itgb2/Oxa1l/Ramp2/Tspan33/Zdhhc4/Rapsn/Tsc2/Tomm40/Apoe/Rab8a/Abhd17a/Pex19/Lin7b/Bax/Dnaja3/Rab11a/Inpp5k/Snap47/Etv5/Ubl4a/Zdhhc12/Pdzd11/Fis1/Egfr/Timm13/Hspa4/Rack1/Slc9a3r1/Srp68/Timm22/Stx8/Timm9/Vti1b/Ssr1/Nkd2/Nup155/Tomm22/Samm50/Ppil2/Ap2m1/Wrb/Bsg/Tulp2/Epb41l3/Myl12a/Ehd3/Washc1/Cript/Zdhhc3/Hgs/Get4/Maip1/Rftn2/Zfand2b/Atg4b/Srp9/Atp1b1/Optn/Ssna1/Timm10/Pex16/Mtch2/Rab13/Pip5k1a/Scp…	144
cluster1	GO:0000387	spliceosomal snRNP assembly	19/5165	32/23843	4.14141e-06	0.000199356	0.000173743	Lsm2/Prpf31/Prpf3/Sart3/Prpf8/Snrpc/Rbm22/Prpf19/Clns1a/Aar2/Ddx20/Strap/Usp4/Sart1/Gemin8/Snrpd2/Gemin7/Gemin6/Prmt7	19
cluster1	GO:0017004	cytochrome complex assembly	19/5165	32/23843	4.14141e-06	0.000199356	0.000173743	Uqcc1/Cyba/Surf1/Uqcrb/Cox14/Uqcc2/Coa5/Bcs1l/Cox20/Cox18/Chchd5/Coa4/Cox19/Cox17/Uqcr10/Smim20/Pet100/Sco2/Cox16	19
cluster1	GO:0006790	sulfur compound metabolic process	88/5165	261/23843	4.31665e-06	0.000206129	0.000179645	Dlat/Pemt/Txnrd3/Eef1e1/Gnmt/Ciao1/Gcdh/Gstm7/Dnmt1/Ggt1/Mvd/Sulf2/Sod2/Mgst1/Gstt4/Apip/Pdhx/Acot8/Pcmt1/Mical1/Gamt/Adi1/Dld/Gstz1/Mthfd1/Acot3/Oxsm/Btd/Sucla2/Oplah/Sod1/Cbs/Hagh/Hsd17b4/Pcyox1l/Gsto1/Mms19/Acot9/B3gat2/Mpc2/Acss2/Gss/Gclm/Scp2/Hmgcl/Mmachc/Acot7/Park7/Tpst2/Ahcyl2/Gstk1/Nfu1/Pcyox1/Glrx3/Bgn/G6pdx/Nudt7/Cdo1/Gstt2/Mcee/Idua/Chst11/Mtrr/Nubpl/Chst4/Acaa2/Chst7/Mat1a/Nubp2/Mvk/…	88
cluster1	GO:0006754	ATP biosynthetic process	47/5165	117/23843	4.53784e-06	0.000214971	0.000187352	Atp5f1/Atp5d/Mlxipl/Atp5g1/Actn3/Surf1/Atp5e/Atp5g3/Pfkl/Galk1/Pfkp/Entpd5/Esrrb/Cyc1/Atp5j/Atp5o/Tpi1/Atp5a1/Atp5c1/Dhtkd1/Mtch2/Eif6/Prkaa2/Gale/Ndufc2/Aldoa/Ldhd/Pkm/Mpi/Mif/Tkfc/Atp5h/Sirt6/Galt/Gpi1/Hk1/Tigar/Atp5j2/Atp5l/Eno4/Chchd10/Prkaa1/Atp5k/Cox5b/Pgk1/Atp5g2/Fbp1	47
cluster1	GO:1902600	proton transmembrane transport	38/5165	88/23843	4.87446e-06	0.0002291	0.000199665	Atp5f1/Atp5d/Atp6v1f/Atp4a/Atp5g1/Atp6v0d1/Atp6v0e/Atp5e/Atp5g3/Atp6v1e1/Ndufs7/Slc5a4a/Slc9a3r1/Slc46a1/Ppif/Rapgef3/Cyc1/Atp5j/Atp5o/Slc11a2/Atp6v0c/Atp5a1/Nnt/Atp5c1/Atp6v0d2/Park7/Slc25a4/Atp6v0b/Atp5h/Atp5l/Cox8c/Cox17/Atp5k/Plcb1/Atp6v1e2/Cox5b/Atp5g2/Hvcn1	38
cluster1	GO:0048515	spermatid differentiation	61/5165	165/23843	4.96473e-06	0.000231519	0.000201774	Rnf17/Stk11/Bax/Chd5/Celf1/Zpbp2/Ybx2/Tpgs1/Ube2b/Osbp2/Dld/Pafah1b1/Slirp/Catsper3/Ropn1l/Tarbp2/Slc26a6/Rsph1/Rfx2/Cabyr/Ica1l/Agfg1/Mkks/Nphp1/Tbc1d20/Spaca1/Ube2j1/Galntl5/Ccdc136/Oca2/Ddias/Pdilt/Ddx25/Fshr/Pebp1/Pla2g3/Iqcg/Nme5/Slc26a8/Pacrg/Pank2/Prm2/Adrm1/Abhd2/Klhl32/Catsperd/Ccdc42/Hist1h2ba/Zfp42/Spink2/Hmgb2/Sec23ip/Ttc26/Tdrd5/Nectin2/Tcp11/Ing2/Iqcf1/H2afb1/Bsph2/Rnf8	61
cluster1	GO:1903362	regulation of cellular protein catabolic process	77/5165	222/23843	5.20387e-06	0.00024079	0.000209853	Araf/Bcap31/Apoe/Sgta/Hfe/Derl3/Atraid/Rnf166/Sirt2/Derl2/Cdk5rap3/Ubb/Tnfaip3/Psen1/Sumo3/Rhbdf1/Erlec1/Rack1/Xbp1/Nkd2/Rnf180/Clu/Psme1/Ube2v2/Rgn/Uqcc2/Anks1/Csnk1d/Btrc/Pdcl3/Dnajb2/Psmd14/Aurka/Ube2j1/Alad/Rad23b/Nub1/Park7/Glmn/Atg7/Det1/Rnf40/Plk1/Ccdc22/Ophn1/Psmd10/Herpud1/Gabarapl2/Vps11/Ldlr/Anxa2/Trib3/Psmf1/Rnf125/Mylip/Usp5/Stub1/Os9/Nop53/Disc1/Trim39/Usp14/Commd1/Atpif1/Wdr91/Rpl5…	77
cluster1	GO:0006289	nucleotide-excision repair	27/5165	55/23843	6.34673e-06	0.000291413	0.000253972	Rpa1/Gtf2h4/Ercc1/Pole/Rad51d/Xab2/Polr2i/Lig3/Mnat1/Gtf2h2/Ercc8/Ercc4/Ercc3/Poll/Rad23b/Rpa2/Rad52/Pold3/Oraov1/Cetn2/Fan1/Gtf2h5/Neil2/Hmgn1/Nthl1/Ercc6/Hmgb1	27
cluster1	GO:0006888	ER to Golgi vesicle-mediated transport	46/5165	115/23843	6.52761e-06	0.00029743	0.000259216	Sec24b/Ergic1/Bcap31/Lmf1/Use1/Stx5a/Gosr1/Trappc2l/Sar1a/Rab1a/Trappc12/Bcap29/Scfd1/Trappc6b/Vti1b/Tmed10/Yif1a/Arfgap2/Tbc1d20/Sec22b/Pef1/Htt/Stx18/Nrbp1/Erp29/Copg1/Yif1b/Trappc4/Tmed1/Zw10/Tmed3/Copb2/Rangrf/Trappc8/Sec22a/Trappc11/Trappc5/Preb/Trappc1/Sec23ip/Cope/Stx17/Sec22c/Cnih4/Mppe1/Trappc3l	46
cluster1	GO:0044770	cell cycle phase transition	120/5165	384/23843	6.74579e-06	0.000305043	0.000265851	Ube2c/Foxm1/Fbxo7/Ranbp3/Akap8l/Tpra1/Phb2/Ptpn6/Rab11a/Tfap4/Ranbp1/Cdt1/Cdk4/Pole/Rad51c/Arpp19/H2afy/Zfp207/Cdc6/Crlf3/Birc5/Cdk5rap3/Calm3/Cdk1/Egfr/Fzr1/Mrnip/Ctc1/Mnat1/Esrrb/Xrcc3/Tert/Psme1/Akap8/Cdc23/Ercc3/Ik/Cdca5/Mus81/Men1/Anapc11/Sirt7/Bach1/Jade1/Uimc1/Terf1/Ctdsp1/Nek6/Cdc25b/Bub1/Kat14/Rbl1/Plrg1/Eif4e/Rps6/Pdpn/Nasp/Rpa2/Miip/Trp73/Anapc4/Chek2/Mad1l1/Mepce/Anapc15/Pagr1a/Lcmt1/…	120
cluster1	GO:0010639	negative regulation of organelle organization	116/5165	369/23843	7.01374e-06	0.000314774	0.000274332	Tom1l2/Kat2b/Smarcb1/Hip1r/Supt6/Scin/Pih1d1/Ercc1/Dnmt1/Tmod4/Inpp5k/Cdt1/Pam16/Nol3/H2afy/Slc25a5/Exosc10/Zfp207/Birc5/Pfn1/Sgk1/Sar1a/Ube2b/Pfn4/Lig3/Ctc1/Scfd1/Evl/Xrcc3/Tbc1d7/Ppif/Prkcd/Twf1/Ercc4/Cep97/Dyrk1a/Twf2/Msh2/Ik/Coro1b/Dmrt1/Rnf41/Terf1/Xrcc5/Nek2/Myoc/Nat10/Mkks/Bub1/Sec22b/Hormad1/Capzb/Stmn1/Slc35f6/Triap1/Mad1l1/Atg7/Fkbp4/Anapc15/Coro1a/Lcmt1/Plk1/Hdac6/Naa10/Mecp2/Psmd10/Ka…	116
cluster1	GO:0009166	nucleotide catabolic process	48/5165	122/23843	7.11223e-06	0.000316813	0.000276109	Pde1c/Mlxipl/Actn3/Ada/Nudt4/Hint1/Pfkl/Rack1/Upp1/Galk1/Pfkp/Entpd5/Esrrb/Pde1b/Tpi1/Pde10a/Enpp5/Dhtkd1/Ncf2/Mtch2/Eif6/Samhd1/Prkaa2/Gale/Nudt9/Dera/Aldoa/Nudt7/Pkm/Mpi/Nt5m/Mif/Tkfc/Sirt6/Galt/Gpi1/Nudt1/Hk1/Tigar/Pde9a/Dctpp1/Eno4/Prkaa1/Pde1a/Fhit/Pgk1/Fbp1/Pde2a	48
cluster1	GO:0051304	chromosome separation	37/5165	86/23843	7.16654e-06	0.000316867	0.000276156	Ube2c/Cdt1/Ncaph2/Zfp207/Cdc6/Birc5/Recql5/Xrcc3/Ercc4/Meiob/Cdc23/Ik/Mus81/Anapc11/Cenpx/Terf1/Nek6/Bub1/Anapc4/Mad1l1/M1ap/Anapc15/Lcmt1/Plk1/Zw10/Mlh1/Ncaph/Tacc3/Ttk/Cdk5rap2/Hecw2/Nsmce2/Bub3/Eme2/Cenps/Khdc3/Riok2	37
cluster1	GO:0034404	nucleobase-containing small molecule biosynthetic process	61/5165	167/23843	7.72904e-06	0.000339225	0.000295642	Pde1c/Mlxipl/Actn3/Aprt/Entpd2/Ada/Enpp3/Nudt4/Hint1/Pfkl/Rack1/Upp1/Galk1/Pfkp/Entpd5/Esrrb/Pde1b/Umps/Tpi1/Pde10a/Enpp5/Nme4/Dhtkd1/Pdcl3/Ncf2/Uck2/Mtch2/Eif6/Samhd1/Gmps/Prkaa2/Gale/Nudt9/Dera/Aldoa/Nudt7/Pkm/Mpi/Nme6/Nt5m/Mif/Tkfc/Sirt6/Nme5/Galt/Gpi1/Nudt1/Hk1/Nme1/Tigar/Pde9a/Dctpp1/Eno4/Prkaa1/Txndc9/Pde1a/Fhit/Pgk1/Fbp1/Nme3/Pde2a	61
cluster1	GO:0010256	endomembrane system organization	110/5165	347/23843	7.89159e-06	0.00034137	0.000297511	Myo18a/Use1/Akap8l/Rab11a/Cav1/Nutf2/Stx5a/Tango2/Gorasp2/Ubl4a/Zpbp2/Baiap2l2/Vmp1/Ctdnep1/Rab5c/Snx3/Reep3/Cdk1/Rab1a/Trappc12/Ubxn2a/Pafah1b1/Vrk1/Mta1/Tmed10/Prkcd/Clu/Nup155/Sod1/Wrb/Epb41l3/Ehd3/Washc1/Bnip1/Rfx2/Syt7/Vps51/Csnk1d/Pi4k2a/Get4/Creb1/Als2/Agfg1/Optn/Tor1a/Cdan1/Usp8/Nsfl1c/Tbc1d20/Ubxn2b/Spaca1/Htt/Stx18/Ankle2/Ccdc136/Rab43/Rab38/Lamtor1/Plk1/Arhgef7/Cog4/Dctn1/Vps4a/Cog2/Sn…	110
cluster1	GO:1901293	nucleoside phosphate biosynthetic process	101/5165	313/23843	7.8923e-06	0.00034137	0.000297511	Hddc2/Atp5f1/Ramp2/Coasy/Apoe/Atp5d/Mlxipl/Atp5g1/Actn3/Adssl1/Surf1/Prpsap1/Adss/Atp5e/Ada/Atp5g3/Pfkl/Prpsap2/Nampt/Adcy3/Galk1/Dcakd/Mthfd1/Pfkp/Entpd5/Esrrb/Adsl/Cyc1/Naprt/Umps/Adcy5/Atp5j/Atp5o/Gart/Tpi1/Guca1a/Nme4/Atp5a1/Tyms/Atp5c1/Dhtkd1/Nppc/Dtymk/Uck2/Ak8/Mtch2/Eif6/Gmps/Prkaa2/Ak4/Cap1/Gale/Acot7/Nos3/Pank4/Paics/Gars/Idh2/Ndufc2/Aldoa/Nadsyn1/G6pdx/Ldhd/Pkm/Mpi/Nmnat3/Nme6/Fshr/Mif/…	101
cluster1	GO:0070199	establishment of protein localization to chromosome	15/5165	23/23843	8.62227e-06	0.000370261	0.00032269	Pih1d1/Ruvbl2/H2afy/H2afy2/Tert/Cct5/Nabp2/Cct8/Terf1/Lrwd1/Cct7/Cct2/Acd/Wrap53/Tcp1	15
cluster1	GO:0051054	positive regulation of DNA metabolic process	80/5165	236/23843	9.17564e-06	0.000390798	0.000340588	Hnrnpd/Dnmt3l/Cct3/Foxm1/Tmem161a/Pnkp/Ercc1/Calr/Bax/Dnmt1/Cdt1/Endog/Setdb1/Cd40/Pfn1/Ddx39b/Cdk1/Egfr/Mrnip/Ube2b/Aurkb/Ctc1/Tgfb3/Ercc8/Prkcd/Cct5/Dscc1/Ube2v2/Parn/Rfc4/Rfc2/Msh2/Mms19/Nabp2/Hras/Cct8/Uimc1/Eya1/Npas2/Xrcc5/Nvl/Nek2/Rad51/Cst3/Eya3/Anxa3/Ung/Cct7/Aplf/Pagr1a/Rps3/Brcc3/Mecp2/Babam1/Mre11a/Mlh1/Rfc3/Cct2/Sirt6/Ddx11/Acd/Tigar/Rtel1/Gfer/Prkd2/Wrap53/Stn1/Npm2/Xrcc1/Prdm9/Kdm4…	80
cluster1	GO:0032200	telomere organization	48/5165	123/23843	9.23144e-06	0.000390798	0.000340588	Hnrnpd/Rpa1/Cct3/Pnkp/Ercc1/Tep1/Rad51c/Exosc10/Rad51d/Aurkb/Ctc1/Xrcc3/Tert/Cct5/Xrcc6/Ercc4/Parn/Pot1b/Nabp2/Cct8/Terf1/Xrcc5/Nek2/Nop10/Nat10/Rad51/Rpa2/Zbtb48/Cct7/Mre11a/Recql4/Cct2/Sirt6/Apex1/Mcrs1/Acd/Rtel1/Pif1/Wrap53/Stn1/Xrcc1/Nsmce2/H3f3a/Mapk3/Mapk1/Tcp1/Snrnp40/Hspa1a	48
cluster1	GO:0042176	regulation of protein catabolic process	111/5165	352/23843	9.36378e-06	0.000393608	0.000343038	Araf/Bcap31/Apoe/Sgta/Hfe/Derl3/Stx5a/Faf1/Atraid/Dedd/Rnf166/Sirt2/Ctsa/Derl2/Cdk5rap3/Ubb/Snx3/Tnfaip3/Psen1/Egfr/Fzr1/Sumo3/Rhbdf1/Xpo1/Erlec1/Ppp2ca/Rack1/Xbp1/Ubxn2a/Gga3/Nkd2/Rnf180/Clu/Psme1/Cblb/Ube2v2/Rgn/Uqcc2/Anks1/Csnk1d/Btrc/Rnf41/Pdcl3/Dnajb2/Atg4b/Psmd14/Cst3/Aurka/Sec22b/Sh3d19/Oaz3/Ube2j1/Alad/Rad23b/Nub1/Park7/Mad2l2/Glmn/Chek2/Atg7/Det1/Rnf40/Plk1/Ccdc22/Ophn1/Psmd10/Nkd1/Herpu…	111
cluster1	GO:0000466	maturation of 5.8S rRNA from tricistronic rRNA transcript (SSU-rRNA, 5.8S rRNA, LSU-rRNA)	14/5165	21/23843	1.19406e-05	0.000498415	0.000434379	Pes1/Ftsj3/Fcf1/Bop1/Rcl1/Pdcd11/Exosc7/Wdr12/Exosc8/Nol9/Rpsa/Kri1/Abt1/Rps21	14
cluster1	GO:2001233	regulation of apoptotic signaling pathway	122/5165	396/23843	1.20333e-05	0.000498797	0.000434712	Dbh/Hip1r/Eef1e1/Bcap31/Tmem161a/Bcl2l12/Pih1d1/Bax/Fam162a/Wwox/Prdx2/Ndufs3/Tfap4/Trap1/Sod2/Cav1/Hyal2/Faf1/Pam16/Nol3/Slc25a5/Bik/Fis1/Ubb/Tnfaip3/Psen1/Mapk9/Rack1/Xbp1/Nle1/Rffl/Slc9a3r1/Ripk1/Tert/Vdac2/Ppif/Prkcd/Clu/Grina/Rrn3/Sod1/Tmbim6/Bad/Acsl5/Eya1/Casp8/Itm2c/Traf1/Creb3l1/Mtch2/Bub1/Rbck1/Ptpn1/Gclm/Map3k7/Dnaja1/Eya3/Park7/Trp73/Htt/Slc35f6/Triap1/Erp29/Pdx1/Hsph1/Gsdme/Ybx3/Bcl2…	122
cluster1	GO:0000723	telomere maintenance	47/5165	121/23843	1.31504e-05	0.000541345	0.000471793	Hnrnpd/Rpa1/Cct3/Pnkp/Ercc1/Tep1/Rad51c/Exosc10/Rad51d/Aurkb/Ctc1/Xrcc3/Tert/Cct5/Xrcc6/Ercc4/Parn/Pot1b/Nabp2/Cct8/Terf1/Xrcc5/Nek2/Nop10/Nat10/Rad51/Rpa2/Zbtb48/Cct7/Mre11a/Recql4/Cct2/Sirt6/Apex1/Mcrs1/Acd/Rtel1/Pif1/Wrap53/Stn1/Xrcc1/Nsmce2/Mapk3/Mapk1/Tcp1/Snrnp40/Hspa1a	47
cluster1	GO:0030071	regulation of mitotic metaphase/anaphase transition	25/5165	51/23843	1.43382e-05	0.000586196	0.000510881	Ube2c/Cdt1/Zfp207/Cdc6/Birc5/Xrcc3/Cdc23/Ik/Anapc11/Terf1/Nek6/Bub1/Anapc4/Mad1l1/Anapc15/Lcmt1/Plk1/Zw10/Ttk/Cdk5rap2/Hecw2/Nsmce2/Bub3/Khdc3/Riok2	25
cluster1	GO:0046434	organophosphate catabolic process	66/5165	188/23843	1.51928e-05	0.00061691	0.00053765	Pde1c/Mlxipl/Inpp5k/Actn3/Entpd2/Ada/Enpp3/Nudt4/Hint1/Pfkl/Rack1/Upp1/Galk1/Pld2/Pfkp/Entpd5/Esrrb/Prkcd/Pde1b/Tpi1/Pde10a/Enpp5/Impa2/Inpp5a/Dhtkd1/Inpp1/Ncf2/Mtch2/Eif6/Samhd1/Prkaa2/Gale/Nudt9/Dera/Aldoa/Gdpd3/Nudt7/Abhd12/Ldlr/Pkm/Mpi/Nt5m/Mif/Plcg2/Tkfc/Sirt6/Galt/Gpi1/Nudt1/Hk1/Smpd1/Tigar/Mtmr7/Pde9a/Dctpp1/Pla2g4f/Eno4/Pla2g4e/Prkaa1/Plcb1/Pde1a/Fhit/Pgk1/Fbp1/Pla2g4d/Pde2a	66
cluster1	GO:0046700	heterocycle catabolic process	133/5165	441/23843	1.61298e-05	0.000642129	0.000559628	Hnrnpd/Snd1/Smg9/Prodh/Bax/Hmox2/Pde1c/Mlxipl/Dhx34/Actn3/Lsm2/Brf1/Pam16/Entpd2/Endog/Nlrp5/Skiv2l2/Exosc10/Ada/Ybx2/Fxr2/Enpp3/Nudt4/Cnot2/Hint1/Pfkl/Rack1/Upp1/Rnaseh1/Galk1/Slirp/Pfkp/Entpd5/Aldh6a1/Esrrb/Auh/Mettl3/Drosha/Pop1/Pde1b/Pycrl/Parn/Rgn/Stk31/Tpi1/Pde10a/Enpp5/Lrpprc/Dnase1l2/Polr2d/Etf1/Fen1/Mus81/Rnaseh2c/Eif4a3/Exosc7/Dhtkd1/Gsta3/Cnot9/Ncf2/Tatdn3/Mtch2/Eif6/Samhd1/Fxr1/Exosc8…	133
cluster1	GO:0000724	double-strand break repair via homologous recombination	42/5165	105/23843	1.61366e-05	0.000642129	0.000559628	Rpa1/Rad51c/Zswim7/Rad51d/Mrnip/Recql5/Xrcc3/Ercc4/Meiob/Mus81/Mms19/Poll/Nabp2/Psmd14/Rad51/Rpa2/Rad52/Recql/Nsmce1/Oraov1/Gins4/Gins2/Fan1/Recql4/Sirt6/Parpbp/Ccdc155/Rtel1/Ap5z1/Sem1/H2afx/Swsap1/Xrcc1/Kdm4d/Fbxo18/Rad51b/Tonsl/Nsmce2/Zfyve26/Ap5s1/Ube2n/Rad54b	42
cluster1	GO:0000725	recombinational repair	42/5165	105/23843	1.61366e-05	0.000642129	0.000559628	Rpa1/Rad51c/Zswim7/Rad51d/Mrnip/Recql5/Xrcc3/Ercc4/Meiob/Mus81/Mms19/Poll/Nabp2/Psmd14/Rad51/Rpa2/Rad52/Recql/Nsmce1/Oraov1/Gins4/Gins2/Fan1/Recql4/Sirt6/Parpbp/Ccdc155/Rtel1/Ap5z1/Sem1/H2afx/Swsap1/Xrcc1/Kdm4d/Fbxo18/Rad51b/Tonsl/Nsmce2/Zfyve26/Ap5s1/Ube2n/Rad54b	42
cluster1	GO:0007283	spermatogenesis	145/5165	489/23843	1.80488e-05	0.000713464	0.000621798	Rnf17/Dnmt3l/Txnrd3/Hoxa10/Bcap31/Mea1/Jag2/Stk11/Ercc1/Bax/Chd5/Pafah1b3/Msh4/Celf1/Nr2c2/Ggt1/Rad51c/Asz1/Zfp296/Etv5/Nlrp14/Bik/Zpbp2/Ybx2/Gamt/Tpgs1/Ube2b/Osbp2/Limk2/Tubd1/Dld/Pafah1b1/Vipas39/Slirp/Catsper3/Mroh2b/Mettl3/Ropn1l/Gtsf1/Morc1/Sod1/Tarbp2/Rgn/Slc26a6/Poc1a/Rsph1/Rfx2/Spata24/Cabyr/Dmrt1/Tdrd1/Prdx4/Ica1l/Agfg1/Meig1/Mkks/Nphp1/Tbc1d20/Spata5/Hormad1/Oaz3/Spaca1/Ube2j1/Dnaja1/Ra…	145
cluster1	GO:1903050	regulation of proteolysis involved in cellular protein catabolic process	67/5165	193/23843	1.99166e-05	0.00078212	0.000681633	Araf/Bcap31/Sgta/Hfe/Derl3/Rnf166/Sirt2/Derl2/Ubb/Psen1/Sumo3/Rhbdf1/Erlec1/Rack1/Xbp1/Nkd2/Rnf180/Clu/Psme1/Ube2v2/Rgn/Anks1/Csnk1d/Btrc/Pdcl3/Dnajb2/Psmd14/Aurka/Ube2j1/Alad/Rad23b/Nub1/Park7/Glmn/Atg7/Det1/Rnf40/Plk1/Ccdc22/Ophn1/Psmd10/Herpud1/Gabarapl2/Trib3/Psmf1/Rnf125/Usp5/Stub1/Os9/Nop53/Disc1/Trim39/Usp14/Commd1/Atpif1/Rpl5/Rpl11/Fhit/Rps7/Ddrgk1/Rpl23/Ubxn1/Rybp/Rnf138rt1/Hspa1b/Hspa1a…	67
cluster1	GO:0032259	methylation	103/5165	327/23843	2.02803e-05	0.000791198	0.000689546	Pemt/Dnmt3l/Smarcb1/Nsun5/Trmt1/Supt6/Gnmt/Rab3b/Pih1d1/As3mt/Dnmt1/Trmt10a/Emg1/Chd5/Gtpbp3/Asz1/Setdb1/H2afy/Pcmt1/Gamt/Xbp1/Ftsj3/Tpmt/Dimt1/Comtd1/Dydc2/Mettl6/Mettl3/Morc1/Trmt2a/Setd4/Paxbp1/Mis18a/Ndufaf7/Thada/Etf1/Men1/Tdrd1/Hsd17b10/Tyms/Smyd2/Ndufaf5/Tchhl1/Coq3/Trmo/Nsun4/Trmt44/Zcchc4/Mepce/Prdm5/Thumpd3/Tdrd12/Lcmt1/Rrp8/Eef1akmt2/Ftsj1/Mecp2/Ash2l/Carm1/Mto1/Hemk1/Dph5/Smyd5/Trmt5/…	103
cluster1	GO:0044772	mitotic cell cycle phase transition	109/5165	350/23843	2.04815e-05	0.000793857	0.000691863	Ube2c/Foxm1/Fbxo7/Ranbp3/Tpra1/Phb2/Ptpn6/Rab11a/Tfap4/Ranbp1/Cdt1/Cdk4/Pole/Rad51c/Arpp19/Zfp207/Cdc6/Crlf3/Birc5/Cdk5rap3/Calm3/Cdk1/Egfr/Mrnip/Ctc1/Mnat1/Esrrb/Xrcc3/Tert/Psme1/Cdc23/Ercc3/Ik/Cdca5/Mus81/Anapc11/Sirt7/Bach1/Jade1/Terf1/Ctdsp1/Nek6/Bub1/Kat14/Rbl1/Plrg1/Eif4e/Rps6/Pdpn/Nasp/Rpa2/Miip/Trp73/Anapc4/Chek2/Mad1l1/Mepce/Anapc15/Lcmt1/Plk1/Oraov1/Mecp2/Eif4ebp1/Vps4a/Mre11a/Zpr1/Hinf…	109
cluster1	GO:0006979	response to oxidative stress	118/5165	385/23843	2.14375e-05	0.000825553	0.000719486	Fer/Hnrnpd/Txnrd3/Akr1b3/Fbxo7/Tmem161a/Pnkp/Apoe/Ercc1/Hmox2/Prdx2/Trap1/Upk3bl/Sod2/Mgst1/Mpo/Hyal2/Etv5/Ndufs2/Nol3/Sirt2/Endog/H2afy/Glrx2/Atox1/Rwdd1/Tnfaip3/Psen1/Ndufa12/Egfr/Txnrd1/Mapk9/Rack1/Xbp1/Pld2/Fut8/Fbln5/Net1/Ripk1/Glrx/Ercc8/Dhfr/Ppif/Prkcd/Psmb5/Ndufa6/Apod/Naprt/Ndufb4/Sod1/Slc11a2/Rgn/Abcc1/Ercc3/Prdx5/Prdx3/Pycr1/Chuk/Fgf8/Als2/Cln8/Pycr2/Tor1a/Cst3/Gclm/Txn1/Aptx/Mtf1/Park…	118
cluster1	GO:1902099	regulation of metaphase/anaphase transition of cell cycle	25/5165	52/23843	2.19521e-05	0.000832121	0.000725211	Ube2c/Cdt1/Zfp207/Cdc6/Birc5/Xrcc3/Cdc23/Ik/Anapc11/Terf1/Nek6/Bub1/Anapc4/Mad1l1/Anapc15/Lcmt1/Plk1/Zw10/Ttk/Cdk5rap2/Hecw2/Nsmce2/Bub3/Khdc3/Riok2	25
cluster1	GO:0034976	response to endoplasmic reticulum stress	74/5165	219/23843	2.20061e-05	0.000832121	0.000725211	Bcap31/Sdf2/Psmc3/Eif2b5/Bax/Sgta/Ufd1/Derl3/Dnajb9/Rnf5/Derl2/Cdk5rap3/H13/Tmem129/Ubxn6/Dnajb12/Erlec1/Rnf185/Xbp1/Psmc5/Eif2s1/Psmc1/Atg10/Psmc6/Clu/Grina/Tmbim6/Ube2j2/Ddit3/Pdia4/Get4/Cops5/Dnajb2/Fcgr2b/Tor1a/Hspa5/Creb3l1/Ptpn1/Ube2j1/Psmc2/Tmub1/Park7/Erp29/Pdx1/Psmc4/Pdilt/Casp3/Herpud1/Pik3r2/Rasgrf1/Nck1/Trib3/Trim13/Aifm1/Tmem33/Pomt1/Wfs1/Stub1/Nploc4/Os9/Scamp5/Atf4/Pla2g6/Usp14/Ubx…	74
cluster1	GO:0007091	metaphase/anaphase transition of mitotic cell cycle	26/5165	55/23843	2.20263e-05	0.000832121	0.000725211	Ube2c/Cdt1/Zfp207/Cdc6/Birc5/Xrcc3/Cdc23/Ik/Anapc11/Terf1/Nek6/Bub1/Anapc4/Mad1l1/Anapc15/Lcmt1/Plk1/Zw10/Tacc3/Ttk/Cdk5rap2/Hecw2/Nsmce2/Bub3/Khdc3/Riok2	26
cluster1	GO:0043648	dicarboxylic acid metabolic process	38/5165	93/23843	2.27624e-05	0.00085452	0.000744732	Idh3g/Prodh/Dlst/Slc1a3/Ggt1/Sdhb/Adssl1/Acsf3/Adss/Acot8/Mdh2/Dld/Mthfd1/Dhfr/Sucla2/Me2/Got1/Adhfe1/Glul/Fh1/Idh3b/Gclm/Htt/Aldh1l1/Me3/Got2/Idh3a/Me1/Nmnat3/Mtrr/Grhpr/Kyat3/Mthfd1l/Sdhaf3/Nmnat2/Suclg1/Mrps36/Ass1	38
cluster1	GO:0000819	sister chromatid segregation	62/5165	176/23843	2.40228e-05	0.0008962	0.000781057	Chmp1a/Ube2c/Kpnb1/Akap8l/Phb2/Rab11a/Cdt1/Rad51c/Ncaph2/Ncapg/H2afy/Zfp207/Cdc6/Birc5/Zwint/Meikin/Hormad2/Aurkb/Xrcc3/Dscc1/Naa50/Akap8/Cdc23/Ik/Fen1/Cdca5/Anapc11/Terf1/Nek2/Nek6/Nusap1/Bub1/Hormad1/Kif2c/Anapc4/Mad1l1/Anapc15/Kif22/Lcmt1/Plk1/Naa10/Vps4a/Mre11a/Zw10/Recql4/Chmp2a/Chmp7/Kif4/Ncaph/Ddx11/Stag3/Tacc3/Rmi2/Ttk/Cdk5rap2/Hecw2/Haspin/Nsmce2/Bub3/Psrc1/Khdc3/Riok2	62
cluster1	GO:1901292	nucleoside phosphate catabolic process	50/5165	134/23843	2.55183e-05	0.000946079	0.000824527	Pde1c/Mlxipl/Actn3/Entpd2/Ada/Enpp3/Nudt4/Hint1/Pfkl/Rack1/Upp1/Galk1/Pfkp/Entpd5/Esrrb/Pde1b/Tpi1/Pde10a/Enpp5/Dhtkd1/Ncf2/Mtch2/Eif6/Samhd1/Prkaa2/Gale/Nudt9/Dera/Aldoa/Nudt7/Pkm/Mpi/Nt5m/Mif/Tkfc/Sirt6/Galt/Gpi1/Nudt1/Hk1/Tigar/Pde9a/Dctpp1/Eno4/Prkaa1/Pde1a/Fhit/Pgk1/Fbp1/Pde2a	50
cluster1	GO:0090150	establishment of protein localization to membrane	68/5165	198/23843	2.57893e-05	0.000950224	0.00082814	Oxa1l/Zdhhc4/Tsc2/Tomm40/Rab8a/Pex19/Bax/Rab11a/Inpp5k/Snap47/Ubl4a/Zdhhc12/Fis1/Timm13/Hspa4/Rack1/Srp68/Timm22/Timm9/Ssr1/Tomm22/Samm50/Wrb/Washc1/Zdhhc3/Get4/Maip1/Rftn2/Zfand2b/Atg4b/Srp9/Optn/Timm10/Pex16/Mtch2/Macf1/Cdk5/Tomm7/Pdcd5/Pak1/Gripap1/D230025D16Rik/Rtp4/Arhgap44/Zdhhc14/Ccl2/Cox18/Ndufa13/Tcaf1/Pdzk1/Reep2/Arfrp1/Cnst/Zdhhc1/Lyplal1/Ssr2/Sys1/Timm29/Commd1/Mtcl1/Sec61b/Slc51b/Syn…	68
cluster1	GO:0008535	respiratory chain complex IV assembly	14/5165	22/23843	2.62668e-05	0.000956587	0.000833685	Surf1/Cox14/Coa5/Bcs1l/Cox20/Cox18/Chchd5/Coa4/Cox19/Cox17/Smim20/Pet100/Sco2/Cox16	14
cluster1	GO:0009165	nucleotide biosynthetic process	97/5165	306/23843	2.62825e-05	0.000956587	0.000833685	Hddc2/Atp5f1/Ramp2/Coasy/Apoe/Atp5d/Mlxipl/Atp5g1/Actn3/Adssl1/Surf1/Prpsap1/Adss/Atp5e/Ada/Atp5g3/Pfkl/Prpsap2/Nampt/Adcy3/Galk1/Dcakd/Mthfd1/Pfkp/Entpd5/Esrrb/Adsl/Cyc1/Naprt/Umps/Adcy5/Atp5j/Atp5o/Gart/Tpi1/Guca1a/Nme4/Atp5a1/Tyms/Atp5c1/Dhtkd1/Nppc/Dtymk/Uck2/Mtch2/Eif6/Gmps/Prkaa2/Cap1/Gale/Acot7/Nos3/Pank4/Paics/Gars/Idh2/Ndufc2/Aldoa/Nadsyn1/G6pdx/Ldhd/Pkm/Mpi/Nmnat3/Nme6/Fshr/Mif/Fuk/Tkfc…	97
cluster1	GO:0006123	mitochondrial electron transport, cytochrome c to oxygen	11/5165	15/23843	2.76437e-05	0.000988057	0.000861112	Cox5a/Cox4i2/Cox7c/Cox6a2/Cox4i1/Afg1l/Cox6a1/Cox8c/Cyct/Cox5b/Cycs	11
cluster1	GO:0019646	aerobic electron transport chain	11/5165	15/23843	2.76437e-05	0.000988057	0.000861112	Cox5a/Cox4i2/Cox7c/Cox6a2/Cox4i1/Afg1l/Cox6a1/Cox8c/Cyct/Cox5b/Cycs	11
cluster1	GO:0042790	nucleolar large rRNA transcription by RNA polymerase I	11/5165	15/23843	2.76437e-05	0.000988057	0.000861112	Smarcb1/Pih1d1/Dedd/H2afy/H2afy2/Ippk/Ncl/Ddx11/Mars/Nop53/Taf1b	11
cluster1	GO:0044782	cilium organization	101/5165	322/23843	2.93223e-05	0.00104181	0.000907963	Ift46/Unc119/Rab8a/Ift22/Vdac3/Dynll1/Ick/Zmynd10/Tctex1d2/Cluap1/Atxn10/Ift52/Trove2/Tpgs1/Ube2b/Dynll2/Fbf1/Ccdc103/Atp6v1d/Tbc1d7/Dnah5/Cby1/Cep97/Cep89/Poc1a/Rsph9/Rsph1/Ehd3/Tekt4/Rfx2/Dync2li1/Ablim1/Csnk1d/Ssna1/Mkks/Wwtr1/Fam92a/Kif24/Kif17/Ccdc28b/Tekt2/Wrap73/Htt/Tctn2/Cep41/Ift122/Dnhd1/Pqbp1/Rpgr/Dctn1/Tmem231/Jhy/Ablim3/Stk36/Kctd17/Dnm2/Dnah8/Cdk10/Mks1/Wdr5b/Pla2g3/Spert/Iqcg/Bbs10…	101
cluster1	GO:0051306	mitotic sister chromatid separation	27/5165	59/23843	3.19915e-05	0.00112469	0.000980193	Ube2c/Cdt1/Ncaph2/Zfp207/Cdc6/Birc5/Xrcc3/Cdc23/Ik/Anapc11/Terf1/Nek6/Bub1/Anapc4/Mad1l1/Anapc15/Lcmt1/Plk1/Zw10/Tacc3/Ttk/Cdk5rap2/Hecw2/Nsmce2/Bub3/Khdc3/Riok2	27
cluster1	GO:0044270	cellular nitrogen compound catabolic process	130/5165	435/23843	3.20318e-05	0.00112469	0.000980193	Hnrnpd/Snd1/Smg9/Bax/Hmox2/Pde1c/Mlxipl/Dhx34/Actn3/Lsm2/Brf1/Pam16/Entpd2/Endog/Nlrp5/Skiv2l2/Exosc10/Ada/Ybx2/Fxr2/Enpp3/Nudt4/Cnot2/Hint1/Pfkl/Rack1/Upp1/Rnaseh1/Galk1/Slirp/Pfkp/Entpd5/Aldh6a1/Esrrb/Auh/Mettl3/Drosha/Pop1/Pde1b/Pycrl/Parn/Rgn/Stk31/Tpi1/Pde10a/Enpp5/Lrpprc/Dnase1l2/Polr2d/Etf1/Fen1/Mus81/Rnaseh2c/Eif4a3/Exosc7/Dhtkd1/Cnot9/Ncf2/Tatdn3/Mtch2/Eif6/Samhd1/Fxr1/Exosc8/Prkaa2/Gale…	130
cluster1	GO:0010965	regulation of mitotic sister chromatid separation	26/5165	56/23843	3.26796e-05	0.0011341	0.000988389	Ube2c/Cdt1/Zfp207/Cdc6/Birc5/Xrcc3/Cdc23/Ik/Anapc11/Terf1/Nek6/Bub1/Anapc4/Mad1l1/Anapc15/Lcmt1/Plk1/Zw10/Tacc3/Ttk/Cdk5rap2/Hecw2/Nsmce2/Bub3/Khdc3/Riok2	26
cluster1	GO:0044784	metaphase/anaphase transition of cell cycle	26/5165	56/23843	3.26796e-05	0.0011341	0.000988389	Ube2c/Cdt1/Zfp207/Cdc6/Birc5/Xrcc3/Cdc23/Ik/Anapc11/Terf1/Nek6/Bub1/Anapc4/Mad1l1/Anapc15/Lcmt1/Plk1/Zw10/Tacc3/Ttk/Cdk5rap2/Hecw2/Nsmce2/Bub3/Khdc3/Riok2	26
cluster1	GO:0019439	aromatic compound catabolic process	135/5165	455/23843	3.33843e-05	0.00114484	0.00099775	Hnrnpd/Dbh/Snd1/Smg9/Bax/Hmox2/Pde1c/Mlxipl/Dhx34/Actn3/Lsm2/Brf1/Pam16/Entpd2/Endog/Nlrp5/Skiv2l2/Exosc10/Ada/Ybx2/Fxr2/Enpp3/Nudt4/Cnot2/Hint1/Pfkl/Rack1/Upp1/Rnaseh1/Galk1/Gstz1/Slirp/Pfkp/Entpd5/Esrrb/Auh/Mettl3/Drosha/Pop1/Pde1b/Pycrl/Parn/Rgn/Stk31/Tpi1/Pde10a/Enpp5/Lrpprc/Dnase1l2/Polr2d/Etf1/Fen1/Mus81/Rnaseh2c/Eif4a3/Exosc7/Dhtkd1/Cnot9/Ncf2/Tatdn3/Mtch2/Eif6/Samhd1/Fxr1/Exosc8/Prkaa2/Ga…	135
cluster1	GO:0000479	endonucleolytic cleavage of tricistronic rRNA transcript (SSU-rRNA, 5.8S rRNA, LSU-rRNA)	10/5165	13/23843	3.35645e-05	0.00114484	0.00099775	Fcf1/Utp23/Bop1/Rcl1/Nol9/Bms1/Rpsa/Kri1/Abt1/Rps21	10
cluster1	GO:1901836	regulation of transcription of nucleolar large rRNA by RNA polymerase I	10/5165	13/23843	3.35645e-05	0.00114484	0.00099775	Smarcb1/Pih1d1/Dedd/H2afy/H2afy2/Ippk/Ncl/Ddx11/Mars/Nop53	10
cluster1	GO:0046939	nucleotide phosphorylation	36/5165	88/23843	3.58486e-05	0.00121296	0.00105712	Pnkp/Mlxipl/Actn3/Pfkl/Galk1/Pfkp/Entpd5/Esrrb/Tpi1/Nme4/Dhtkd1/Ak8/Mtch2/Eif6/Prkaa2/Ak4/Gale/Aldoa/Pkm/Mpi/Nme6/Mif/Tkfc/Sirt6/Nme5/Galt/Gpi1/Hk1/Nme1/Tigar/Ak5/Eno4/Prkaa1/Pgk1/Fbp1/Nme3	36
cluster1	GO:0001824	blastocyst development	39/5165	98/23843	3.65475e-05	0.00121296	0.00105712	Smarcb1/Psmc3/Elf3/Emg1/Spic/Zp3/Srf/Setdb1/Ada/Xab2/Cnot2/Nle1/Esrrb/Dad1/Bysl/Pou5f1/Prpf19/Atp1b1/Nek2/Gins1/Hormad1/Nasp/Mfn2/Ints1/N4bp2l2/Med21/Psmc4/Gins4/Zpr1/Thoc5/Cnot1/Sf3b6/Cited2/Zfp830/Tet1/Dmbt1/Npm2/Rad51b/Rpl7l1	39
cluster1	GO:0000469	cleavage involved in rRNA processing	15/5165	25/23843	3.67154e-05	0.00121296	0.00105712	Nhp2/Nob1/Fcf1/Utp23/Bop1/Rcl1/Exosc7/Exosc8/Nol9/Mrpl1/Bms1/Rpsa/Kri1/Abt1/Rps21	15
cluster1	GO:0015985	energy coupled proton transport, down electrochemical gradient	15/5165	25/23843	3.67154e-05	0.00121296	0.00105712	Atp5f1/Atp5d/Atp5g1/Atp5e/Atp5g3/Cyc1/Atp5j/Atp5o/Atp5a1/Atp5c1/Atp5h/Atp5l/Atp5k/Cox5b/Atp5g2	15
cluster1	GO:0015986	ATP synthesis coupled proton transport	15/5165	25/23843	3.67154e-05	0.00121296	0.00105712	Atp5f1/Atp5d/Atp5g1/Atp5e/Atp5g3/Cyc1/Atp5j/Atp5o/Atp5a1/Atp5c1/Atp5h/Atp5l/Atp5k/Cox5b/Atp5g2	15
cluster1	GO:0006101	citrate metabolic process	18/5165	33/23843	3.6781e-05	0.00121296	0.00105712	Dlat/Sdhd/Idh3g/Dlst/Sdhb/Mdh2/Ogdhl/Sucla2/Aco2/Sdhaf2/Dhtkd1/Fh1/Idh3b/Aco1/Idh2/Idh3a/Suclg1/Sdhc	18
cluster1	GO:0001731	formation of translation preinitiation complex	9/5165	11/23843	3.7286e-05	0.00121618	0.00105992	Mcts1/Denr/Eif2d/Eif2s3x/Eif4h/Mcts2/Rps2/Eif4b/Rpl13a	9
cluster1	GO:0061615	glycolytic process through fructose-6-phosphate	9/5165	11/23843	3.7286e-05	0.00121618	0.00105992	Pfkl/Galk1/Pfkp/Gale/Aldoa/Mpi/Galt/Gpi1/Hk1	9
cluster1	GO:0022411	cellular component disassembly	107/5165	347/23843	3.83538e-05	0.00124421	0.00108435	Mcts1/Smarcb1/Fbxo7/Scin/Akap8l/Sh3gl1/Bax/Tmod4/Napa/Stx5a/Trpv4/Pam16/Endog/Hspa8/Dstn/Mtif3/Dyrk3/Gabarap/Cdk5rap3/Mrpl58/Fis1/Noxo1/Cdc37/Mical1/Cdk1/Sgk1/Pafah1b1/Vrk1/Tgfb3/Evl/Klc1/Gfm2/Mtrf1/Bnip3l/Twf1/Srebf2/Sharpin/Denr/Twf2/Washc1/Etf1/Atg2a/Rnf41/Wdr75/Atg4b/Eif2d/Optn/Mrrf/Atg13/Vps16/Map1lc3a/Kif24/Pdpn/Kif2c/Capzb/Stmn1/Pex14/Tomm7/Mfn2/Htt/Tfip11/Wipi2/Gabarapl1/Wbp11/Atg7/Plk1/H…	107
cluster1	GO:0010948	negative regulation of cell cycle process	73/5165	219/23843	4.1486e-05	0.00133854	0.00116657	Tom1l2/Kat2b/Fbxo7/Tpra1/Calr/Mlxipl/Tfap4/Cdt1/Cdk4/Cdk9/Rassf1/H2afy/Zfp207/Birc5/Cdk5rap3/Cdk1/Fzr1/Mrnip/Xrcc3/Cast/Msh2/Ik/Dmrt1/Mus81/Men1/Jade1/Uimc1/Terf1/Ctdsp1/Nek2/Grb14/Bub1/Rbl1/Hormad1/Rpa2/Miip/Trp73/Chek2/Mad1l1/Anapc15/Lcmt1/Plk1/Oraov1/Brcc3/Naa10/Babam1/Vps4a/Mre11a/Zw10/Nme6/Topbp1/Mif/Recql4/Chmp2a/Ttk/Fanci/Cdk5rap2/Dgkz/Nop53/Cradd/Zfp830/Haspin/Gper1/Znhit1/Rpl26/Bub3/Zfyv…	73
cluster1	GO:0030433	ubiquitin-dependent ERAD pathway	29/5165	66/23843	4.23392e-05	0.00135872	0.00118416	Bcap31/Psmc3/Sgta/Derl3/Dnajb9/Derl2/Tmem129/Erlec1/Rnf185/Psmc5/Psmc1/Psmc6/Ube2j2/Dnajb2/Hspa5/Ube2j1/Psmc2/Tmub1/Psmc4/Herpud1/Trim13/Wfs1/Stub1/Os9/Usp14/Ubxn8/Sec61b/Aup1/Rnf121	29
cluster1	GO:1903008	organelle disassembly	40/5165	102/23843	4.34568e-05	0.00138713	0.00120891	Mcts1/Fbxo7/Stx5a/Mtif3/Dyrk3/Gabarap/Fis1/Cdc37/Cdk1/Vrk1/Klc1/Gfm2/Bnip3l/Srebf2/Denr/Atg2a/Rnf41/Wdr75/Atg4b/Eif2d/Optn/Mrrf/Atg13/Map1lc3a/Tomm7/Mfn2/Htt/Wipi2/Gabarapl1/Wbp11/Atg7/Hdac6/Gabarapl2/Kif9/Atg9a/Parl/Tigar/Wdr45/Ambra1/Atpif1	40
cluster1	GO:0033045	regulation of sister chromatid segregation	33/5165	79/23843	4.53593e-05	0.00143254	0.00124849	Ube2c/Cdt1/H2afy/Zfp207/Cdc6/Birc5/Xrcc3/Cdc23/Ik/Fen1/Cdca5/Anapc11/Terf1/Nek6/Bub1/Anapc4/Mad1l1/Anapc15/Lcmt1/Plk1/Naa10/Zw10/Recql4/Ddx11/Tacc3/Rmi2/Ttk/Cdk5rap2/Hecw2/Nsmce2/Bub3/Khdc3/Riok2	33
cluster1	GO:0034502	protein localization to chromosome	33/5165	79/23843	4.53593e-05	0.00143254	0.00124849	Rpa1/Pih1d1/Ruvbl2/Cdt1/H2afy/Cdk1/H2afy2/Mrnip/Trappc12/Aurkb/Tert/Cct5/Cenpq/Ik/Cdca5/Nabp2/Cct8/Terf1/Rpa2/Lrwd1/Cct7/Plk1/Carm1/Zw10/Cct2/Chmp7/Cenpt/Stag3/Acd/Ttk/Wrap53/Haspin/Tcp1	33
cluster1	GO:0045786	negative regulation of cell cycle	131/5165	442/23843	4.57355e-05	0.00143682	0.00125222	Wnt9a/Tom1l2/Kat2b/Chmp1a/Foxm1/Fbxo7/Tpra1/Stk11/Calr/Brinp2/Mlxipl/Tfap4/Cdt1/Cdk4/Cdk9/Rassf1/Tbrg1/Tsg101/H2afy/Zfp207/Crlf3/Birc5/Cdk5rap3/Irf1/Ddx39b/Tnfaip3/Zwint/Cdk1/Egfr/Fzr1/Mrnip/Nle1/Slc9a3r1/Aurkb/Xrcc3/Cast/Cdc5l/Msh2/Ik/Prpf19/Dmrt1/Mus81/Men1/Hhex/Nabp2/Ddit3/Hras/Jade1/Uimc1/Terf1/Ctdsp1/Nppc/Nek2/Grb14/Bub1/Aurka/Rbl1/Ints3/Hormad1/Rps6/Rpa2/Cdk5/Miip/Trp73/Ppm1g/Chek2/Mad1l1/I…	131
cluster1	GO:0016073	snRNA metabolic process	21/5165	42/23843	4.73754e-05	0.00148054	0.00129032	Nhp2/Ints9/Ints4/Exosc7/Nop10/Exosc8/Ints3/Ints12/Snapc3/Ints11/Mrpl1/Ints1/Mepce/Ints10/Rpap2/Exosc4/Snapc4/Ints7/Ints8/Exosc5/Tut1	21
cluster1	GO:0006360	transcription by RNA polymerase I	23/5165	48/23843	4.9616e-05	0.00152659	0.00133045	Smarcb1/Pih1d1/Dedd/H2afy/H2afy2/Ippk/Rrn3/Wdr75/Ncl/Polr1e/Gtf2h5/Ddx11/Znrd1/Mars/Dhx33/Phf8/Nop53/Pdcd7/Atf4/Pou4f1/Ercc6/Taf1b/Taf1a	23
cluster1	GO:0007131	reciprocal meiotic recombination	23/5165	48/23843	4.9616e-05	0.00152659	0.00133045	Msh4/Rad51c/Msh3/Rad51d/Psmc3ip/Ube2b/Xrcc3/Ercc4/Msh2/Meiob/Mus81/Cenpx/Rad51/Mlh1/Cep63/Topbp1/Mnd1/Prdm9/Rnf212/Rad51b/Eme2/Cenps/Cntd1	23
cluster1	GO:0035825	homologous recombination	23/5165	48/23843	4.9616e-05	0.00152659	0.00133045	Msh4/Rad51c/Msh3/Rad51d/Psmc3ip/Ube2b/Xrcc3/Ercc4/Msh2/Meiob/Mus81/Cenpx/Rad51/Mlh1/Cep63/Topbp1/Mnd1/Prdm9/Rnf212/Rad51b/Eme2/Cenps/Cntd1	23
cluster1	GO:0033044	regulation of chromosome organization	102/5165	330/23843	5.17013e-05	0.00155972	0.00135932	Hnrnpd/Kat2b/Smarcb1/Ube2c/Cct3/Supt6/Akap8l/Pnkp/Pih1d1/Ercc1/Ruvbl2/Dnmt1/Cdt1/Cdk9/Setdb1/H2afy/Exosc10/Zfp207/Cdc6/Birc5/Sart3/Ube2b/Xbp1/Trappc12/Aurkb/Ctc1/Xrcc3/Tert/Cct5/Ercc4/Parn/Paxbp1/Akap8/Pot1b/Cdc23/Pou5f1/Ik/Fen1/Cdca5/Men1/Anapc11/Nabp2/Cct8/Terf1/Xrcc5/Nek2/Nek6/Nat10/Bub1/Tchhl1/Anapc4/Mad1l1/Cct7/Atg7/Anapc15/Lcmt1/Rnf40/Plk1/Naa10/Mecp2/Mre11a/Zw10/Fshr/Recql4/Cct2/Senp6/Wbp2…	102
cluster1	GO:0001522	pseudouridine synthesis	12/5165	18/23843	5.18955e-05	0.00155972	0.00135932	Nhp2/Pus10/Trub1/Nop10/Gar1/Mrpl1/Pus1/Pus3/Trub2/Rpusd1/Rpusd3/Pusl1	12
cluster1	GO:0006120	mitochondrial electron transport, NADH to ubiquinone	12/5165	18/23843	5.18955e-05	0.00155972	0.00135932	Dld/Ndufs6/Dnajc15/Ndufb9/Ndufv2/Ndufb8/Ndufa8/Park7/Ndufc2/Coq9/Ndufv1/Ndufa7	12
cluster1	GO:2001242	regulation of intrinsic apoptotic signaling pathway	57/5165	162/23843	5.19628e-05	0.00155972	0.00135932	Bcap31/Tmem161a/Bcl2l12/Bax/Ndufs3/Trap1/Sod2/Cav1/Nol3/Fis1/Ubb/Rack1/Xbp1/Slc9a3r1/Vdac2/Ppif/Clu/Grina/Rrn3/Sod1/Tmbim6/Bad/Creb3l1/Mtch2/Bub1/Ptpn1/Dnaja1/Park7/Trp73/Triap1/Erp29/Pdx1/Hsph1/Gsdme/Ybx3/Ddias/Rps3/Pdilt/Nono/Herpud1/Nck1/Cep63/Mif/Parl/Nme5/Ndufa13/Wfs1/Ackr3/Plaur/Cyct/Spop/Fbxo18/Rpl11/Rpl26/Rps7/Noc2l/Cdkn2d	57
cluster1	GO:0006165	nucleoside diphosphate phosphorylation	35/5165	86/23843	5.19992e-05	0.00155972	0.00135932	Mlxipl/Actn3/Pfkl/Galk1/Pfkp/Entpd5/Esrrb/Tpi1/Nme4/Dhtkd1/Ak8/Mtch2/Eif6/Prkaa2/Ak4/Gale/Aldoa/Pkm/Mpi/Nme6/Mif/Tkfc/Sirt6/Nme5/Galt/Gpi1/Hk1/Nme1/Tigar/Ak5/Eno4/Prkaa1/Pgk1/Fbp1/Nme3	35
cluster1	GO:0008637	apoptotic mitochondrial changes	43/5165	113/23843	5.33497e-05	0.00159222	0.00138765	Hip1r/Timm50/Bax/Fam162a/Sod2/Pam16/Nol3/Slc25a5/Bik/Fis1/Mapk9/Ppif/Bnip3l/Ppp2r2b/Bad/Rhot2/Ndufs1/Mtch2/Jtb/Gclm/Stpg1/Trp73/Slc35f6/Triap1/Pdcd5/Psmd10/Slc25a4/Parl/Acaa2/Aifm1/Apopt1/Higd1a/Bmf/Pla2g6/Plaur/Cd24a/Sfn/Gper1/Atpif1/Bloc1s2/Fxn/Dap3/Tmem102	43
cluster1	GO:1901361	organic cyclic compound catabolic process	141/5165	483/23843	5.37121e-05	0.00159506	0.00139013	Hnrnpd/Dbh/Snd1/Smg9/Apoe/Prodh/Bax/Hmox2/Pde1c/Mlxipl/Dhx34/Actn3/Lsm2/Brf1/Pam16/Entpd2/Endog/Nlrp5/Skiv2l2/Exosc10/Ada/Ybx2/Fxr2/Ywhah/Enpp3/Nudt4/Cnot2/Hint1/Pfkl/Rack1/Upp1/Rnaseh1/Galk1/Gstz1/Slirp/Pfkp/Entpd5/Aldh6a1/Esrrb/Cyp46a1/Auh/Mettl3/Drosha/Pop1/Pde1b/Pycrl/Parn/Rgn/Stk31/Tpi1/Pde10a/Enpp5/Lrpprc/Dnase1l2/Polr2d/Etf1/Fen1/Mus81/Rnaseh2c/Eif4a3/Exosc7/Dhtkd1/Gsta3/Cnot9/Ncf2/Tatdn3/…	141
cluster1	GO:0060271	cilium assembly	94/5165	300/23843	5.67e-05	0.00167546	0.00146019	Ift46/Unc119/Rab8a/Vdac3/Dynll1/Ick/Zmynd10/Tctex1d2/Cluap1/Atxn10/Ift52/Trove2/Tpgs1/Ube2b/Dynll2/Fbf1/Ccdc103/Atp6v1d/Tbc1d7/Dnah5/Cby1/Cep97/Cep89/Poc1a/Rsph9/Rsph1/Ehd3/Tekt4/Rfx2/Dync2li1/Ablim1/Csnk1d/Mkks/Wwtr1/Fam92a/Kif24/Ccdc28b/Tekt2/Wrap73/Htt/Tctn2/Cep41/Ift122/Dnhd1/Pqbp1/Rpgr/Dctn1/Tmem231/Jhy/Ablim3/Stk36/Kctd17/Dnm2/Dnah8/Cdk10/Mks1/Wdr5b/Pla2g3/Spert/Iqcg/Bbs10/Nme5/Ccdc113/Ssx2…	94
cluster1	GO:0051983	regulation of chromosome segregation	39/5165	100/23843	6.21244e-05	0.00182318	0.00158894	Ube2c/Cdt1/Sirt2/H2afy/Zfp207/Cdc6/Birc5/Dync1h1/Xrcc3/Cdc23/Ik/Fen1/Cdca5/Anapc11/Terf1/Nek2/Nek6/Bub1/Ttl/Hormad1/Kif2c/Anapc4/Mad1l1/Anapc15/Lcmt1/Plk1/Naa10/Zw10/Recql4/Ddx11/Tacc3/Rmi2/Ttk/Cdk5rap2/Hecw2/Nsmce2/Bub3/Khdc3/Riok2	39
cluster1	GO:0140013	meiotic nuclear division	62/5165	181/23843	6.23102e-05	0.00182318	0.00158894	Dnmt3l/Calr/Syce2/Msh4/Rad51c/Ncaph2/Spire2/Asz1/Msh3/Sirt2/Rad51d/Psmc3ip/Ubb/Fzr1/Meikin/Ube2b/Hormad2/Mlh3/Xrcc3/Washc5/Ercc4/Washc1/Msh2/Meiob/Dmrt1/Mus81/Cenpx/Syce1/Terf1/Rad51/Cdc25b/Bub1/Aurka/Hormad1/M1ap/Tdrd12/Plk1/Dpep3/Mre11a/Mlh1/Cep63/Topbp1/Syde1/Fanca/Syce1l/Mnd1/Aspm/Ncaph/Stag3/Ccdc155/Ttk/Mael/Tdrkh/Npm2/Plcb1/Prdm9/Rnf212/Rad51b/Ing2/Eme2/Cenps/Cntd1	62
cluster1	GO:0006413	translational initiation	41/5165	107/23843	6.55265e-05	0.00190794	0.00166281	Mcts1/Eif2b5/Eif2b2/Eif1b/Mtif3/Eif3d/Eif2s1/Mettl3/Eif3h/Denr/Polr2d/Fech/Eif4e2/Eif2d/Eif3m/Eif6/Eif4e/Eif2b3/Eif2b4/Eif3f/Eif4ebp1/Nck1/Eif3l/Eif2s3x/Ago2/Paip2/Bank1/Dhx33/Eif4h/Mcts2/Rps2/Eif3k/Eif3b/Eif4b/Eif1ax/Eif3g/Polr2g/Rpl13a/Eif4e1b/Eif4ebp3/Rbm4	41
cluster1	GO:0007007	inner mitochondrial membrane organization	15/5165	26/23843	6.93887e-05	0.00200088	0.0017438	Bax/Timm13/Timm22/Timm9/Samm50/Apool/Maip1/Timm10/Chchd6/Ndufa13/Dnajc11/Timm29/Immt/Chchd3/Apoo	15
cluster1	GO:0010499	proteasomal ubiquitin-independent protein catabolic process	15/5165	26/23843	6.93887e-05	0.00200088	0.0017438	Psmb4/Psmb1/Psma2/Psmb6/Psma6/Psmb5/Psmb7/Psmb2/Psma1/Psmb10/Psma4/Gm8394/Psma3/Psma5/Psmb3	15
cluster1	GO:0010212	response to ionizing radiation	47/5165	128/23843	6.97595e-05	0.0020019	0.00174469	Stk11/Ercc1/Bax/Sod2/Rad51c/Rad51d/Mrnip/Mta1/Net1/Xrcc3/Ercc8/Xrcc6/Msh2/Kat5/Men1/Nabp2/Hras/Uimc1/Eya1/Nhej1/Xrcc5/Lrp2/Rad51/Ints3/Eya3/Trp73/Chek2/Ddias/Brcc3/Babam1/Topbp1/Gtf2h5/Xrra1/Ints7/Tigar/Rad9b/Rhno1/H2afx/Prkaa1/Mapk14/Kdm4d/Ercc6/Eef1d/Rad51b/Rpl26/Rad54b/Rnf8	47
cluster1	GO:0009132	nucleoside diphosphate metabolic process	40/5165	104/23843	7.254e-05	0.00207173	0.00180555	Mlxipl/Actn3/Entpd2/Pfkl/Galk1/Pfkp/Entpd5/Esrrb/Tpi1/Nme4/Bad/Dhtkd1/Dtymk/Ak8/Mtch2/Eif6/Prkaa2/Ak4/Gale/Nudt9/Aldoa/Nudt7/Pkm/Mpi/Nme6/Mif/Tkfc/Sirt6/Nme5/Galt/Gpi1/Hk1/Nme1/Tigar/Ak5/Eno4/Prkaa1/Pgk1/Fbp1/Nme3	40
cluster1	GO:0019359	nicotinamide nucleotide biosynthetic process	34/5165	84/23843	7.53381e-05	0.0021414	0.00186627	Mlxipl/Actn3/Pfkl/Nampt/Galk1/Pfkp/Entpd5/Esrrb/Naprt/Tpi1/Dhtkd1/Mtch2/Eif6/Prkaa2/Gale/Idh2/Aldoa/Nadsyn1/G6pdx/Pkm/Mpi/Nmnat3/Mif/Tkfc/Sirt6/Galt/Gpi1/Hk1/Tigar/Nmnat2/Eno4/Prkaa1/Pgk1/Fbp1	34
cluster1	GO:0061982	meiosis I cell cycle process	44/5165	118/23843	7.71432e-05	0.00218231	0.00190193	Dnmt3l/Ercc1/Syce2/Msh4/Rad51c/Msh3/Rad51d/Psmc3ip/Ubb/Meikin/Ube2b/Mlh3/Xrcc3/Ercc4/Msh2/Meiob/Dmrt1/Mus81/Cenpx/Syce1/Terf1/Rad51/Cdc25b/Aurka/Hormad1/M1ap/Plk1/Mre11a/Mlh1/Cep63/Topbp1/Syde1/Syce1l/Mnd1/Stag3/Ccdc155/Mael/Prdm9/Rnf212/Rad51b/Ing2/Eme2/Cenps/Cntd1	44
cluster1	GO:0019320	hexose catabolic process	13/5165	21/23843	7.81825e-05	0.00220128	0.00191846	Actn3/Galk1/Bad/Gale/Mpi/Tkfc/Galm/Galt/Gpi1/Hk1/Tigar/Pgm5/Glb1	13
cluster1	GO:0072525	pyridine-containing compound biosynthetic process	36/5165	91/23843	8.28326e-05	0.00232126	0.00202302	Mlxipl/Actn3/Pnpo/Pfkl/Nampt/Galk1/Pfkp/Entpd5/Esrrb/Naprt/Tpi1/Dhtkd1/Mtch2/Eif6/Prkaa2/Gale/Htt/Idh2/Aldoa/Nadsyn1/G6pdx/Pkm/Mpi/Nmnat3/Mif/Tkfc/Sirt6/Galt/Gpi1/Hk1/Tigar/Nmnat2/Eno4/Prkaa1/Pgk1/Fbp1	36
cluster1	GO:0000075	cell cycle checkpoint	61/5165	179/23843	8.40255e-05	0.00234368	0.00204257	Wnt9a/Cdt1/Zfp207/Birc5/Cdk5rap3/Ddx39b/Zwint/Cdk1/Fzr1/Mrnip/Aurkb/Xrcc3/Cdc5l/Msh2/Ik/Prpf19/Mus81/Nabp2/Hras/Uimc1/Terf1/Bub1/Aurka/Ints3/Hormad1/Rps6/Rpa2/Trp73/Chek2/Mad1l1/Anapc15/Lcmt1/Plk1/Oraov1/Brcc3/Babam1/Vps4a/Mre11a/Hinfp/Fem1b/Zw10/Zwilch/Topbp1/Thoc5/Ints7/Ttk/Rad9b/Fanci/Cdk5rap2/Dgkz/Nop53/Cradd/Zfp830/Rhno1/Mapk14/Rpl26/Bub3/Zfyve19/Eme2/Khdc3/Rpl24	61
cluster1	GO:0070897	DNA-templated transcriptional preinitiation complex assembly	17/5165	32/23843	9.41344e-05	0.00258802	0.00225551	Psmc3/Med6/Taf6l/Brf1/Cand1/Psmc5/Psmc1/Psmc6/Creb1/Gtf2b/Polr1e/Taf12/Psmc2/Psmc4/Brf2/Taf1b/Gtf2f2	17
cluster1	GO:0000478	endonucleolytic cleavage involved in rRNA processing	10/5165	14/23843	9.45197e-05	0.00258802	0.00225551	Fcf1/Utp23/Bop1/Rcl1/Nol9/Bms1/Rpsa/Kri1/Abt1/Rps21	10
cluster1	GO:0001675	acrosome assembly	10/5165	14/23843	9.45197e-05	0.00258802	0.00225551	Zpbp2/Pafah1b1/Rfx2/Agfg1/Tbc1d20/Spaca1/Ccdc136/Pla2g3/Sec23ip/Nectin2	10
cluster1	GO:0043248	proteasome assembly	10/5165	14/23843	9.45197e-05	0.00258802	0.00225551	Psmd4/Psmg1/Psmd5/Psmd9/Pomp/Psmd8/Psmd10/Adrm1/Sem1/Psmg4	10
cluster1	GO:0032386	regulation of intracellular transport	123/5165	417/23843	9.60872e-05	0.00261893	0.00228245	Fer/Pemt/Kcnn3/Sec24b/Nup214/Emd/Bcap31/Supt6/Use1/Akap8l/Gab2/Stxbp2/Napa/Inpp5k/Tek/Nutf2/Derl3/Hyal2/Tctex1d2/Nol3/Derl2/Dync1h1/Fis1/Snx3/Cdk1/Psen1/Sar1a/Rab21/Il9r/Xpo1/Erlec1/Ppp2ca/Nefh/Pld2/Lrrc46/Scfd1/Prkcd/Bnip3l/Srebf2/Rapgef3/Apod/Mis18a/Ube2j2/Prepl/Rbm22/Cnih2/Gpr143/Wdr75/Cyb5r1/Psmb7/Atg13/Tbc1d20/Mylk2/Ptpn1/Tchhl1/Oaz3/Ube2j1/Txn1/Scp2/Fgr/Park7/Cdk5/Tomm7/Stx18/Rufy3/Wbp11/D6…	123
cluster1	GO:0007030	Golgi organization	44/5165	119/23843	9.69837e-05	0.00263135	0.00229327	Myo18a/Stx5a/Tango2/Gorasp2/Vmp1/Cdk1/Rab1a/Trappc12/Ubxn2a/Vrk1/Tmed10/Ehd3/Vps51/Csnk1d/Pi4k2a/Optn/Nsfl1c/Tbc1d20/Ubxn2b/Htt/Stx18/Rab43/Arhgef7/Cog4/Cog2/Tmed1/Zw10/Tmed3/Fbxw8/Dnm2/Trappc8/Map2k2/Dym/Trappc11/Nploc4/Camsap3/Vcpip1/Cltc/Sec23ip/Stx17/Hikeshi/Mapk3/Mapk1/Clasp1	44
cluster1	GO:0072350	tricarboxylic acid metabolic process	19/5165	38/23843	0.000108098	0.0029086	0.0025349	Dlat/Sdhd/Idh3g/Dlst/Sdhb/Mdh2/Ogdhl/Sucla2/Aco2/Sdhaf2/Dhtkd1/Fh1/Idh3b/Aco1/Idh2/Idh3a/Suclg1/Sdhc/Ass1	19
cluster1	GO:0007127	meiosis I	43/5165	116/23843	0.000108177	0.0029086	0.0025349	Dnmt3l/Syce2/Msh4/Rad51c/Msh3/Rad51d/Psmc3ip/Ubb/Meikin/Ube2b/Mlh3/Xrcc3/Ercc4/Msh2/Meiob/Dmrt1/Mus81/Cenpx/Syce1/Terf1/Rad51/Cdc25b/Aurka/Hormad1/M1ap/Plk1/Mre11a/Mlh1/Cep63/Topbp1/Syde1/Syce1l/Mnd1/Stag3/Ccdc155/Mael/Prdm9/Rnf212/Rad51b/Ing2/Eme2/Cenps/Cntd1	43
cluster1	GO:0006284	base-excision repair	20/5165	41/23843	0.000111319	0.00295852	0.00257841	Rpa1/Pole/Lig3/Poll/Rpa2/Ung/Rps3/Polb/Mre11a/Recql4/Tdg/Sirt6/Neil2/Apex1/Parp2/Nthl1/Ccno/Xrcc1/Ercc6/Hmgb1	20
cluster1	GO:0046835	carbohydrate phosphorylation	12/5165	19/23843	0.000113008	0.00295852	0.00257841	Galk1/Ippk/Galk2/Fggy/Rbks/Fuk/Tkfc/Gnptab/Gnptg/Hk1/Idnk/Itpk1	12
cluster1	GO:0090670	RNA localization to Cajal body	12/5165	19/23843	0.000113008	0.00295852	0.00257841	Nhp2/Cct3/Ruvbl2/Exosc10/Cct5/Parn/Cct8/Nop10/Cct7/Cct2/Wrap53/Tcp1	12
cluster1	GO:0090671	telomerase RNA localization to Cajal body	12/5165	19/23843	0.000113008	0.00295852	0.00257841	Nhp2/Cct3/Ruvbl2/Exosc10/Cct5/Parn/Cct8/Nop10/Cct7/Cct2/Wrap53/Tcp1	12
cluster1	GO:0090672	telomerase RNA localization	12/5165	19/23843	0.000113008	0.00295852	0.00257841	Nhp2/Cct3/Ruvbl2/Exosc10/Cct5/Parn/Cct8/Nop10/Cct7/Cct2/Wrap53/Tcp1	12
cluster1	GO:0090685	RNA localization to nucleus	12/5165	19/23843	0.000113008	0.00295852	0.00257841	Nhp2/Cct3/Ruvbl2/Exosc10/Cct5/Parn/Cct8/Nop10/Cct7/Cct2/Wrap53/Tcp1	12
cluster1	GO:0046474	glycerophospholipid biosynthetic process	40/5165	106/23843	0.000118289	0.00308327	0.00268714	Pemt/Zp3/Pcyt1a/Pigyl/Vac14/Pigl/Pgs1/Pld2/Gpaa1/Chkb/Pisd/Pi4k2a/Ptdss2/Pigq/Pigc/Dpm2/Agpat2/Fgf7/Fabp5/Pip5k1a/Pigo/Tmem269/Fabp3/Pik3c2g/Tamm41/Cdipt/Slc27a1/Abhd5/Pik3c3/Plcg2/Pigu/Pigk/Pnpla3/Pla2g6/Dpm3/Pyurf/Pigv/Pigw/Mppe1/Ptpmt1	40
cluster1	GO:0006122	mitochondrial electron transport, ubiquinol to cytochrome c	9/5165	12/23843	0.000120248	0.0030938	0.00269631	Uqcrb/Cyc1/Pmpcb/Mecp2/Uqcrq/Cyct/Uqcr10/Cycs/Uqcrh	9
cluster1	GO:0032988	ribonucleoprotein complex disassembly	9/5165	12/23843	0.000120248	0.0030938	0.00269631	Mcts1/Mtif3/Dyrk3/Klc1/Gfm2/Denr/Eif2d/Mrrf/Tfip11	9
cluster1	GO:0042989	sequestering of actin monomers	9/5165	12/23843	0.000120248	0.0030938	0.00269631	Scin/Pfn1/Pfn4/Twf1/Twf2/Tmsb15l/Tmsb10/Tmsb15b1/Tmsb15b2	9
cluster1	GO:0030488	tRNA methylation	15/5165	27/23843	0.000124873	0.00319901	0.002788	Trmt1/Trmt10a/Gtpbp3/Mettl6/Thada/Hsd17b10/Trmo/Nsun4/Trmt44/Thumpd3/Ftsj1/Mto1/Trmt5/Trmt61a/Lcmt2	15
cluster1	GO:0045454	cell redox homeostasis	27/5165	63/23843	0.000129141	0.00329419	0.00287095	Krit1/Txnrd3/Prdx2/Txn2/Glrx2/Txnrd1/Dld/Nxn/Glrx5/Txndc15/Glrx/Prdx5/Prdx3/Prdx4/Ddit3/Pdia4/Txn1/Sh3bgrl3/Pdilt/Glrx3/Apex1/Tmx2/Txndc2/Txndc9/Selenot/Txnrd2/Sco2	27
cluster1	GO:0008654	phospholipid biosynthetic process	54/5165	156/23843	0.000131511	0.00334037	0.0029112	Pemt/Agpat3/Zp3/Pcyt1a/Mvd/Pigyl/Vac14/Pigl/Serac1/Pgs1/Pld2/Sptlc2/Samd8/Gpaa1/Chkb/Pisd/Agpat4/Acsl5/Pcyt2/Pi4k2a/Ptdss2/Pigq/Pigc/Dpm2/Agpat2/Lpcat4/Fgf7/Fabp5/Pip5k1a/Pigo/Tmem269/Fabp3/Pik3c2g/Tamm41/Cdipt/Ndufab1/Slc27a1/Abhd5/Pik3c3/Plcg2/Pigu/Pigk/Pnpla3/Mvk/Pla2g6/Dpm3/Pyurf/Pigv/Pigw/Fitm2/Lclat1/Fdps/Mppe1/Ptpmt1	54
cluster1	GO:1905818	regulation of chromosome separation	26/5165	60/23843	0.00013735	0.0034739	0.00302758	Ube2c/Cdt1/Zfp207/Cdc6/Birc5/Xrcc3/Cdc23/Ik/Anapc11/Terf1/Nek6/Bub1/Anapc4/Mad1l1/Anapc15/Lcmt1/Plk1/Zw10/Tacc3/Ttk/Cdk5rap2/Hecw2/Nsmce2/Bub3/Khdc3/Riok2	26
cluster1	GO:0000338	protein deneddylation	8/5165	10/23843	0.000141848	0.00355752	0.00310045	Cops3/Cops6/Gps1/Cops5/Tor1a/Cops2/Cops7a/Cops4	8
cluster1	GO:1990173	protein localization to nucleoplasm	8/5165	10/23843	0.000141848	0.00355752	0.00310045	Cct3/Tbrg1/Cct5/Cct8/Cct7/Cct2/Nop53/Tcp1	8
cluster1	GO:0006323	DNA packaging	58/5165	171/23843	0.000142971	0.00357069	0.00311193	Chmp1a/Ipo4/Akap8l/Chaf1a/Chd5/Gatad1/Ncaph2/Ncapg/H2afy/Hist1h2bc/Sart3/Cdk1/H2afy2/Cenpp/Chaf1b/Mis18a/Akap8/Cdca5/Cdan1/Nusap1/Itgb3bp/Nasp/M1ap/Fshr/Sirt6/Ncaph/Hist1h1c/Prm2/Hist1h2be/Hist1h1a/Prm3/Hist1h2ba/Gper1/Grwd1/Hist3h2ba/Hist1h4a/Hist1h4c/H3f3a/Hist1h4h/Hist1h4d/Hist1h2bk/Hmgb1/H2afb1/Hist1h3a/Hist1h4b/Hist1h2bj/Oip5/Hist2h3b/Hist2h3c2/Rnf8/Hist1h2bl/Noc2l/Hist4h4/Hist1h3g/Hist1h3f/…	58
cluster1	GO:0051321	meiotic cell cycle	103/5165	342/23843	0.00014532	0.00361424	0.00314988	Dnmt3l/Rpa1/Ercc1/Calr/Syce2/Msh4/Nr2c2/Rad51c/Ncaph2/Spire2/Asz1/Msh3/Sirt2/Rad51d/Psmc3ip/Ubb/Cdk1/Fzr1/Meikin/Ppp2ca/Ube2b/Hormad2/Mlh3/Xrcc3/Mettl3/Washc5/Ercc4/Rsph1/Washc1/Msh2/Meiob/Dmrt1/Mus81/Tdrd1/Cenpx/Tubgcp2/Syce1/Terf1/Nppc/Nek2/Meig1/Grb14/Tubgcp4/Rad51/Cdc25b/Bub1/Aurka/Hormad1/M1ap/Tdrd12/Plk1/Oraov1/Xlr4c/Dpep3/Mre11a/Mlh1/Cep63/Topbp1/Syde1/Fanca/Syce1l/Mnd1/Aspm/Ncaph/Slc26a8/…	103
cluster1	GO:1903046	meiotic cell cycle process	65/5165	197/23843	0.000147944	0.00366422	0.00319344	Dnmt3l/Ercc1/Calr/Syce2/Msh4/Rad51c/Ncaph2/Spire2/Asz1/Msh3/Sirt2/Rad51d/Psmc3ip/Ubb/Fzr1/Meikin/Ube2b/Hormad2/Mlh3/Xrcc3/Washc5/Ercc4/Washc1/Msh2/Meiob/Dmrt1/Mus81/Cenpx/Syce1/Terf1/Grb14/Rad51/Cdc25b/Bub1/Aurka/Hormad1/M1ap/Tdrd12/Plk1/Oraov1/Dpep3/Mre11a/Mlh1/Cep63/Topbp1/Syde1/Fanca/Syce1l/Mnd1/Aspm/Ncaph/Stag3/Ccdc155/Ttk/Mael/Tdrkh/Npm2/Plcb1/Prdm9/Rnf212/Rad51b/Ing2/Eme2/Cenps/Cntd1	65
cluster1	GO:0006749	glutathione metabolic process	24/5165	54/23843	0.000152621	0.00376444	0.00328078	Txnrd3/Eef1e1/Gstm7/Ggt1/Sod2/Mgst1/Gstt4/Gstz1/Oplah/Sod1/Hagh/Gsto1/Gss/Gclm/Mmachc/Park7/Gstk1/G6pdx/Gstt2/Ptges/Gstp1/Eef1g/Gsta1/Gpx4	24
cluster1	GO:0033047	regulation of mitotic sister chromatid segregation	28/5165	67/23843	0.00016501	0.00405326	0.0035325	Ube2c/Cdt1/H2afy/Zfp207/Cdc6/Birc5/Xrcc3/Cdc23/Ik/Anapc11/Terf1/Nek6/Bub1/Anapc4/Mad1l1/Anapc15/Lcmt1/Plk1/Naa10/Zw10/Tacc3/Ttk/Cdk5rap2/Hecw2/Nsmce2/Bub3/Khdc3/Riok2	28
cluster1	GO:1903573	negative regulation of response to endoplasmic reticulum stress	19/5165	39/23843	0.000168161	0.00411375	0.00358522	Sgta/Derl3/Derl2/Erlec1/Xbp1/Clu/Grina/Tmbim6/Creb3l1/Ptpn1/Ube2j1/Park7/Pdx1/Herpud1/Nck1/Wfs1/Os9/Usp14/Ubxn1	19
cluster1	GO:0019363	pyridine nucleotide biosynthetic process	34/5165	87/23843	0.000170437	0.0041524	0.0036189	Mlxipl/Actn3/Pfkl/Nampt/Galk1/Pfkp/Entpd5/Esrrb/Naprt/Tpi1/Dhtkd1/Mtch2/Eif6/Prkaa2/Gale/Idh2/Aldoa/Nadsyn1/G6pdx/Pkm/Mpi/Nmnat3/Mif/Tkfc/Sirt6/Galt/Gpi1/Hk1/Tigar/Nmnat2/Eno4/Prkaa1/Pgk1/Fbp1	34
cluster1	GO:0006644	phospholipid metabolic process	100/5165	332/23843	0.000178983	0.00434288	0.00378491	Pemt/Agpat3/Pnpla6/Zp3/Pcyt1a/Inpp5k/Tek/Mvd/Vav2/Pigyl/Vac14/Pigl/Serac1/Cmah/Pgs1/Smpd2/Pld2/Sptlc2/Fdft1/Samd8/Prkcd/Gpaa1/Chkb/Pisd/Agpat4/Pla2g7/Washc1/Impa2/Hrasls5/Acsl5/Pcyt2/Pi4k2a/Ptdss2/Pigq/Inpp1/Cln8/Dbi/Bpnt1/Pigc/Dpm2/Agpat2/Lpcat4/Fgf7/Fabp5/Acp6/Pip5k1a/Pigo/Plpp3/Tmem269/Fabp3/Fgr/Inpp5b/Pik3c2g/Tamm41/Cdipt/Gdpd3/Ndufab1/Mecp2/Slc27a1/Pik3r2/Smpd3/Abhd12/Ldlr/Abhd5/Pik3r4/Ip6k1…	100
cluster1	GO:0061136	regulation of proteasomal protein catabolic process	56/5165	165/23843	0.000180855	0.00437053	0.003809	Araf/Bcap31/Sgta/Hfe/Derl3/Rnf166/Sirt2/Derl2/Ubb/Psen1/Rhbdf1/Erlec1/Rack1/Xbp1/Nkd2/Rnf180/Clu/Psme1/Ube2v2/Csnk1d/Btrc/Dnajb2/Psmd14/Aurka/Ube2j1/Alad/Rad23b/Nub1/Park7/Glmn/Atg7/Det1/Rnf40/Plk1/Ophn1/Psmd10/Herpud1/Gabarapl2/Trib3/Psmf1/Rnf125/Usp5/Stub1/Os9/Nop53/Usp14/Commd1/Rpl11/Fhit/Ddrgk1/Ubxn1/Rybp/Rnf138rt1/Hspa1b/Hspa1a/Dyx1c1	56
cluster1	GO:0000070	mitotic sister chromatid segregation	51/5165	147/23843	0.000186653	0.00449246	0.00391527	Chmp1a/Ube2c/Kpnb1/Akap8l/Rab11a/Cdt1/Ncaph2/Ncapg/H2afy/Zfp207/Cdc6/Birc5/Zwint/Aurkb/Xrcc3/Dscc1/Naa50/Akap8/Cdc23/Ik/Cdca5/Anapc11/Terf1/Nek2/Nek6/Nusap1/Bub1/Kif2c/Anapc4/Mad1l1/Anapc15/Kif22/Lcmt1/Plk1/Naa10/Vps4a/Zw10/Chmp2a/Chmp7/Kif4/Ncaph/Tacc3/Ttk/Cdk5rap2/Hecw2/Haspin/Nsmce2/Bub3/Psrc1/Khdc3/Riok2	51
cluster1	GO:0046365	monosaccharide catabolic process	14/5165	25/23843	0.000187795	0.00450181	0.00392342	Actn3/Galk1/Bad/Gale/Akr1a1/Mpi/Tkfc/Galm/Galt/Gpi1/Hk1/Tigar/Pgm5/Glb1	14
cluster1	GO:0007093	mitotic cell cycle checkpoint	45/5165	126/23843	0.000206144	0.00491222	0.0042811	Wnt9a/Cdt1/Zfp207/Birc5/Cdk5rap3/Zwint/Cdk1/Mrnip/Xrcc3/Msh2/Ik/Mus81/Nabp2/Hras/Terf1/Bub1/Ints3/Rps6/Rpa2/Trp73/Chek2/Mad1l1/Anapc15/Lcmt1/Plk1/Oraov1/Vps4a/Mre11a/Zw10/Zwilch/Topbp1/Ttk/Rad9b/Fanci/Cdk5rap2/Dgkz/Nop53/Cradd/Zfp830/Rpl26/Bub3/Zfyve19/Eme2/Khdc3/Rpl24	45
cluster1	GO:0006090	pyruvate metabolic process	37/5165	98/23843	0.000206562	0.00491222	0.0042811	Dlat/Srr/Mlxipl/Actn3/Pdhx/Pfkl/Dld/Galk1/Pfkp/Entpd5/Esrrb/Tpi1/Me2/Dhtkd1/Mpc2/Mtch2/Eif6/Prkaa2/Gale/Htt/Ldhb/Me3/Aldoa/Pkm/Mpi/Me1/Mif/Tkfc/Sirt6/Galt/Gpi1/Hk1/Tigar/Eno4/Prkaa1/Pgk1/Fbp1	37
cluster1	GO:0009303	rRNA transcription	15/5165	28/23843	0.000215192	0.00509714	0.00444226	Smarcb1/Pih1d1/Dedd/H2afy/H2afy2/Ippk/Sirt7/Ncl/Polr1b/Ddx11/Mars/Nop53/Polr1a/Npm3/Taf1b	15
cluster1	GO:0007018	microtubule-based movement	81/5165	260/23843	0.00021792	0.00514135	0.00448079	Spg7/Kpnb1/Ift46/Ift22/Dynll1/Ick/Tctex1d2/Cluap1/Hspa8/Ift52/Dync1h1/Fxr2/Ubb/Rab21/Rab1a/Nefh/Dynll2/Pafah1b1/Ccdc103/Actr10/Klc1/Ropn1l/Dnah5/Sod1/Rsph9/Tekt4/Dync2li1/Cnih2/Rhot2/Ssna1/Dync1i2/Mkks/Fxr1/Kif24/Kif2c/Kif17/Tekt2/Pex14/Htt/Uchl1/Copg1/Ift122/Kif22/Dnhd1/Rpgr/Igbp1/Mecp2/Lamp1/Dctn1/Kif9/Stk36/Dnah8/Dnah17/Kif4/Dync1li2/Nme5/Ssx2ip/Dnah10/Bloc1s5/Tekt5/Ccdc151/Wdr34/Ccdc114/Gas8/…	81
cluster1	GO:0071157	negative regulation of cell cycle arrest	12/5165	20/23843	0.000226756	0.00532247	0.00463864	Calr/Mlxipl/Tfap4/Cdk4/Cdk9/Rassf1/Cast/Chek2/Mif/Gper1/Rpl23/Nupr1l	12
cluster1	GO:0051131	chaperone-mediated protein complex assembly	10/5165	15/23843	0.000228272	0.00532247	0.00463864	Hspa4/Clu/Pfdn6/Mkks/Hdac6/Cct2/Bbs10/Stub1/Lonp1/Ptges3l	10
cluster1	GO:0070200	establishment of protein localization to telomere	10/5165	15/23843	0.000228272	0.00532247	0.00463864	Tert/Cct5/Nabp2/Cct8/Terf1/Cct7/Cct2/Acd/Wrap53/Tcp1	10
cluster1	GO:0009116	nucleoside metabolic process	36/5165	95/23843	0.000229658	0.00532971	0.00464496	Pemt/Aprt/Rhoa/Mocs2/Prpsap1/Ada/Pcmt1/Gamt/Upp1/Prpsap2/Mbip/Pycrl/Tymp/Umps/Nme4/Pde6a/Nt5c2/Tk1/Pdcl3/Uck2/Gmps/Ak4/Ahcyl2/Nt5c3/Dera/Nme6/Mtrr/Tk2/Nme5/Macrod1/Nme1/Gphn/Txndc9/Mocs1/Macrod2/Nme3	36
cluster1	GO:0032271	regulation of protein polymerization	68/5165	211/23843	0.000230368	0.00532971	0.00464496	Fer/Hip1r/Scin/Ccl24/Tmod4/Nphs1/Cav1/Rhoa/Spire2/Prune1/Rac3/Baiap2l2/Pfn1/Sgk1/Pfn4/Nin/Evl/Trim27/Vdac2/Prkcd/Twf1/Nckap1l/Dyrk1a/Twf2/Washc1/Coro1b/Arl2/Terf1/Arpc5l/Mkks/Hax1/Capzb/Stmn1/Rhoh/Arpc3/Arpc1a/Fkbp4/Coro1a/Rps3/Pak1/Mecp2/Pik3r2/Dctn1/Tpm1/Nck1/Rangrf/Bag4/Plekhg2/Baiap2l1/Cdk5rap2/Fmn1/Lmod3/Arf6/Camsap3/Cdc42ep2/Carmil2/Cfl1/Actr3b/Capg/Sptan1/Cav3/Psrc1/Tmsb15l/Rhog/Arpc4/Tmsb…	68
cluster1	GO:0006367	transcription initiation from RNA polymerase II promoter	26/5165	62/23843	0.000260904	0.00601288	0.00524034	Psmc3/Gtf2f1/Med6/Taf6l/Srf/Med24/Polr2i/Cand1/Psmc5/Psmc1/Psmc6/Med4/Polr2d/Ercc3/Creb1/Gtf2b/Taf12/Psmc2/Psmc4/Med17/Zfp451/Taf10/Med14/Gtf2f2/Polr2g/Med12	26
cluster1	GO:0051495	positive regulation of cytoskeleton organization	68/5165	212/23843	0.000268269	0.00615883	0.00536755	Fer/Hip1r/Ranbp3/Scin/Hck/Ccl24/Ranbp1/Tek/Nphs1/Cav1/Rhoa/Spire2/Trpv4/Dstn/Rac3/Baiap2l2/Pfn1/Dync1h1/Pdlim4/Nin/Tgfb3/Evl/Trim27/Rapgef3/Nckap1l/Poc1a/Washc1/Coro1b/Arl2/Hras/Terf1/Ppm1f/Myoc/Arpc5l/Hax1/Rhoh/Arpc3/Arpc1a/Limk1/Coro1a/Rps3/Pak1/Mecp2/Katnb1/Dctn1/Tpm1/Nck1/Bag4/Lpar1/Baiap2l1/Cdk5rap2/Fmn1/Lmod3/Arf6/Cdc42ep2/Synpo2/Carmil2/Cfl1/Actr3b/Ntrk3/Tac1/Itgb1bp1/Cav3/Cfl2/Psrc1/Ccl27…	68
cluster1	GO:0046390	ribose phosphate biosynthetic process	82/5165	266/23843	0.000291508	0.00666671	0.00581017	Atp5f1/Ramp2/Coasy/Apoe/Atp5d/Mlxipl/Atp5g1/Actn3/Adssl1/Surf1/Adss/Atp5e/Atp5g3/Pfkl/Adcy3/Galk1/Dcakd/Pygl/Pfkp/Entpd5/Esrrb/Tkt/Adsl/Cyc1/Umps/Adcy5/Atp5j/Atp5o/Gart/Tpi1/Guca1a/Nme4/Atp5a1/Atp5c1/Dhtkd1/Nppc/Uck2/Mtch2/Eif6/Gmps/Prkaa2/Cap1/Gale/Acot7/Nos3/Pank4/Paics/Ndufc2/Aldoa/G6pdx/Ldhd/Pkm/Mpi/Nme6/Fshr/Mif/Tkfc/Atp5h/Sirt6/Npffr2/Nme5/Galt/Gpi1/Hk1/Pank2/Nme1/Tigar/Atp5j2/Atp5l/Ramp3/E…	82
cluster1	GO:2001251	negative regulation of chromosome organization	45/5165	128/23843	0.000309302	0.00704666	0.00614131	Smarcb1/Supt6/Pih1d1/Ercc1/Dnmt1/Cdt1/H2afy/Exosc10/Zfp207/Birc5/Ube2b/Ctc1/Xrcc3/Ercc4/Ik/Terf1/Xrcc5/Nat10/Bub1/Mad1l1/Atg7/Anapc15/Lcmt1/Plk1/Naa10/Mecp2/Zw10/Recql4/Mcrs1/Acd/Ttk/Rtel1/Cdk5rap2/Bcor/Pif1/Phf8/Zfp451/Stn1/Tet1/Xrcc1/Kdm4d/H3f3a/Bub3/Khdc3/Noc2l	45
cluster1	GO:1901987	regulation of cell cycle phase transition	86/5165	282/23843	0.000312559	0.00709377	0.00618237	Ube2c/Fbxo7/Tpra1/Phb2/Ptpn6/Rab11a/Tfap4/Cdt1/Cdk4/Rad51c/H2afy/Zfp207/Cdc6/Birc5/Cdk5rap3/Cdk1/Egfr/Fzr1/Mrnip/Ctc1/Xrcc3/Tert/Psme1/Cdc23/Ercc3/Ik/Cdca5/Mus81/Men1/Anapc11/Jade1/Uimc1/Terf1/Ctdsp1/Nek6/Cdc25b/Bub1/Rbl1/Plrg1/Pdpn/Rpa2/Miip/Trp73/Anapc4/Mad1l1/Mepce/Anapc15/Pagr1a/Lcmt1/Plk1/Oraov1/Brcc3/Mecp2/Babam1/Vps4a/Mre11a/Zw10/Topbp1/Kcnh5/Apex1/Ttk/Fanci/Cdk5rap2/Dgkz/Nop53/Hecw2/Cdc25…	86
cluster1	GO:0006264	mitochondrial DNA replication	9/5165	13/23843	0.000315287	0.00712859	0.00621271	Dnaja3/Rnaseh1/Lig3/Twnk/Mgme1/Atg7/Tk2/Primpol/Polg	9
cluster1	GO:0006312	mitotic recombination	14/5165	26/23843	0.000325936	0.00728657	0.00635039	Ercc1/Tep1/Rad51c/Rad51d/Xrcc3/Ercc4/Rad51/Rad52/Mlh1/Xrcc1/Rad51b/Nsmce2/Cenps/Snrnp40	14
cluster1	GO:0016180	snRNA processing	14/5165	26/23843	0.000325936	0.00728657	0.00635039	Ints9/Ints4/Exosc7/Exosc8/Ints3/Ints12/Ints11/Ints1/Ints10/Exosc4/Ints7/Ints8/Exosc5/Tut1	14
cluster1	GO:0034508	centromere complex assembly	14/5165	26/23843	0.000325936	0.00728657	0.00635039	Trappc12/Cenpo/Cenpp/Cenpk/Mis18a/Cenpx/Itgb3bp/Nasp/Senp6/Cenpt/H3f3a/Oip5/Cenps/Cenpw	14
cluster1	GO:0051225	spindle assembly	39/5165	107/23843	0.000329752	0.00734436	0.00640076	Chmp1a/Kpnb1/Tubb5/Rab11a/Rhoa/Zfp207/Birc5/Mybl2/Dync1h1/Aurkb/Naip1/Washc5/Cep97/Washc1/Sac3d1/Csnk1d/Tubgcp2/Nek2/Tubgcp4/Aurka/Wrap73/Chek2/Rps3/Plk1/Haus7/Mlh1/Chmp2a/Aspm/Senp6/Kif4/Haus8/Ripor2/Ccdc155/Haus1/Cltc/Haus3/Hspa1b/Hspa1a/Khdc3	39
cluster1	GO:0070129	regulation of mitochondrial translation	11/5165	18/23843	0.000334394	0.00739259	0.00644279	Uqcc1/C1qbp/Rmnd1/Lrpprc/Uqcc2/Nsun4/Malsu1/Mpv17l2/Mtg1/Mtg2/Mrps27	11
cluster1	GO:1904872	regulation of telomerase RNA localization to Cajal body	11/5165	18/23843	0.000334394	0.00739259	0.00644279	Nhp2/Cct3/Ruvbl2/Exosc10/Cct5/Parn/Cct8/Nop10/Cct7/Cct2/Tcp1	11
cluster1	GO:0006458	'de novo' protein folding	22/5165	50/23843	0.000338282	0.00743607	0.00648069	Cct3/Dnajb1/Dnajc7/Hspa8/Dnajb12/Hspa4/Cct6b/Entpd5/Cct5/Cct8/Tor1a/Hspa5/Mkks/Bag1/Hsph1/Cct7/Cct2/Chchd4/Tcp1/Hspe1/Hspa1b/Hspa1a	22
cluster1	GO:0006650	glycerophospholipid metabolic process	66/5165	206/23843	0.000338853	0.00743607	0.00648069	Pemt/Pnpla6/Zp3/Pcyt1a/Inpp5k/Pigyl/Vac14/Pigl/Serac1/Cmah/Pgs1/Pld2/Gpaa1/Chkb/Pisd/Pla2g7/Impa2/Hrasls5/Pi4k2a/Ptdss2/Pigq/Inpp1/Dbi/Bpnt1/Pigc/Dpm2/Agpat2/Fgf7/Fabp5/Acp6/Pip5k1a/Pigo/Tmem269/Fabp3/Inpp5b/Pik3c2g/Tamm41/Cdipt/Gdpd3/Mecp2/Slc27a1/Pik3r2/Abhd12/Ldlr/Abhd5/Ip6k1/Ttc7b/Pik3c3/Plcg2/Pla2g3/Mtmr9/Pigu/Pigk/Mtmr7/Pnpla3/Pi4ka/Pla2g6/Dpm3/Pyurf/Pigv/Pgp/Pigw/Plcb1/Mppe1/Ptpmt1/Pla2g4d	66
cluster1	GO:0010833	telomere maintenance via telomere lengthening	29/5165	73/23843	0.000360272	0.00787716	0.00686511	Cct3/Pnkp/Exosc10/Aurkb/Ctc1/Tert/Cct5/Ercc4/Parn/Pot1b/Cct8/Terf1/Xrcc5/Nek2/Nop10/Nat10/Rad51/Zbtb48/Cct7/Cct2/Mcrs1/Acd/Rtel1/Pif1/Wrap53/Stn1/Mapk3/Mapk1/Tcp1	29
cluster1	GO:0007051	spindle organization	56/5165	169/23843	0.000361868	0.00788319	0.00687036	Chmp1a/Kpnb1/Tubb5/Ranbp3/Rab11a/Spc25/Ranbp1/Rhoa/Zfp207/Birc5/Mybl2/Chd3/Dync1h1/Aurkb/Naip1/Washc5/Cep97/Poc1a/Washc1/Sac3d1/Csnk1d/Dctn2/Tubgcp2/Nek2/Tubgcp4/Aurka/Stmn1/Wrap73/Chek2/Rps3/Plk1/Haus7/Mecp2/Dctn6/Dctn1/Mlh1/Chmp2a/Aspm/Senp6/Kif4/Uvrag/Haus8/Ripor2/Wdr62/Tacc3/Ccdc155/Haus1/Cltc/Eml1/Clasp1/Psrc1/Kiz/Haus3/Hspa1b/Hspa1a/Khdc3	56
cluster1	GO:0031334	positive regulation of protein complex assembly	74/5165	237/23843	0.000368698	0.00800275	0.00697456	Fer/Hip1r/Psmc3/Rhoc/Scin/Pih1d1/Bax/Ccl24/Cdt1/Nphs1/Cav1/Rhoa/Spire2/Faf1/Srf/Bik/Rac3/Baiap2l2/Pfn1/Cand1/Cnot2/Mapk9/Rack1/Psmc5/Nin/Psmc1/Evl/Wars/Trim27/Psmc6/Clu/Nckap1l/Washc1/Coro1b/Arl2/Terf1/Creb1/Arpc5l/Cdh17/Gtf2b/Psmc2/Rhoh/Arpc3/Arpc1a/Psmc4/Coro1a/Rps3/Pak1/Hdac6/Mecp2/Dctn1/Nck1/Snap91/Cnot1/Bag4/Baiap2l1/Cdk5rap2/Stub1/Bmf/Dhx33/Fmn1/Lmod3/Arf6/Cdc42ep2/Cd24a/Carmil2/Actr3b/Ide/…	74
cluster1	GO:0006356	regulation of transcription by RNA polymerase I	16/5165	32/23843	0.000375935	0.00813028	0.0070857	Smarcb1/Pih1d1/Dedd/H2afy/H2afy2/Ippk/Wdr75/Ncl/Ddx11/Mars/Dhx33/Phf8/Nop53/Pdcd7/Atf4/Pou4f1	16
cluster1	GO:0051258	protein polymerization	82/5165	268/23843	0.000378812	0.00816291	0.00711415	Fer/Mx1/Hip1r/Ube2c/Scin/Ccl24/Tmod4/Nphs1/Cav1/Rhoa/Spire2/Trpv4/Prune1/Vtn/Rac3/Baiap2l2/Pfn1/Sgk1/Pfn4/Nin/Evl/Trim27/Vdac2/Prkcd/Twf1/Nckap1l/Dyrk1a/Twf2/Washc1/Coro1b/Arl2/Csnk1d/Tubgcp2/Terf1/Arpc5l/Tubgcp4/Mkks/Hax1/Capzb/Stmn1/Rhoh/Arpc3/Arpc1a/Fkbp4/Coro1a/Rps3/Pak1/Mecp2/Pik3r2/Dctn1/Tpm1/Nck1/Rangrf/Dnm2/Chmp2a/Bag4/Plekhg2/Baiap2l1/Cdk5rap2/Dnm3/Fmn1/Lmod3/Arf6/Camsap3/Cdc42ep2/Carmil…	82
cluster1	GO:0001510	RNA methylation	25/5165	60/23843	0.00038289	0.00822111	0.00716487	Nsun5/Trmt1/Trmt10a/Emg1/Gtpbp3/Ftsj3/Dimt1/Mettl6/Mettl3/Thada/Hsd17b10/Trmo/Nsun4/Trmt44/Mepce/Thumpd3/Ftsj1/Mto1/Trmt5/Bcdin3d/Fdxacb1/Mettl8/Henmt1/Trmt61a/Lcmt2	25
cluster1	GO:0120031	plasma membrane bounded cell projection assembly	137/5165	487/23843	0.000403327	0.00862889	0.00752026	Fer/Def8/Ift46/Unc119/Mien1/Rab8a/Coro1c/Inpp5k/Cav1/Vdac3/Dynll1/Vav2/Ick/Zmynd10/Tctex1d2/Cluap1/Srf/Atxn10/Ift52/Trove2/Pfn1/Tpgs1/Ube2b/Dbnl/Dynll2/Slc9a3r1/Fbf1/Ccdc103/Atp6v1d/Tgfb3/Evl/Tbc1d7/Prkcd/Dnah5/Cby1/Twf1/Cep97/Fgd4/Cep89/Twf2/Poc1a/Rsph9/Rsph1/Ehd3/Washc1/Tekt4/Rfx2/Dync2li1/Ablim1/Csnk1d/Fgd1/Hras/Myo3a/Mkks/Wwtr1/Pip5k1a/Fam92a/Kif24/Capzb/Ccdc28b/Tekt2/Wrap73/Htt/Tctn2/Cep41/I…	137
cluster1	GO:0010821	regulation of mitochondrion organization	63/5165	196/23843	0.000413606	0.00881719	0.00768436	Pemt/Kcnn3/Hip1r/Fbxo7/Bax/Fam162a/Pam16/Nol3/Slc25a5/Bik/Fis1/Cdc37/Il9r/Lig3/Lrrc46/Ppif/Bnip3l/Mief1/Srebf2/Mis18a/Ube2j2/Bad/Rnf41/Rhot2/Wdr75/Mff/Cyb5r1/Optn/Psmb7/Atg13/Tomm7/Mfn2/Htt/Slc35f6/Triap1/Wbp11/Atg7/Pdcd5/Psmd8/Hdac6/Psmd10/Vps11/Ablim3/Fam20b/Parl/Acaa2/Bag4/Apopt1/Tigar/Higd1a/Bmf/Hps4/Oscp1/Pla2g6/Plaur/Rnf31/Snip1/Prkaa1/Gper1/Atpif1/Fxn/Tmem102/Pde2a	63
cluster1	GO:0033157	regulation of intracellular protein transport	83/5165	273/23843	0.000437359	0.00925743	0.00806804	Pemt/Kcnn3/Emd/Bcap31/Supt6/Akap8l/Inpp5k/Tek/Nutf2/Derl3/Hyal2/Nol3/Derl2/Fis1/Snx3/Cdk1/Psen1/Il9r/Xpo1/Erlec1/Ppp2ca/Lrrc46/Prkcd/Bnip3l/Srebf2/Rapgef3/Apod/Mis18a/Ube2j2/Rbm22/Wdr75/Cyb5r1/Psmb7/Atg13/Ptpn1/Tchhl1/Oaz3/Ube2j1/Txn1/Park7/Cdk5/Tomm7/Rufy3/Wbp11/Pdcd5/Psmd8/Pak1/Nucb1/Chp2/Zpr1/Vps11/Ablim3/Fam20b/Parl/Chchd4/Thoc5/Uaca/Pkig/Ccl2/Tcaf1/Bag4/Camk4/Pdzk1/Os9/Hps4/Oscp1/Sh3tc2/Rnf3…	83
cluster1	GO:0051348	negative regulation of transferase activity	83/5165	273/23843	0.000437359	0.00925743	0.00806804	Pparg/Kat2b/Fbxo7/Tsc2/Apoe/Dnaja3/Ptpn6/Coro1c/Tfap4/Inpp5k/Cav1/Hyal2/Nprl2/Akt1s1/Tsg101/Prpsap1/H2afy/Cdk5rap3/Tnfaip3/Psen1/Adarb1/Cox11/Wars/Trim27/Sh3bp5/Prkcd/Cblb/Rgn/Washc1/Pot1b/Men1/Hhex/Prdx3/Ptprj/Terf1/Ppm1f/Cln8/Dusp19/Ptpn1/Wwtr1/Ptpn22/Adar/Dnaja1/Park7/Mad2l2/Trp73/Uchl1/Actb/Limk1/Mvp/Plk1/Bgn/Dusp4/Casp3/Trib3/Pkig/Phpt1/Smpd1/Spry1/Mcrs1/Tigar/Dusp10/Prkrip1/Cblc/Pif1/Lyn/He…	83
cluster1	GO:0051651	maintenance of location in cell	36/5165	98/23843	0.000461929	0.00974294	0.00849117	Scin/Kdelr1/Apoe/Mprip/Cav1/Pfn1/Vps13d/Pfn4/Pafah1b1/Twf1/Cd4/Twf2/Epb41l3/Fth1/Arl2/Hspa5/Txn1/Tln1/Park7/Cdk5/Rer1/Aspm/Uvrag/Skp1a/Hk1/Spout1/Os9/Ftl1/Syne3/E330017A01Rik/Fthl17f/Tmsb15l/Gm813/Tmsb10/Tmsb15b1/Tmsb15b2	36
cluster1	GO:0009314	response to radiation	112/5165	388/23843	0.000471324	0.00990609	0.00863336	Pparg/Dbh/Tmem161a/Stk11/Ercc1/Ruvbl2/Bax/Slc1a3/Sod2/Rad51c/Hyal2/Ube2a/Trove2/Rpain/Rad51d/Sgk1/Egfr/Mapk9/Mrnip/Ube2b/Aurkb/Eif2s1/Mta1/Net1/Xrcc3/Pde8b/Ercc8/Atp8a2/Mettl3/Xrcc6/Pde1b/Ercc4/Guca1a/Msh2/Ercc3/Fech/Kat5/Men1/Nabp2/Hras/Uimc1/Eya1/Creb1/Nhej1/Xrcc5/Pde6d/Opn3/Usf1/Lrp2/Mtch2/Rad51/Ints3/Rrh/Txn1/B4galt2/Eya3/Per3/Cdk5/Trp73/Sdf4/Htt/Chek2/Triap1/Bhlhe40/Rho/Ddias/Rpgr/Brcc3/Nlgn…	112
cluster1	GO:0072522	purine-containing compound biosynthetic process	81/5165	266/23843	0.000481946	0.0100938	0.00879697	Atp5f1/Ramp2/Coasy/Apoe/Atp5d/Mlxipl/Atp5g1/Actn3/Aprt/Adssl1/Surf1/Adss/Atp5e/Ada/Atp5g3/Pfkl/Adcy3/Galk1/Dcakd/Mthfd1/Pfkp/Entpd5/Esrrb/Adsl/Cyc1/Adcy5/Atp5j/Atp5o/Gart/Tpi1/Guca1a/Nme4/Atp5a1/Atp5c1/Dhtkd1/Nppc/Mtch2/Eif6/Gmps/Prkaa2/Cap1/Gale/Acot7/Nos3/Pank4/Paics/Ndufc2/Aldoa/Ldhd/Pkm/Mpi/Nme6/Fshr/Mif/Tkfc/Atp5h/Sirt6/Npffr2/Nme5/Galt/Gpi1/Hk1/Pank2/Nme1/Tigar/Atp5j2/Atp5l/Mthfd1l/Ramp3/En…	81
cluster1	GO:0000722	telomere maintenance via recombination	10/5165	16/23843	0.000490311	0.010162	0.00885642	Ercc1/Tep1/Rad51c/Rad51d/Xrcc3/Ercc4/Rad51/Xrcc1/Nsmce2/Snrnp40	10
cluster1	GO:0006744	ubiquinone biosynthetic process	10/5165	16/23843	0.000490311	0.010162	0.00885642	Ndufa9/Coq8b/Fdxr/Coq6/Coq4/Coq3/Coq7/Coq9/Pdss2/Ubiad1	10
cluster1	GO:1901663	quinone biosynthetic process	10/5165	16/23843	0.000490311	0.010162	0.00885642	Ndufa9/Coq8b/Fdxr/Coq6/Coq4/Coq3/Coq7/Coq9/Pdss2/Ubiad1	10
cluster1	GO:1903051	negative regulation of proteolysis involved in cellular protein catabolic process	25/5165	61/23843	0.000516552	0.0106689	0.00929813	Sgta/Hfe/Derl3/Derl2/Psen1/Erlec1/Anks1/Pdcl3/Ube2j1/Alad/Park7/Ophn1/Gabarapl2/Psmf1/Os9/Nop53/Trim39/Usp14/Rpl5/Rpl11/Fhit/Rps7/Rpl23/Ubxn1/Rybp	25
cluster1	GO:1903363	negative regulation of cellular protein catabolic process	28/5165	71/23843	0.000519542	0.0106936	0.00931969	Sgta/Hfe/Derl3/Atraid/Derl2/Cdk5rap3/Psen1/Erlec1/Anks1/Pdcl3/Ube2j1/Alad/Park7/Ophn1/Gabarapl2/Anxa2/Psmf1/Os9/Nop53/Trim39/Usp14/Rpl5/Rpl11/Fhit/Rps7/Rpl23/Ubxn1/Rybp	28
cluster1	GO:0044282	small molecule catabolic process	89/5165	298/23843	0.000531008	0.010892	0.00949264	Apoe/Prodh/Crot/Gcdh/Etfb/Inpp5k/Gcat/Actn3/Hyal2/Acsf3/Acot8/Ada/Acadvl/Aig1/Echdc1/Pex7/Upp1/Galk1/Gstz1/Arg2/Aldh6a1/Cyp46a1/Auh/Mccc2/Hacl1/Tdh/Esd/Pycrl/Miox/Tpi1/Acat2/Hagh/Hsd17b4/Impa2/Pcyox1l/Bad/Acsl5/Got1/Inpp5a/Hadha/Adhfe1/Inpp1/Pnkd/Dbi/Ivd/Lpin3/Gale/Hmgcl/Akr1a1/Acot7/Nos3/Acox3/Aass/Pon3/Akr1b8/Pcyox1/Aldh1l1/Dera/Bcat2/Abcd1/Got2/Bckdhb/Mpi/Pccb/Cdo1/Idua/Tkfc/Mtrr/Galm/Galt/Aca…	89
cluster1	GO:1904356	regulation of telomere maintenance via telomere lengthening	24/5165	58/23843	0.00056136	0.0114752	0.0100009	Cct3/Pnkp/Exosc10/Aurkb/Ctc1/Cct5/Ercc4/Parn/Pot1b/Cct8/Terf1/Xrcc5/Nek2/Nat10/Cct7/Cct2/Mcrs1/Acd/Rtel1/Pif1/Stn1/Mapk3/Mapk1/Tcp1	24
cluster1	GO:0006303	double-strand break repair via nonhomologous end joining	18/5165	39/23843	0.000572522	0.0116238	0.0101303	Ercc1/Mrnip/Lig3/Xrcc6/Nudt16l1/Ercc4/Prpf19/Poll/Nhej1/Xrcc5/Psmd14/Mre11a/Mlh1/Uvrag/Paxx/Xrcc1/Kdm4d/Rnf8	18
cluster1	GO:1901998	toxin transport	18/5165	39/23843	0.000572522	0.0116238	0.0101303	Cct3/Cct6b/Scfd1/Cct5/Mep1b/Cct8/Hspa5/Dnaja1/Cct7/Rab43/Vps11/Trip4/Copb2/Gga1/Cct2/Dnajc17/Copz1/Tcp1	18
cluster1	GO:0016482	cytosolic transport	46/5165	135/23843	0.000589043	0.0118384	0.0103174	Snx6/Stx5a/Gosr1/Vps53/Ap4m1/Snx3/Vps26a/Rab21/Stx8/Vti1b/Trim27/Tbc1d5/Ehd3/Washc1/Syt7/Vps51/Klhl20/Snx5/Vps29/Snx8/Ccdc91/Coro1a/Mecp2/Lamp1/Ap1g1/Dctn1/Vps26b/Vps11/Snx1/Pik3c3/Tbc1d10a/Ankrd27/Dopey1/Map2k2/Eipr1/Hook3/Arfrp1/Heatr5b/Sys1/Cltc/Tgoln1/Wdr91/Mapk3/Mapk1/Sort1/Ighm	46
cluster1	GO:0070646	protein modification by small protein removal	46/5165	135/23843	0.000589043	0.0118384	0.0103174	Senp3/Sart3/Cops3/Cops6/Tnfaip3/Tnip1/Otub2/Otub1/Stambpl1/Gps1/Uimc1/Cops5/Dnajb2/Tor1a/Psmd14/Cops2/Usp8/Usp50/Park7/Uchl1/Usp12/Cops7a/Eif3f/Usp11/Otud5/Brcc3/Babam1/Usp10/Usp3/Usp4/Senp6/Cops4/Usp35/Usp5/Josd2/Supt3/Otud3/Nop53/Asxl1/Taf10/Vcpip1/Otulin/Usp14/Senp8/Usp39/Ubxn1	46
cluster1	GO:1902850	microtubule cytoskeleton organization involved in mitosis	46/5165	135/23843	0.000589043	0.0118384	0.0103174	Chmp1a/Kpnb1/Rab11a/Spc25/Rhoa/Zfp207/Birc5/Mybl2/Dync1h1/Pafah1b1/Aurkb/Naip1/Cep97/Poc1a/Dctn2/Tubgcp2/Eya1/Nek2/Sapcd2/Tubgcp4/Nusap1/Aurka/Stmn1/Wrap73/Htt/Chek2/Plk1/Mecp2/Dctn6/Dctn1/Zw10/Chmp2a/Kif4/Ripor2/Wdr62/Spry1/Tacc3/Cdk5rap2/Cltc/Eml1/Clasp1/Psrc1/Hspa1b/Hspa1a/Khdc3/Dynlt1b	46
cluster1	GO:0016052	carbohydrate catabolic process	41/5165	117/23843	0.000601836	0.0120549	0.0105061	Mlxipl/Actn3/Pfkl/Galk1/Pygl/Pfkp/Entpd5/Esrrb/Miox/Tpi1/Bad/Dhtkd1/Mtch2/Eif6/Prkaa2/Gale/Akr1a1/Dera/Aldoa/Pkm/Mpi/Pygb/Mif/Agl/Tkfc/Sirt6/Galm/Galt/Gpi1/Hk1/Tigar/Ppp1ca/Pgm5/Glb1/Eno4/Idnk/Prkaa1/Pgk1/Hmgb1/Fbp1/Neu2	41
cluster1	GO:0051052	regulation of DNA metabolic process	117/5165	411/23843	0.000635735	0.0126913	0.0110607	Pparg/Hnrnpd/Dnmt3l/Cct3/Foxm1/Supt6/Tmem161a/Pnkp/Ercc1/Calr/Bax/Dnmt1/Cdt1/Cdk9/Pam16/Msh3/Endog/Setdb1/Exosc10/Cd40/Pfn1/Ddx39b/Cdk1/Egfr/Mrnip/Ube2b/Lig3/Recql5/Aurkb/Ctc1/Tgfb3/Ercc8/Prkcd/Cct5/Dscc1/Nudt16l1/Ercc4/Morc1/Ube2v2/Parn/Rfc4/Mis18a/Rgn/Rfc2/Msh2/Pot1b/Pou5f1/Men1/Mms19/Nabp2/Hras/Cct8/Uimc1/Terf1/Eya1/Npas2/Xrcc5/Nppc/Ilkap/Nvl/Nek2/Nat10/Cdan1/Rad51/Cst3/Rpa2/Eya3/Dnajc2/Anxa3/…	117
cluster1	GO:0043046	DNA methylation involved in gamete generation	11/5165	19/23843	0.0006388	0.01271	0.011077	Dnmt3l/Asz1/Morc1/Tdrd1/Tdrd12/Piwil4/Fkbp6/Mael/Tdrkh/Prmt7/Tdrd5	11
cluster1	GO:2000058	regulation of ubiquitin-dependent protein catabolic process	48/5165	143/23843	0.000663856	0.0131646	0.0114733	Araf/Bcap31/Sgta/Hfe/Rnf166/Sirt2/Psen1/Sumo3/Rack1/Nkd2/Rnf180/Clu/Ube2v2/Anks1/Csnk1d/Pdcl3/Dnajb2/Aurka/Rad23b/Nub1/Park7/Glmn/Atg7/Det1/Plk1/Ccdc22/Psmd10/Herpud1/Trib3/Rnf125/Usp5/Stub1/Nop53/Disc1/Trim39/Usp14/Commd1/Rpl5/Rpl11/Fhit/Rps7/Ddrgk1/Rpl23/Ubxn1/Rybp/Rnf138rt1/Hspa1b/Hspa1a	48
cluster1	GO:0042177	negative regulation of protein catabolic process	40/5165	114/23843	0.00067681	0.0133644	0.0116474	Sgta/Hfe/Derl3/Atraid/Dedd/Sirt2/Ctsa/Derl2/Cdk5rap3/Snx3/Psen1/Egfr/Erlec1/Anks1/Pdcl3/Cst3/Ube2j1/Alad/Park7/Mad2l2/Ophn1/Gabarapl2/Anxa2/Psmf1/Sf3b3/Adgrb1/Ptpn3/Phb/Os9/Nop53/Trim39/Usp14/Rpl5/Rpl11/Fhit/Rps7/Nrg1/Rpl23/Ubxn1/Rybp	40
cluster1	GO:0006470	protein dephosphorylation	71/5165	230/23843	0.000682768	0.0133644	0.0116474	Ppm1j/Timm50/Ptpn6/Mprip/Arpp19/Ptprs/Ctdnep1/Styxl1/Ppm1m/Ppp2ca/Dusp13/Prkcd/Ppp2r2a/Ppp3cc/Nckap1l/Rgn/Ppp2r2b/Sdhaf2/Btrc/Ptprj/Eya1/Ptpn18/Ctdsp1/Ppm1f/Ppp1r7/Ilkap/Dusp12/Dusp19/Ptpra/Ppp1r14d/Cdc25b/Ptpn1/Ptpn22/Oaz3/Ptpn12/Eya3/Htt/Ppm1g/Ankle2/Dusp11/Lhpp/Igbp1/Dusp4/Ikbkb/Nck1/Rpap2/Ppp1r11/Phpt1/Smpd1/Ptpdc1/Ensa/Ptpn3/Ppp1r9b/Dusp10/Magi2/Ppp1ca/Ppp1r14c/Ppp2r2d/Ssh1/Pgp/Cdc25c/Acp1/D…	71
cluster1	GO:0006164	purine nucleotide biosynthetic process	79/5165	261/23843	0.00068395	0.0133644	0.0116474	Atp5f1/Ramp2/Coasy/Apoe/Atp5d/Mlxipl/Atp5g1/Actn3/Adssl1/Surf1/Adss/Atp5e/Ada/Atp5g3/Pfkl/Adcy3/Galk1/Dcakd/Mthfd1/Pfkp/Entpd5/Esrrb/Adsl/Cyc1/Adcy5/Atp5j/Atp5o/Gart/Tpi1/Guca1a/Nme4/Atp5a1/Atp5c1/Dhtkd1/Nppc/Mtch2/Eif6/Gmps/Prkaa2/Cap1/Gale/Acot7/Nos3/Pank4/Paics/Ndufc2/Aldoa/Ldhd/Pkm/Mpi/Nme6/Fshr/Mif/Tkfc/Atp5h/Sirt6/Npffr2/Nme5/Galt/Gpi1/Hk1/Pank2/Nme1/Tigar/Atp5j2/Atp5l/Ramp3/Eno4/Chchd10/Pr…	79
cluster1	GO:0016050	vesicle organization	92/5165	312/23843	0.000685125	0.0133644	0.0116474	Myo18a/Sec24b/Ap1m1/Rab8a/Rab11a/Syt5/Snx6/Snap47/Stx5a/Gosr1/Tsg101/Zpbp2/Rab5c/Snx3/Sar1a/Rab1a/Pafah1b1/Stx8/Vti1b/Mta1/Tmed10/Nkd2/Ap2m1/Tbc1d5/Washc1/Rfx2/Syt7/Pi4k2a/Hps1/Gpr143/Creb1/Als2/Agfg1/Syt2/Arfgap2/Usp8/Vps16/Snx5/Tbc1d20/Sec22b/Rab13/Tbck/Spaca1/Pef1/Sytl1/Snx8/Ccdc136/Vamp1/Rab38/Coro1a/Myo7a/Stx4a/Lamtor1/Rab3a/Vps4a/Snx19/Vps11/Anxa2/Snx1/Dnm2/Snap91/Pik3c3/Vps8/Dysf/Tbc1d10a/…	92
cluster1	GO:0045862	positive regulation of proteolysis	92/5165	312/23843	0.000685125	0.0133644	0.0116474	Alox12/Pparg/Hip1r/Bcap31/Apoe/Bax/Fam162a/Dnaja3/Sgta/Tfap4/Rhoa/Rnf166/Pdcd2/Sirt2/Hspa8/Sart3/Fis1/Psen1/Sumo3/Ppp2ca/Mapk9/Rack1/Tnip1/Xbp1/F12/Nkd2/Rnf180/Clu/Psme1/Ube2v2/Slc11a2/Rgn/Mtch1/Men1/Bad/Csnk1d/Btrc/Casp8/Ppm1f/Dnajb2/Il24/Mtch2/Aurka/Sh3d19/Cyr61/Akirin2/Nub1/Diablo/Atg7/Pdcd5/Det1/Rps3/Rnf40/Plk1/Fadd/Ccdc22/Psmd10/Herpud1/Ctsh/Trib3/Rnf125/Tbc1d10a/Uaca/Nlrp2/Ndufa13/Aifm1/Nek…	92
cluster1	GO:1903829	positive regulation of cellular protein localization	99/5165	340/23843	0.000705503	0.0135908	0.0118447	Pemt/Kcnn3/Cct3/Emd/Bcap31/Stk11/Abhd17a/Rab11a/Pard6a/Tek/Cdt1/Nutf2/Hyal2/Tsg101/Cdk5rap3/Fis1/Cdk1/Psen1/Egfr/Il9r/Rack1/Trappc12/Lrrc46/Nkd2/Tert/Prkcd/Cct5/Srebf2/Rapgef3/Mis18a/Ube2j2/Cenpq/Washc1/Rbm22/Cct8/Wdr75/Cyb5r1/Psmb7/Atg13/F2/Oaz3/Park7/Cdk5/Tomm7/Arhgef16/Rer1/Rufy3/Cct7/Wbp11/Pdcd5/Psmd8/Pak1/Stx4a/Chp2/Necab2/Zpr1/Vps11/Stac/Ablim3/Rangrf/Fam20b/Cct2/Uaca/Ccl2/Tcaf1/Dpp10/Cnpy4…	99
cluster1	GO:0002098	tRNA wobble uridine modification	9/5165	14/23843	0.000712668	0.0135908	0.0118447	Gtpbp3/Elp5/Trmu/Elp2/Ikbkap/Mto1/Ctu1/Elp6/Urm1	9
cluster1	GO:0015936	coenzyme A metabolic process	9/5165	14/23843	0.000712668	0.0135908	0.0118447	Coasy/Crot/Dcakd/Mccc2/Acot7/Pank4/Nudt7/Pank2/Ppcdc	9
cluster1	GO:0019081	viral translation	9/5165	14/23843	0.000712668	0.0135908	0.0118447	Mcts1/Eif3d/Denr/Eif2d/Eif3f/Eif3l/Eif3b/Pcbp2/Eif3g	9
cluster1	GO:0034471	ncRNA 5'-end processing	9/5165	14/23843	0.000712668	0.0135908	0.0118447	Pop1/Rpp14/Rpp21/Rpp30/Hsd17b10/Pop7/Pop4/Abt1/Pop5	9
cluster1	GO:0045899	positive regulation of RNA polymerase II transcriptional preinitiation complex assembly	9/5165	14/23843	0.000712668	0.0135908	0.0118447	Psmc3/Cand1/Psmc5/Psmc1/Psmc6/Creb1/Psmc2/Psmc4/Gtf2f2	9
cluster1	GO:0060544	regulation of necroptotic process	9/5165	14/23843	0.000712668	0.0135908	0.0118447	Cav1/Ripk1/Casp8/Rbck1/Map3k7/Ybx3/Fadd/Slc25a4/Rnf31	9
cluster1	GO:0009152	purine ribonucleotide biosynthetic process	77/5165	254/23843	0.000754552	0.0143437	0.0125008	Atp5f1/Ramp2/Coasy/Apoe/Atp5d/Mlxipl/Atp5g1/Actn3/Adssl1/Surf1/Adss/Atp5e/Atp5g3/Pfkl/Adcy3/Galk1/Dcakd/Pfkp/Entpd5/Esrrb/Adsl/Cyc1/Adcy5/Atp5j/Atp5o/Gart/Tpi1/Guca1a/Nme4/Atp5a1/Atp5c1/Dhtkd1/Nppc/Mtch2/Eif6/Gmps/Prkaa2/Cap1/Gale/Acot7/Nos3/Pank4/Paics/Ndufc2/Aldoa/Ldhd/Pkm/Mpi/Nme6/Fshr/Mif/Tkfc/Atp5h/Sirt6/Npffr2/Nme5/Galt/Gpi1/Hk1/Pank2/Nme1/Tigar/Atp5j2/Atp5l/Ramp3/Eno4/Chchd10/Prkaa1/Atp5k/…	77
cluster1	GO:0140014	mitotic nuclear division	80/5165	266/23843	0.000783555	0.0148435	0.0129364	Tom1l2/Chmp1a/Ube2c/Kpnb1/Ranbp3/Akap8l/Phb2/Rab11a/Ranbp1/Cdt1/Rhoa/Ncaph2/Ncapg/H2afy/Zfp207/Cdc6/Birc5/Mybl2/Ywhah/Zwint/Aurkb/Xrcc3/Naip1/Dscc1/Cep97/Naa50/Akap8/Cdc23/Ik/Cdca5/Dmrt1/Anapc11/Sirt7/Fgf8/Tubgcp2/Terf1/Nek2/Nek6/Tubgcp4/Nusap1/Bub1/Aurka/Kif2c/Wrap73/Anapc4/Chek2/Mad1l1/Anapc15/Kif22/Lcmt1/Plk1/Naa10/Vps4a/Zw10/Nme6/Pebp1/Chmp2a/Chmp7/Kif4/Ncaph/Ripor2/Tacc3/Ttk/Cul7/Cdk5rap2/Cu…	80
cluster1	GO:0006997	nucleus organization	42/5165	122/23843	0.00078666	0.0148435	0.0129364	Chmp1a/Akap8l/Emg1/Chd5/Nutf2/Ctdnep1/Reep3/Pes1/Ubxn2a/Pafah1b1/Nup155/Wbp2nl/Rrn3/Sf1/Wdr73/Agfg1/Tor1a/Cdan1/Polr1b/Nsfl1c/Ubxn2b/Ankle2/Plk1/Dctn1/Vps4a/Zpr1/Fshr/Chmp2a/Chmp7/Tmem33/Parp11/Prm2/Nup133/Rps19/Zmpste24/Fam118b/Hist1h2ba/Gper1/Hmgb2/Nectin2/H2afb1/Rnf8	42
cluster1	GO:0016311	dephosphorylation	103/5165	357/23843	0.000789434	0.0148435	0.0129364	Ppm1j/Pnkp/Timm50/Ptpn6/Mprip/Inpp5k/Arpp19/Ptprs/Ctdnep1/Cdk5rap3/Styxl1/Ppm1m/Ppp2ca/Zcchc9/Dusp13/Prkcd/Ppp2r2a/Ppp3cc/Nckap1l/Rgn/Sfi1/Ppp2r2b/Impa2/Sdhaf2/Btrc/Ptprj/Inpp5a/Farp1/Eya1/Inpp1/Ptpn18/Ctdsp1/Ppm1f/Ppp1r7/Ilkap/Dusp12/Dusp19/Ptpra/Ppp1r14d/Cdc25b/Ptpn1/Ptpn22/Oaz3/Rngtt/Plpp3/Ptpn12/Eya3/Inpp5b/Htt/Ppm1g/Ankle2/Dusp11/Chp2/Lhpp/Igbp1/Dusp4/Ikbkb/Nck1/Rpap2/Mtmr9/Plppr3/Ppp1r11/Ph…	103
cluster1	GO:1905517	macrophage migration	19/5165	43/23843	0.00079308	0.0148435	0.0129364	Mmp14/Ddt/Myo9b/Rarres2/Trpv4/Ror2/Ednrb/Ptprj/Gpr35/Hc/Mif/Ccl2/Cmklr1/Mtus1/Lgals3/Mapk14/Cklf/Mapk3/Rpl13a	19
cluster1	GO:0006403	RNA localization	60/5165	189/23843	0.000793276	0.0148435	0.0129364	Nhp2/Cct3/Nup214/Supt6/Ranbp3/Akap8l/Pih1d1/Ruvbl2/Ranbp1/Phax/Nxf1/Exosc10/Srsf1/Ddx39b/Ltv1/Xpo1/Ncbp3/Tomm20l/Nup155/Cct5/Parn/Fyttd1/Lrpprc/Polr2d/Hhex/Alyref/Cct8/Terf1/Rftn2/Nop10/Eif6/Tchhl1/Htt/Cct7/Mthfsd/Ddx25/Rpsa/Cct2/Thoc5/Aaas/Parp11/Prpf18/Nup133/Stau1/Nup43/Thoc6/Wrap53/Nop53/Poldip3/Sem1/Nup188/Snupn/Mrpl18/Flot1/Rps15/Xpo5/Tcp1/Znhit6/Tomm20/Riok2	60
cluster1	GO:0006352	DNA-templated transcription, initiation	35/5165	97/23843	0.000802345	0.0149662	0.0130434	Psmc3/Gtf2f1/Med6/Taf6l/Brf1/Srf/Med24/Polr2i/Cand1/Psmc5/Psmc1/Psmc6/Med4/Polr3h/Morc1/Rrn3/Polr2d/Ercc3/Crcp/Creb1/Gtf2b/Polr1e/Taf12/Psmc2/Psmc4/Brf2/Med17/Snapc5/Zfp451/Taf10/Taf1b/Med14/Gtf2f2/Polr2g/Med12	35
cluster1	GO:1901796	regulation of signal transduction by p53 class mediator	26/5165	66/23843	0.000825791	0.0153556	0.0133827	Eef1e1/Bcl2l12/Chd5/Dyrk3/Cdk5rap3/Ubb/Rffl/Bop1/Rrn3/Dyrk1a/Smyd2/Trp73/Triap1/Trim24/Psmd10/Cep63/Mif/Rpf2/Pak1ip1/Nop53/Pla2r1/Rpl5/Rpl11/Rpl26/Rps7/Rpl23	26
cluster1	GO:0098781	ncRNA transcription	18/5165	40/23843	0.000831827	0.0153805	0.0134044	Smarcb1/Pih1d1/Dedd/H2afy/H2afy2/Ippk/Sirt7/Ncl/Polr1b/Snapc3/Rpap2/Ddx11/Snapc4/Mars/Nop53/Polr1a/Npm3/Taf1b	18
cluster1	GO:0030100	regulation of endocytosis	75/5165	247/23843	0.000832283	0.0153805	0.0134044	Pparg/Myo18a/Hip1r/Unc119/Tsc2/Apoe/Sh3gl1/Hck/Calr/Cyba/Hfe/Cav1/Bcr/Tsg101/Hspa8/Lbp/Vtn/Rab5c/Rab4a/Snx3/Rab21/Dock2/Rack1/Rufy1/Pld2/Ston2/Clu/Nckap1l/Ap2m1/Tbc1d5/Pot1b/C2/Syt7/Mbl2/Dkk1/Cd151/Mff/Fcgr2b/Lrsam1/Tor1a/Ptpn1/Arfgap1/Tspan1/Fgr/Lrpap1/Atg7/Siglece/Mfge8/Ophn1/Necab2/Ldlr/Anxa2/Dnm2/Snap91/Ston1/Plcg2/Eef2k/Ccl2/Rapgef1/Magi2/Pacsin1/Scamp5/Hist1h1a/Lgals3/Vamp8/Cd177/Rab4b/Flot…	75
cluster1	GO:0000305	response to oxygen radical	14/5165	28/23843	0.00086974	0.0160231	0.0139644	Txnrd3/Prdx2/Sod2/Mpo/Txnrd1/Fbln5/Dhfr/Sod1/Rgn/Park7/Nos3/Ccs/Ercc6/Txnrd2	14
cluster1	GO:0009260	ribonucleotide biosynthetic process	79/5165	263/23843	0.000875386	0.0160775	0.0140119	Atp5f1/Ramp2/Coasy/Apoe/Atp5d/Mlxipl/Atp5g1/Actn3/Adssl1/Surf1/Adss/Atp5e/Atp5g3/Pfkl/Adcy3/Galk1/Dcakd/Pfkp/Entpd5/Esrrb/Adsl/Cyc1/Umps/Adcy5/Atp5j/Atp5o/Gart/Tpi1/Guca1a/Nme4/Atp5a1/Atp5c1/Dhtkd1/Nppc/Uck2/Mtch2/Eif6/Gmps/Prkaa2/Cap1/Gale/Acot7/Nos3/Pank4/Paics/Ndufc2/Aldoa/Ldhd/Pkm/Mpi/Nme6/Fshr/Mif/Tkfc/Atp5h/Sirt6/Npffr2/Nme5/Galt/Gpi1/Hk1/Pank2/Nme1/Tigar/Atp5j2/Atp5l/Ramp3/Eno4/Chchd10/Prk…	79
cluster1	GO:0006335	DNA replication-dependent nucleosome assembly	15/5165	31/23843	0.000886515	0.0161329	0.0140602	Ipo4/Chaf1a/Chaf1b/Nasp/Hist1h4a/Hist1h4c/Hist1h4h/Hist1h4d/Hist1h3a/Hist1h4b/Hist2h3b/Hist2h3c2/Hist4h4/Hist1h3g/Hist1h3h	15
cluster1	GO:0032069	regulation of nuclease activity	15/5165	31/23843	0.000886515	0.0161329	0.0140602	Oas1c/Oas1h/Prkcd/Tmbim6/Terf1/Hspa5/Oas1b/Rps3/Oas3/Ddx11/Oasl1/Oas1f/Hmgb2/Oas1g/Oas1e	15
cluster1	GO:0034723	DNA replication-dependent nucleosome organization	15/5165	31/23843	0.000886515	0.0161329	0.0140602	Ipo4/Chaf1a/Chaf1b/Nasp/Hist1h4a/Hist1h4c/Hist1h4h/Hist1h4d/Hist1h3a/Hist1h4b/Hist2h3b/Hist2h3c2/Hist4h4/Hist1h3g/Hist1h3h	15
cluster1	GO:0097193	intrinsic apoptotic signaling pathway	86/5165	291/23843	0.000929824	0.0168697	0.0147023	Bcap31/Tmem161a/Stk11/Bcl2l12/Bax/Wwox/Ndufs3/Trap1/Sod2/Cav1/Nol3/Fis1/Ubb/Hint1/Rack1/Xbp1/Slc9a3r1/Vdac2/Ppif/Clu/Grina/Rrn3/Eaf2/Sod1/Tmbim6/Msh2/Bad/Ddit3/Hras/Ppm1f/Zfp385b/Creb3l1/Mtch2/Bub1/Ptpn1/Dnaja1/Park7/Trp73/Diablo/Chek2/Triap1/Erp29/Pdx1/Hsph1/Gsdme/Ybx3/Ddias/Rps3/Rrp8/Pdilt/Nono/Polb/Casp3/Herpud1/Nck1/Mlh1/Cep63/Trib3/Mif/Parl/Uaca/Melk/Nme5/Ndufa13/Aifm1/Apopt1/Wfs1/Mybbp1a/Ma…	86
cluster1	GO:0043900	regulation of multi-organism process	113/5165	399/23843	0.000950194	0.017187	0.0149788	Smarcb1/Oas1c/Oas1h/Psmc3/Apoe/Calr/Zp3/Prdx2/Ufd1/Tfap4/Inpp5k/Htra1/Fbln1/Cyba/Cav1/Mpo/Tsg101/Sirt2/Hspa8/Lbp/Ada/Pfn1/C1qbp/Snx3/Tnfaip3/Adarb1/Exoc7/Sec14l1/Ppp2r3c/Arg2/Trim27/Cd180/Ednrb/Tarbp2/Cd4/Cacna1h/Osbp/Banf1/Mbl2/Bad/Prdx4/Ly96/Nppc/Nr5a2/Optn/Il2ra/Lrsam1/Grb14/Tbc1d20/Aurka/Ptpn22/Adar/Gtf2b/Ppie/Gpatch3/Park7/Tpst2/Oas1b/Prss37/Zp2/Pqbp1/Mvb12a/Vps4a/Mre11a/Pou2f3/Anxa2/Fbxl2/O…	113
cluster1	GO:0006743	ubiquinone metabolic process	10/5165	17/23843	0.000959675	0.0172539	0.0150371	Ndufa9/Coq8b/Fdxr/Coq6/Coq4/Coq3/Coq7/Coq9/Pdss2/Ubiad1	10
cluster1	GO:0060547	negative regulation of necrotic cell death	10/5165	17/23843	0.000959675	0.0172539	0.0150371	Cav1/Nol3/Casp8/Rbck1/Map3k7/Ybx3/Ndufc2/Fadd/Slc25a4/Rnf31	10
cluster1	GO:0032210	regulation of telomere maintenance via telomerase	21/5165	50/23843	0.00096693	0.0173196	0.0150944	Cct3/Pnkp/Exosc10/Aurkb/Ctc1/Cct5/Parn/Pot1b/Cct8/Terf1/Xrcc5/Nek2/Nat10/Cct7/Cct2/Acd/Pif1/Stn1/Mapk3/Mapk1/Tcp1	21
cluster1	GO:0006096	glycolytic process	27/5165	70/23843	0.000969133	0.0173196	0.0150944	Mlxipl/Actn3/Pfkl/Galk1/Pfkp/Entpd5/Esrrb/Tpi1/Dhtkd1/Mtch2/Eif6/Prkaa2/Gale/Aldoa/Pkm/Mpi/Mif/Tkfc/Sirt6/Galt/Gpi1/Hk1/Tigar/Eno4/Prkaa1/Pgk1/Fbp1	27
cluster1	GO:0006278	RNA-dependent DNA biosynthetic process	24/5165	60/23843	0.00100123	0.0177867	0.0155015	Cct3/Pnkp/Exosc10/Aurkb/Ctc1/Tert/Cct5/Parn/Pot1b/Cct8/Terf1/Xrcc5/Nek2/Nop10/Nat10/Cct7/Cct2/Acd/Pif1/Wrap53/Stn1/Mapk3/Mapk1/Tcp1	24
cluster1	GO:0007004	telomere maintenance via telomerase	24/5165	60/23843	0.00100123	0.0177867	0.0155015	Cct3/Pnkp/Exosc10/Aurkb/Ctc1/Tert/Cct5/Parn/Pot1b/Cct8/Terf1/Xrcc5/Nek2/Nop10/Nat10/Cct7/Cct2/Acd/Pif1/Wrap53/Stn1/Mapk3/Mapk1/Tcp1	24
cluster1	GO:0016246	RNA interference	8/5165	12/23843	0.00102154	0.017987	0.015676	Nrde2/Tert/Drosha/Tarbp2/Clp1/Adar/Ago2/Xpo5	8
cluster1	GO:0060546	negative regulation of necroptotic process	8/5165	12/23843	0.00102154	0.017987	0.015676	Cav1/Casp8/Rbck1/Map3k7/Ybx3/Fadd/Slc25a4/Rnf31	8
cluster1	GO:1904293	negative regulation of ERAD pathway	8/5165	12/23843	0.00102154	0.017987	0.015676	Sgta/Derl3/Derl2/Erlec1/Ube2j1/Os9/Usp14/Ubxn1	8
cluster1	GO:0071897	DNA biosynthetic process	50/5165	153/23843	0.00102503	0.0179954	0.0156833	Pparg/Hnrnpd/Cct3/Pnkp/Pole/Pam16/Exosc10/Ddx39b/Lig3/Aurkb/Ctc1/Tert/Cct5/Dscc1/Parn/Rfc4/Rgn/Rfc2/Pot1b/Pold4/Men1/Poll/Tk1/Cct8/Terf1/Xrcc5/Nvl/Nek2/Nop10/Nat10/Dnajc2/Cct7/Polb/Rfc3/Cct2/Tk2/Mcrs1/Acd/Primpol/Poli/Phb/Gfer/Pif1/Prkd2/Wrap53/Stn1/Mapk3/Mapk1/Tcp1/Cdkn2d	50
cluster1	GO:1905897	regulation of response to endoplasmic reticulum stress	26/5165	67/23843	0.00107459	0.0188101	0.0163934	Bcap31/Bax/Sgta/Derl3/Derl2/Erlec1/Xbp1/Clu/Grina/Tmbim6/Cops5/Fcgr2b/Creb3l1/Ptpn1/Ube2j1/Park7/Erp29/Pdx1/Herpud1/Nck1/Tmem33/Wfs1/Os9/Usp14/Spop/Ubxn1	26
cluster1	GO:2001243	negative regulation of intrinsic apoptotic signaling pathway	34/5165	95/23843	0.00111398	0.0193934	0.0169017	Tmem161a/Bcl2l12/Ndufs3/Trap1/Sod2/Nol3/Xbp1/Vdac2/Ppif/Clu/Grina/Rrn3/Tmbim6/Creb3l1/Ptpn1/Dnaja1/Park7/Triap1/Pdx1/Hsph1/Ybx3/Ddias/Nono/Herpud1/Cep63/Mif/Parl/Nme5/Ndufa13/Wfs1/Ackr3/Plaur/Noc2l/Cdkn2d	34
cluster1	GO:0000726	non-recombinational repair	19/5165	44/23843	0.001115	0.0193934	0.0169017	Ercc1/Mrnip/Lig3/Xrcc6/Nudt16l1/Ercc4/Prpf19/Poll/Nhej1/Xrcc5/Psmd14/Rad52/Mre11a/Mlh1/Uvrag/Paxx/Xrcc1/Kdm4d/Rnf8	19
cluster1	GO:0042866	pyruvate biosynthetic process	28/5165	74/23843	0.00111766	0.0193934	0.0169017	Srr/Mlxipl/Actn3/Pfkl/Galk1/Pfkp/Entpd5/Esrrb/Tpi1/Dhtkd1/Mtch2/Eif6/Prkaa2/Gale/Aldoa/Pkm/Mpi/Mif/Tkfc/Sirt6/Galt/Gpi1/Hk1/Tigar/Eno4/Prkaa1/Pgk1/Fbp1	28
cluster1	GO:0032204	regulation of telomere maintenance	30/5165	81/23843	0.00113539	0.0196185	0.017098	Hnrnpd/Cct3/Pnkp/Ercc1/Exosc10/Aurkb/Ctc1/Cct5/Ercc4/Parn/Pot1b/Nabp2/Cct8/Terf1/Xrcc5/Nek2/Nat10/Cct7/Mre11a/Cct2/Sirt6/Mcrs1/Acd/Rtel1/Pif1/Stn1/Xrcc1/Mapk3/Mapk1/Tcp1	30
cluster1	GO:0044839	cell cycle G2/M phase transition	42/5165	124/23843	0.00113721	0.0196185	0.017098	Foxm1/Akap8l/Rab11a/Cdk4/Rad51c/Arpp19/H2afy/Birc5/Cdk5rap3/Calm3/Cdk1/Fzr1/Mrnip/Ctc1/Esrrb/Akap8/Mus81/Bach1/Uimc1/Cdc25b/Kat14/Miip/Chek2/Pagr1a/Plk1/Oraov1/Brcc3/Mecp2/Babam1/Vps4a/Mre11a/Topbp1/Kcnh5/Calm2/Fanci/Nop53/Cdc25c/Zfp830/Plcb1/Brsk2/Rad51b/Zfyve19	42
cluster1	GO:0006783	heme biosynthetic process	11/5165	20/23843	0.00114241	0.0196514	0.0171266	Snx3/Tmem14c/Slc11a2/Fech/Alad/Urod/Uros/Hmbs/Atpif1/Fxn/Ppox	11
cluster1	GO:2000116	regulation of cysteine-type endopeptidase activity	71/5165	234/23843	0.00114954	0.0197172	0.0171839	Wnt9a/Alox12/Pparg/Hip1r/Bcap31/Bcl2l12/Pih1d1/Bax/Fam162a/Dnaja3/Tfap4/Rhoa/Pdcd2/Nol3/Birc5/Fis1/Mical1/Ppp2ca/Mapk9/Rack1/Nle1/Rffl/Cast/Naip1/Slc11a2/Mtch1/Men1/Bad/Casp8/Ppm1f/Il24/Mtch2/Cst3/Cyr61/Epha7/Park7/Htt/Dnajb6/Diablo/Triap1/Ints1/Pdcd5/Rps3/Fadd/Igbp1/Herpud1/Tbc1d10a/Uaca/Nlrp2/Ndufa13/Gpi1/Aifm1/Nek5/Apopt1/Nod1/Fcmr/Cradd/Plaur/Sfn/Gper1/Mgmt/Cstl1/Cyct/Map2k5/Cycs/Ifi27/Cst7/I…	71
cluster1	GO:0098754	detoxification	18/5165	41/23843	0.00118528	0.020272	0.0176675	Gstm7/Prdx2/Sod2/Mpo/Fbln5/Dhfr/Esd/Sod1/Rgn/Gsto1/Gsta3/Park7/Nos3/Slc30a3/Pon3/Ccs/Acaa1a/Selenot	18
cluster1	GO:0045727	positive regulation of translation	40/5165	117/23843	0.00120325	0.0205206	0.0178841	Pparg/Hnrnpd/Eif2b5/Uqcc1/Rps9/Cdk4/Eif3d/C1qbp/Fxr2/Ddx39b/Rmnd1/Mettl3/Tarbp2/Uqcc2/Polr2d/Pou5f1/Eif4a3/Eif6/Fxr1/Rps3a1/Nsun4/Rbm3/Mecp2/Imp3/Nck1/Eef2/Mpv17l2/Bcdin3d/Upf3a/Mrps27/Poldip3/Cirbp/Rpl5/Rpl26/Mapk3/Mapk1/Jakmip1/Pym1/Polr2g/Rbm4	40
cluster1	GO:0006757	ATP generation from ADP	27/5165	71/23843	0.00124502	0.0211724	0.0184522	Mlxipl/Actn3/Pfkl/Galk1/Pfkp/Entpd5/Esrrb/Tpi1/Dhtkd1/Mtch2/Eif6/Prkaa2/Gale/Aldoa/Pkm/Mpi/Mif/Tkfc/Sirt6/Galt/Gpi1/Hk1/Tigar/Eno4/Prkaa1/Pgk1/Fbp1	27
cluster1	GO:0006298	mismatch repair	12/5165	23/23843	0.00126186	0.0213978	0.0186486	Rpa1/Ercc1/Msh4/Msh3/Mlh3/Msh2/Rpa2/Mlh1/Tdg/Exo1/Rnaseh2a/Pms2	12
cluster1	GO:0046031	ADP metabolic process	29/5165	78/23843	0.00126985	0.0214724	0.0187136	Mlxipl/Actn3/Pfkl/Galk1/Pfkp/Entpd5/Esrrb/Tpi1/Bad/Dhtkd1/Mtch2/Eif6/Prkaa2/Gale/Nudt9/Aldoa/Pkm/Mpi/Mif/Tkfc/Sirt6/Galt/Gpi1/Hk1/Tigar/Eno4/Prkaa1/Pgk1/Fbp1	29
cluster1	GO:0007094	mitotic spindle assembly checkpoint	16/5165	35/23843	0.00130139	0.0218076	0.0190058	Cdt1/Zfp207/Birc5/Xrcc3/Ik/Terf1/Bub1/Mad1l1/Anapc15/Lcmt1/Plk1/Zw10/Ttk/Cdk5rap2/Bub3/Khdc3	16
cluster1	GO:0007143	female meiotic nuclear division	16/5165	35/23843	0.00130139	0.0218076	0.0190058	Rad51c/Ncaph2/Spire2/Ubb/Meikin/Mlh3/Washc5/Washc1/Meiob/Cdc25b/Aurka/Plk1/Mlh1/Ncaph/Stag3/Ttk	16
cluster1	GO:0071173	spindle assembly checkpoint	16/5165	35/23843	0.00130139	0.0218076	0.0190058	Cdt1/Zfp207/Birc5/Xrcc3/Ik/Terf1/Bub1/Mad1l1/Anapc15/Lcmt1/Plk1/Zw10/Ttk/Cdk5rap2/Bub3/Khdc3	16
cluster1	GO:0043281	regulation of cysteine-type endopeptidase activity involved in apoptotic process	63/5165	204/23843	0.00130429	0.0218076	0.0190058	Wnt9a/Alox12/Pparg/Hip1r/Bcap31/Bcl2l12/Pih1d1/Bax/Fam162a/Dnaja3/Tfap4/Rhoa/Pdcd2/Nol3/Birc5/Fis1/Mical1/Ppp2ca/Mapk9/Rack1/Nle1/Rffl/Naip1/Slc11a2/Mtch1/Men1/Bad/Casp8/Ppm1f/Il24/Mtch2/Cyr61/Epha7/Park7/Dnajb6/Diablo/Triap1/Ints1/Pdcd5/Rps3/Igbp1/Herpud1/Uaca/Nlrp2/Ndufa13/Gpi1/Aifm1/Apopt1/Nod1/Fcmr/Cradd/Plaur/Sfn/Gper1/Mgmt/Cyct/Map2k5/Cycs/Ifi27/Ifi27l2a/Lamtor5/Hspa1b/Cdkn2d	63
cluster1	GO:0045739	positive regulation of DNA repair	21/5165	51/23843	0.00131184	0.0218726	0.0190624	Foxm1/Tmem161a/Egfr/Mrnip/Ercc8/Ube2v2/Mms19/Uimc1/Eya1/Npas2/Eya3/Rps3/Brcc3/Babam1/Ddx11/Tigar/Xrcc1/Kdm4d/Mgmt/Ube2n/Rnf8	21
cluster1	GO:0030970	retrograde protein transport, ER to cytosol	13/5165	26/23843	0.00132692	0.0219402	0.0191213	Bcap31/Ufd1/Derl3/Derl2/H13/Tmem129/Erlec1/Ube2j1/Herpud1/Nploc4/Os9/Sec61b/Aup1	13
cluster1	GO:0033014	tetrapyrrole biosynthetic process	13/5165	26/23843	0.00132692	0.0219402	0.0191213	Snx3/Tmem14c/Slc11a2/Fech/Abcb6/Alad/Urod/Mmachc/Uros/Hmbs/Atpif1/Fxn/Ppox	13
cluster1	GO:1903513	endoplasmic reticulum to cytosol transport	13/5165	26/23843	0.00132692	0.0219402	0.0191213	Bcap31/Ufd1/Derl3/Derl2/H13/Tmem129/Erlec1/Ube2j1/Herpud1/Nploc4/Os9/Sec61b/Aup1	13
cluster1	GO:0000413	protein peptidyl-prolyl isomerization	15/5165	32/23843	0.00133703	0.0219525	0.0191321	Fkbp7/Fkbp8/Fkbp3/Ppwd1/Cwc27/Ppif/Ppil2/Ppil1/Ppil3/Ppie/Fkbp4/Fkbp6/Fkbp2/Ppia/Pin1rt1	15
cluster1	GO:0007031	peroxisome organization	15/5165	32/23843	0.00133703	0.0219525	0.0191321	Pex6/Pex19/Acot8/Pex12/Fis1/Pex7/Pex16/Pex11b/Scp2/Pex14/Zfand6/Abcd1/Pex2/Lonp2/Pex11g	15
cluster1	GO:0034250	positive regulation of cellular amide metabolic process	45/5165	136/23843	0.0013387	0.0219525	0.0191321	Pparg/Hnrnpd/Eif2b5/Uqcc1/Rps9/Cdk4/Eif3d/C1qbp/Fxr2/Ddx39b/Rmnd1/Prkcd/Clu/Mettl3/Tarbp2/Uqcc2/Polr2d/Pou5f1/Eif4a3/Eif6/Fxr1/Rps3a1/Cyr61/Nsun4/Rbm3/Mecp2/Smpd3/Imp3/Nck1/Eef2/Mpv17l2/Bcdin3d/Upf3a/Mrps27/Poldip3/Pla2g6/Cirbp/Rpl5/Rpl26/Mapk3/Mapk1/Jakmip1/Pym1/Polr2g/Rbm4	45
cluster1	GO:0031497	chromatin assembly	42/5165	125/23843	0.00135912	0.0221655	0.0193177	Ipo4/Chaf1a/Gatad1/H2afy/Hist1h2bc/Sart3/H2afy2/Cenpp/Chaf1b/Mis18a/Cdan1/Itgb3bp/Nasp/M1ap/Sirt6/Hist1h1c/Hist1h2be/Hist1h1a/Hist1h2ba/Grwd1/Hist3h2ba/Hist1h4a/Hist1h4c/H3f3a/Hist1h4h/Hist1h4d/Hist1h2bk/Hmgb1/Hist1h3a/Hist1h4b/Hist1h2bj/Oip5/Hist2h3b/Hist2h3c2/Hist1h2bl/Noc2l/Hist4h4/Hist1h3g/Hist1h3f/Hist1h3h/Hist2h2bb/Hist1h2bh	42
cluster1	GO:0032273	positive regulation of protein polymerization	42/5165	125/23843	0.00135912	0.0221655	0.0193177	Fer/Hip1r/Scin/Ccl24/Nphs1/Cav1/Rhoa/Spire2/Rac3/Baiap2l2/Pfn1/Nin/Evl/Trim27/Nckap1l/Washc1/Coro1b/Arl2/Terf1/Arpc5l/Rhoh/Arpc3/Arpc1a/Coro1a/Rps3/Pak1/Mecp2/Dctn1/Nck1/Bag4/Baiap2l1/Cdk5rap2/Fmn1/Lmod3/Arf6/Cdc42ep2/Carmil2/Actr3b/Cav3/Psrc1/Rhog/Arpc4	42
cluster1	GO:1902905	positive regulation of supramolecular fiber organization	59/5165	189/23843	0.00137129	0.022303	0.0194375	Fer/Hip1r/Scin/Ccl24/Nphs1/Cav1/Rhoa/Spire2/Trpv4/Dstn/Rac3/Baiap2l2/Pfn1/Psen1/Pdlim4/Nin/Tgfb3/Evl/Trim27/Rapgef3/Nckap1l/Washc1/Coro1b/Arl2/Terf1/Ppm1f/Myoc/Arpc5l/Rhoh/Arpc3/Arpc1a/Limk1/Coro1a/Rps3/Pak1/Mecp2/Katnb1/Dctn1/Tpm1/Nck1/Bag4/Lpar1/Baiap2l1/Cdk5rap2/Fmn1/Lmod3/Arf6/Cdc42ep2/Synpo2/Carmil2/Cfl1/Actr3b/Tac1/Itgb1bp1/Cav3/Cfl2/Psrc1/Rhog/Arpc4	59
cluster1	GO:0019318	hexose metabolic process	66/5165	216/23843	0.00137705	0.0223358	0.0194661	Dlat/Kat2b/Gnmt/Stk11/Inpp5k/Actn3/Arpp19/Igfbp4/Slc35b4/Grb10/Cox11/Pomc/Galk1/Nr1d1/Esrrb/Fbp2/Nln/Pmm1/Apod/Pmm2/Rgn/Tpi1/Bad/Pfkfb4/Adipor1/Usf1/Dusp12/Galk2/Fabp5/Supt20/Aimp1/Gale/Fuca1/Pdx1/Aldoa/Pgm2l1/Lcmt1/G6pdx/Pkm/Man2c1/Mpi/Tkfc/G6pc3/Galm/Galt/Gpi1/Hk1/Wdtc1/Tigar/Man2a2/Ppp1ca/Pgm5/Atf4/Sdhaf3/Pgp/Glb1/Epm2aip1/Prkaa1/Mapk14/Lepr/Gckr/Pgk1/Hmgb1/Fbp1/Mlycd/Maea	66
cluster1	GO:0045017	glycerolipid biosynthetic process	46/5165	140/23843	0.00140304	0.0225845	0.0196829	Pemt/Zp3/Pcyt1a/Pigyl/Vac14/Pigl/Pgs1/Ctdnep1/Pld2/Gpaa1/Chkb/Rgn/Pisd/Acsl5/Pi4k2a/Ptdss2/Pigq/Pigc/Dpm2/Agpat2/Fgf7/Lpin3/Fabp5/Pip5k1a/Pigo/Tmem269/Fabp3/Pik3c2g/Tamm41/Cdipt/Slc27a1/Ldlr/Abhd5/Pik3c3/Plcg2/Pigu/Pigk/Pnpla3/Pla2g6/Dpm3/Pyurf/Pigv/Pigw/Fitm2/Mppe1/Ptpmt1	46
cluster1	GO:0050821	protein stabilization	50/5165	155/23843	0.00140802	0.0225845	0.0196829	Hip1r/Cct3/Pex6/Dvl3/Pex19/Calr/Dnaja3/Phb2/Rassf1/Tbrg1/Zswim7/Zfp207/Pfn1/Cdc37/Ube2b/Ccnh/Sugt1/Clu/Cct5/Gpihbp1/Cct8/Creb1/Atp1b1/Hypk/Plpp3/Tspan1/Per3/Park7/Afm/Chek2/Cct7/Lamp1/Ifi30/Cct2/Mtrr/Mtmr9/Phb/Wfs1/Otud3/Nop53/Ipo9/Hps4/Swsap1/Rpl5/Rpl11/Flot1/Rps7/Tcp1/Cdk7/Rpl23	50
cluster1	GO:0006012	galactose metabolic process	7/5165	10/23843	0.00143021	0.0225845	0.0196829	Galk1/Galk2/Gale/Galm/Galt/Pgm5/Glb1	7
cluster1	GO:0006531	aspartate metabolic process	7/5165	10/23843	0.00143021	0.0225845	0.0196829	Adssl1/Adss/Got1/Got2/Nmnat3/Nmnat2/Ass1	7
cluster1	GO:0018065	protein-cofactor linkage	7/5165	10/23843	0.00143021	0.0225845	0.0196829	Glrx5/Sdhaf2/Lipt2/Ndufab1/Hmbs/Lipt1/Pop5	7
cluster1	GO:0031468	nuclear envelope reassembly	7/5165	10/23843	0.00143021	0.0225845	0.0196829	Reep3/Ubxn2a/Nsfl1c/Ubxn2b/Ankle2/Chmp2a/Chmp7	7
cluster1	GO:0039532	negative regulation of viral-induced cytoplasmic pattern recognition receptor signaling pathway	7/5165	10/23843	0.00143021	0.0225845	0.0196829	Ufd1/C1qbp/Sec14l1/Gpatch3/Tkfc/Nploc4/Tspan6	7
cluster1	GO:0070203	regulation of establishment of protein localization to telomere	7/5165	10/23843	0.00143021	0.0225845	0.0196829	Cct5/Cct8/Terf1/Cct7/Cct2/Wrap53/Tcp1	7
cluster1	GO:0070525	tRNA threonylcarbamoyladenosine metabolic process	7/5165	10/23843	0.00143021	0.0225845	0.0196829	Trmu/Hsd17b10/Osgepl1/Mto1/Trmt5/Trp53rka/Trp53rkb	7
cluster1	GO:0075522	IRES-dependent viral translational initiation	7/5165	10/23843	0.00143021	0.0225845	0.0196829	Mcts1/Eif3d/Denr/Eif2d/Eif3f/Eif3b/Pcbp2	7
cluster1	GO:0060700	regulation of ribonuclease activity	9/5165	15/23843	0.00143926	0.0226078	0.0197032	Oas1c/Oas1h/Tmbim6/Oas1b/Oas3/Oasl1/Oas1f/Oas1g/Oas1e	9
cluster1	GO:1904874	positive regulation of telomerase RNA localization to Cajal body	9/5165	15/23843	0.00143926	0.0226078	0.0197032	Nhp2/Cct3/Ruvbl2/Cct5/Cct8/Nop10/Cct7/Cct2/Tcp1	9
cluster1	GO:0007033	vacuole organization	51/5165	159/23843	0.00145922	0.0228611	0.019924	Nprl2/Rnf5/Hspa8/Gabarap/Psen1/Rab1a/Ubxn2a/Scfd1/Atp6v0c/Syt7/Atg2a/Hexa/Atg4b/Cln8/Lrsam1/Atg13/Vps16/Nsfl1c/Map1lc3a/Sec22b/Ubxn2b/Mfn2/Tmem165/Tmem106b/Wipi2/Gabarapl1/Atg7/Coro1a/Myo7a/Lamtor1/Rab33a/Gabarapl2/Vps11/Anxa2/Atg9a/Trappc8/Idua/Pik3c3/Gnptab/Atg101/Hook3/Wdr45/Ambra1/Vps41/Ccdc115/Hps4/Emc6/Synpo2/Tmem199/Fez2/Stx17	51
cluster1	GO:0031333	negative regulation of protein complex assembly	45/5165	137/23843	0.00158145	0.0246467	0.0214801	Hip1r/Scin/Crbn/Tmod4/Nol3/Sirt2/Pfn1/Cldn7/Sgk1/Sar1a/Pfn4/Evl/Vdac2/Prkcd/Dnajc15/Clu/Twf1/Morc1/Dyrk1a/Twf2/Dkk1/Mkks/Map3k7/Capzb/Stmn1/Pex14/Tfip11/Fkbp4/Lcmt1/Eif4ebp1/Tpm1/Ankrd27/Nop53/Zfp451/Lmod3/Tmc8/Carmil2/Cfl1/Capg/Sptan1/Tmsb15l/Rpl13a/Tmsb10/Tmsb15b1/Tmsb15b2	45
cluster1	GO:0034728	nucleosome organization	45/5165	137/23843	0.00158145	0.0246467	0.0214801	Smarcb1/Supt6/Ipo4/Chaf1a/Chd5/H2afy/Hist1h2bc/Sart3/H2afy2/Cenpp/Chaf1b/Mis18a/Itgb3bp/Nasp/Fshr/Hist1h1c/Smarce1/Hist1h2be/Hist1h1a/Hist1h2ba/Grwd1/Hist3h2ba/Znhit1/Hist1h4a/Hist1h4c/H3f3a/Hist1h4h/Hist1h4d/Hist1h2bk/H2afb1/Hist1h3a/Hist1h4b/Hist1h2bj/Oip5/Hist2h3b/Hist3h2a/Hist2h3c2/Rnf8/Hist1h2bl/Hist4h4/Hist1h3g/Hist1h3f/Hist1h3h/Hist2h2bb/Hist1h2bh	45
cluster1	GO:0000959	mitochondrial RNA metabolic process	18/5165	42/23843	0.00165852	0.0257135	0.0224099	Wars2/Polrmt/Elac2/Slirp/Trmu/Aars2/Lrpprc/Twnk/Hsd17b10/Mterf4/Dars2/Gars/Mto1/Trmt5/Mrpl12/Tefm/Prkaa1/Fastkd5	18
cluster1	GO:0031577	spindle checkpoint	18/5165	42/23843	0.00165852	0.0257135	0.0224099	Cdt1/Zfp207/Birc5/Aurkb/Xrcc3/Ik/Terf1/Bub1/Aurka/Mad1l1/Anapc15/Lcmt1/Plk1/Zw10/Ttk/Cdk5rap2/Bub3/Khdc3	18
cluster1	GO:0001836	release of cytochrome c from mitochondria	24/5165	62/23843	0.00171119	0.0264614	0.0230617	Timm50/Bax/Fam162a/Sod2/Pam16/Nol3/Bik/Fis1/Mapk9/Ppif/Bad/Trp73/Triap1/Pdcd5/Psmd10/Parl/Apopt1/Higd1a/Bmf/Pla2g6/Plaur/Sfn/Gper1/Fxn	24
cluster1	GO:1901990	regulation of mitotic cell cycle phase transition	75/5165	253/23843	0.00172626	0.0266132	0.023194	Ube2c/Fbxo7/Tpra1/Phb2/Ptpn6/Rab11a/Tfap4/Cdt1/Cdk4/Rad51c/Zfp207/Cdc6/Birc5/Cdk5rap3/Cdk1/Egfr/Mrnip/Ctc1/Xrcc3/Tert/Psme1/Cdc23/Ercc3/Ik/Cdca5/Mus81/Anapc11/Jade1/Terf1/Ctdsp1/Nek6/Bub1/Rbl1/Plrg1/Pdpn/Rpa2/Miip/Trp73/Anapc4/Mad1l1/Mepce/Anapc15/Lcmt1/Plk1/Oraov1/Mecp2/Vps4a/Mre11a/Zw10/Topbp1/Kcnh5/Apex1/Ttk/Fanci/Cdk5rap2/Dgkz/Nop53/Hecw2/Kcna5/Cradd/Zfp830/Npm2/Haspin/Lsm10/Plcb1/Ube2e2/Rad5…	75
cluster1	GO:2001020	regulation of response to DNA damage stimulus	57/5165	183/23843	0.00172993	0.0266132	0.023194	Foxm1/Eef1e1/Tmem161a/Bcl2l12/Ercc1/Cdk9/Dyrk3/Ddx39b/Egfr/Mrnip/Recql5/Ercc8/Prkcd/Clu/Nudt16l1/Ercc4/Ube2v2/Dyrk1a/Mms19/Uimc1/Eya1/Npas2/Smyd2/Mtch2/Rad51/Rpa2/Eya3/Trp73/Chek2/Triap1/Rad52/Ddias/Pagr1a/Rps3/Nsmce1/Brcc3/Psmd10/Babam1/Fem1b/Mif/Thoc5/Sirt6/Parpbp/Ddx11/Tigar/Rtel1/Ackr3/Xrcc1/Kdm4d/Pla2r1/Mgmt/Fbxo18/Rpl26/Hmgb1/Ube2n/Rnf8/Cdkn2d	57
cluster1	GO:0002097	tRNA wobble base modification	10/5165	18/23843	0.00174128	0.0266505	0.0232264	Gtpbp3/Elp5/Trmu/Elp2/Nat10/Ikbkap/Mto1/Ctu1/Elp6/Urm1	10
cluster1	GO:0034501	protein localization to kinetochore	10/5165	18/23843	0.00174128	0.0266505	0.0232264	Cdt1/Cdk1/Trappc12/Aurkb/Cenpq/Ik/Zw10/Cenpt/Ttk/Haspin	10
cluster1	GO:0002832	negative regulation of response to biotic stimulus	17/5165	39/23843	0.00177153	0.0268864	0.0234321	Prdx2/Ufd1/Htra1/Sirt2/C1qbp/Tnfaip3/Sec14l1/Arg2/Tarbp2/Il2ra/Gpatch3/Tkfc/Cactin/Nploc4/Nfkbil1/Pcbp2/Tspan6	17
cluster1	GO:0048246	macrophage chemotaxis	17/5165	39/23843	0.00177153	0.0268864	0.0234321	Ddt/Myo9b/Rarres2/Trpv4/Ednrb/Ptprj/Gpr35/Hc/Mif/Ccl2/Cmklr1/Mtus1/Lgals3/Mapk14/Cklf/Mapk3/Rpl13a	17
cluster1	GO:0009135	purine nucleoside diphosphate metabolic process	30/5165	83/23843	0.00177471	0.0268864	0.0234321	Mlxipl/Actn3/Entpd2/Pfkl/Galk1/Pfkp/Entpd5/Esrrb/Tpi1/Bad/Dhtkd1/Mtch2/Eif6/Prkaa2/Gale/Nudt9/Aldoa/Pkm/Mpi/Mif/Tkfc/Sirt6/Galt/Gpi1/Hk1/Tigar/Eno4/Prkaa1/Pgk1/Fbp1	30
cluster1	GO:0009179	purine ribonucleoside diphosphate metabolic process	30/5165	83/23843	0.00177471	0.0268864	0.0234321	Mlxipl/Actn3/Entpd2/Pfkl/Galk1/Pfkp/Entpd5/Esrrb/Tpi1/Bad/Dhtkd1/Mtch2/Eif6/Prkaa2/Gale/Nudt9/Aldoa/Pkm/Mpi/Mif/Tkfc/Sirt6/Galt/Gpi1/Hk1/Tigar/Eno4/Prkaa1/Pgk1/Fbp1	30
cluster1	GO:0046394	carboxylic acid biosynthetic process	96/5165	337/23843	0.00179572	0.0271358	0.0236494	Alox12/Srr/Slc1a3/Mlxipl/Ggt1/Elovl1/Actn3/Mgst1/Apip/Acsf3/Lta4h/Ptgis/Acadvl/Gamt/Pfkl/Mapk9/Ltc4s/Adi1/Galk1/Nr1d1/Aloxe3/Mthfd1/Pfkp/Entpd5/Esrrb/Elovl7/Dhfr/Oxsm/Pycrl/Gart/Rgn/Tpi1/Cbs/Stard4/Fads3/Gsto1/Pycr1/Got1/Scd3/Dhtkd1/Asnsd1/Glul/Pycr2/Mtch2/Acss2/Eif6/Prkaa2/Gale/Akr1a1/Mecr/Acot7/Park7/Htt/Aass/Ldhb/Aldoa/Bcat2/Ndufab1/Uros/Cbr4/Got2/Tecr/Pkm/Mpi/Scap/Trib3/Mif/Tkfc/Gulo/Mtrr/Sir…	96
cluster1	GO:0006661	phosphatidylinositol biosynthetic process	23/5165	59/23843	0.00189793	0.0285413	0.0248744	Zp3/Pigyl/Vac14/Pigl/Gpaa1/Pi4k2a/Pigq/Pigc/Dpm2/Pip5k1a/Pigo/Pik3c2g/Cdipt/Slc27a1/Pik3c3/Plcg2/Pigu/Pigk/Dpm3/Pyurf/Pigv/Pigw/Mppe1	23
cluster1	GO:2001235	positive regulation of apoptotic signaling pathway	55/5165	176/23843	0.00189829	0.0285413	0.0248744	Hip1r/Eef1e1/Bcap31/Bax/Fam162a/Wwox/Tfap4/Cav1/Hyal2/Faf1/Bik/Fis1/Ubb/Mapk9/Rack1/Slc9a3r1/Ripk1/Ppif/Prkcd/Clu/Sod1/Bad/Casp8/Itm2c/Mtch2/Bub1/Rbck1/Park7/Trp73/Gsdme/Bcl2l14/Pdcd5/Rps3/Fadd/Ctsh/Nck1/Dapk3/Apopt1/Bmf/Ppp1ca/Pdcd7/Pla2g6/Trim39/Cradd/Plaur/Gper1/Atpif1/Cyct/Inca1/Spop/Fbxo18/Rpl11/Rpl26/Rps7/Tnfsf12	55
cluster1	GO:0046148	pigment biosynthetic process	20/5165	49/23843	0.00192396	0.0288546	0.0251474	Ddt/Aprt/Ada/Snx3/Mthfd1/Tmem14c/Slc45a2/Gart/Slc11a2/Fech/Alad/Urod/Oca2/Uros/Hmbs/Mthfd1l/Cited1/Atpif1/Fxn/Ppox	20
cluster1	GO:0071901	negative regulation of protein serine/threonine kinase activity	36/5165	105/23843	0.00194347	0.0290742	0.0253387	Kat2b/Fbxo7/Tsc2/Apoe/Ptpn6/Tfap4/Inpp5k/Cav1/Hyal2/H2afy/Cdk5rap3/Tnfaip3/Prkcd/Men1/Hhex/Ptprj/Dusp19/Ptpn1/Ptpn22/Dnaja1/Trp73/Uchl1/Plk1/Dusp4/Casp3/Pkig/Smpd1/Spry1/Dusp10/Cblc/Lyn/Hexim2/Fem1a/Inca1/Gstp1/Cav3	36
cluster1	GO:1901661	quinone metabolic process	15/5165	33/23843	0.00196471	0.0293184	0.0255516	Ndufa9/Akr1b3/Coq8b/Fdxr/Coq6/Coq4/Coq3/Akr7a5/Akr1b8/Coq7/Cbr4/Coq9/Pdss2/Ubiad1/Akr1c19	15
cluster1	GO:0016053	organic acid biosynthetic process	96/5165	338/23843	0.00198278	0.0295143	0.0257223	Alox12/Srr/Slc1a3/Mlxipl/Ggt1/Elovl1/Actn3/Mgst1/Apip/Acsf3/Lta4h/Ptgis/Acadvl/Gamt/Pfkl/Mapk9/Ltc4s/Adi1/Galk1/Nr1d1/Aloxe3/Mthfd1/Pfkp/Entpd5/Esrrb/Elovl7/Dhfr/Oxsm/Pycrl/Gart/Rgn/Tpi1/Cbs/Stard4/Fads3/Gsto1/Pycr1/Got1/Scd3/Dhtkd1/Asnsd1/Glul/Pycr2/Mtch2/Acss2/Eif6/Prkaa2/Gale/Akr1a1/Mecr/Acot7/Park7/Htt/Aass/Ldhb/Aldoa/Bcat2/Ndufab1/Uros/Cbr4/Got2/Tecr/Pkm/Mpi/Scap/Trib3/Mif/Tkfc/Gulo/Mtrr/Sir…	96
cluster1	GO:0006913	nucleocytoplasmic transport	88/5165	306/23843	0.00200785	0.029813	0.0259827	Kpnb1/Nup214/Emd/Supt6/Ipo4/Ranbp3/Tsc2/Akap8l/Kpna6/Calr/Phb2/Ranbp1/Tek/Phax/Nutf2/Hyal2/Nxf1/Hspa8/Nup50/Kpna2/Rpain/Ddx39b/Ltv1/Cdk1/Psen1/Xpo1/Ppp2ca/Prkcd/Nup155/Rapgef3/Lsg1/Apod/Fyttd1/Polr2d/Rbm22/Pola2/Hhex/Eif6/Tchhl1/Adar/Txn1/Park7/Cdk5/Chp2/Zpr1/Ddx25/Rpsa/Rangrf/Ankrd54/Ipo13/Chchd4/Thoc5/Uaca/Pkig/Aaas/Fam53a/Camk4/Zfp384/Txnip/Kpna7/Nup133/Htatip2/Bach2/Mybbp1a/Thoc6/Nop53/Poldip…	88
cluster1	GO:0010939	regulation of necrotic cell death	12/5165	24/23843	0.00202938	0.0299835	0.0261313	Cav1/Nol3/Ripk1/Ppif/Casp8/Rbck1/Map3k7/Ybx3/Ndufc2/Fadd/Slc25a4/Rnf31	12
cluster1	GO:0051788	response to misfolded protein	12/5165	24/23843	0.00202938	0.0299835	0.0261313	Sdf2/Ufd1/Rnf5/Dnajb12/Rnf185/F12/Clu/Ube2w/Tor1a/Hdac6/Pomt1/Stub1	12
cluster1	GO:0051123	RNA polymerase II transcriptional preinitiation complex assembly	13/5165	27/23843	0.00205535	0.0302923	0.0264003	Psmc3/Med6/Taf6l/Cand1/Psmc5/Psmc1/Psmc6/Creb1/Gtf2b/Taf12/Psmc2/Psmc4/Gtf2f2	13
cluster1	GO:0006998	nuclear envelope organization	19/5165	46/23843	0.00209974	0.030719	0.0267722	Akap8l/Nutf2/Ctdnep1/Reep3/Ubxn2a/Pafah1b1/Nup155/Tor1a/Cdan1/Nsfl1c/Ubxn2b/Ankle2/Plk1/Dctn1/Chmp2a/Chmp7/Parp11/Zmpste24/Gper1	19
cluster1	GO:0009066	aspartate family amino acid metabolic process	19/5165	46/23843	0.00209974	0.030719	0.0267722	Gnmt/Gcat/Apip/Adssl1/Adss/Adi1/Mthfd1/Tdh/Got1/Asnsd1/Aass/Ahcyl2/Got2/Nmnat3/Mtrr/Mat1a/Nmnat2/Phgdh/Ass1	19
cluster1	GO:0051438	regulation of ubiquitin-protein transferase activity	19/5165	46/23843	0.00209974	0.030719	0.0267722	Psen1/Fzr1/Park7/Mad2l2/Limk1/Plk1/Fem1b/Trib3/Zyg11a/Stub1/Rps2/Dcun1d4/Rpl5/Rpl11/Ube2s/Rps7/Rpl23/Ube2n/Arrdc3	19
cluster1	GO:0034497	protein localization to phagophore assembly site	8/5165	13/23843	0.00215155	0.0312472	0.0272325	Atg13/Mfn2/Wipi2/Atg9a/Trappc8/Pik3c3/Wdr45/Stx17	8
cluster1	GO:0046500	S-adenosylmethionine metabolic process	8/5165	13/23843	0.00215155	0.0312472	0.0272325	Pemt/Gnmt/Dnmt1/Pcmt1/Gamt/Ahcyl2/Mtrr/Mat1a	8
cluster1	GO:0099116	tRNA 5'-end processing	8/5165	13/23843	0.00215155	0.0312472	0.0272325	Pop1/Rpp14/Rpp21/Rpp30/Hsd17b10/Pop7/Pop4/Pop5	8
cluster1	GO:0042278	purine nucleoside metabolic process	24/5165	63/23843	0.00220411	0.0319328	0.0278301	Pemt/Aprt/Rhoa/Mocs2/Ada/Pcmt1/Gamt/Mbip/Nme4/Pde6a/Nt5c2/Gmps/Ak4/Ahcyl2/Nt5c3/Nme6/Mtrr/Nme5/Macrod1/Nme1/Gphn/Mocs1/Macrod2/Nme3	24
cluster1	GO:0051169	nuclear transport	88/5165	307/23843	0.00222598	0.0321716	0.0280382	Kpnb1/Nup214/Emd/Supt6/Ipo4/Ranbp3/Tsc2/Akap8l/Kpna6/Calr/Phb2/Ranbp1/Tek/Phax/Nutf2/Hyal2/Nxf1/Hspa8/Nup50/Kpna2/Rpain/Ddx39b/Ltv1/Cdk1/Psen1/Xpo1/Ppp2ca/Prkcd/Nup155/Rapgef3/Lsg1/Apod/Fyttd1/Polr2d/Rbm22/Pola2/Hhex/Eif6/Tchhl1/Adar/Txn1/Park7/Cdk5/Chp2/Zpr1/Ddx25/Rpsa/Rangrf/Ankrd54/Ipo13/Chchd4/Thoc5/Uaca/Pkig/Aaas/Fam53a/Camk4/Zfp384/Txnip/Kpna7/Nup133/Htatip2/Bach2/Mybbp1a/Thoc6/Nop53/Poldip…	88
cluster1	GO:0009119	ribonucleoside metabolic process	28/5165	77/23843	0.00223906	0.0322825	0.0281348	Pemt/Aprt/Rhoa/Mocs2/Ada/Pcmt1/Gamt/Upp1/Mbip/Pycrl/Umps/Nme4/Pde6a/Nt5c2/Pdcl3/Uck2/Gmps/Ak4/Ahcyl2/Nt5c3/Nme6/Mtrr/Nme5/Nme1/Gphn/Txndc9/Mocs1/Nme3	28
cluster1	GO:0035966	response to topologically incorrect protein	42/5165	128/23843	0.00226722	0.0326098	0.0284201	Sdf2/Bax/Ufd1/Derl3/Rnf5/Hspa8/Derl2/Cdk5rap3/Tmem129/Dnajb12/Hspa4/Rnf185/Xbp1/F12/Clu/Tmbim6/Ube2j2/Ddit3/Cops5/Ube2w/Optn/Tor1a/Hspa5/Creb3l1/Ptpn1/Mfn2/Hsph1/Hdac6/Herpud1/Nck1/Manf/Pacrg/Tmem33/Upf3a/Pomt1/Wfs1/Stub1/Atf4/Rnf121/Hspe1/Hspa1b/Hspa1a	42
cluster1	GO:0010952	positive regulation of peptidase activity	48/5165	151/23843	0.00242258	0.0347605	0.0302945	Alox12/Pparg/Hip1r/Bcap31/Bax/Fam162a/Dnaja3/Tfap4/Rhoa/Pdcd2/Fis1/Ppp2ca/Mapk9/Rack1/Psme1/Slc11a2/Mtch1/Men1/Bad/Casp8/Ppm1f/Il24/Mtch2/Cyr61/Akirin2/Diablo/Pdcd5/Rps3/Fadd/Ctsh/Tbc1d10a/Uaca/Nlrp2/Ndufa13/Aifm1/Nek5/Apopt1/Nod1/Lyn/Cradd/Mapk14/Gper1/Cyct/Mapk3/Cycs/Ifi27/Ddrgk1/Ifi27l2a	48
cluster1	GO:0006887	exocytosis	92/5165	324/23843	0.00244255	0.034963	0.030471	Fer/Itgb2/Rab8a/Hck/Rab3b/Lin7b/Gab2/Stxbp2/Rab11a/Zp3/Syt5/Napa/Scrn3/Bcr/Snap47/Tsg101/Vps45/Cadps2/Vmp1/Mical1/Psen1/Rab21/Exoc7/Pld2/Rph3al/Scfd1/Chga/Tmed10/Exoc3l4/Catsper3/Nkd2/Glrx/Cacna1i/Washc1/Cacna1h/Prepl/Pou5f1/Syt7/Pi4k2a/Hgs/Cops5/Syt2/Sec22b/Rab13/Prss12/Sytl1/Fgr/Cdk5/Sdf4/Anxa3/Vamp1/D6Wsu163e/Coro1a/Il4ra/Arhgap17/Pak1/Stx4a/Lamp1/Rab11fip1/Ap1g1/Rab3a/Smpd3/Vps4a/Snx19/Vps11/…	92
cluster1	GO:0006575	cellular modified amino acid metabolic process	49/5165	155/23843	0.00249549	0.0356354	0.031057	Pemt/Txnrd3/Eef1e1/Gstm7/Ggt1/Sod2/Mgst1/Gstt4/Chdh/Pcmt1/P4ha1/Gamt/Gstz1/Mthfd1/Dhfr/Oplah/Gart/Sod1/Hagh/Pcyox1l/Gsto1/Prdx4/Ptdss2/Tyms/Gss/Gclm/Tmem269/Mmachc/Park7/Ahcyl2/Gstk1/Pcyox1/Aldh1l1/Crym/G6pdx/Slc27a1/Abhd12/Gstt2/Mtrr/Slco4a1/Mthfd1l/Reln/Ptges/Atpif1/Gstp1/Eef1g/Gsta1/Gpx4/Ass1	49
cluster1	GO:0071174	mitotic spindle checkpoint	16/5165	37/23843	0.0026478	0.0377046	0.0328603	Cdt1/Zfp207/Birc5/Xrcc3/Ik/Terf1/Bub1/Mad1l1/Anapc15/Lcmt1/Plk1/Zw10/Ttk/Cdk5rap2/Bub3/Khdc3	16
cluster1	GO:0000966	RNA 5'-end processing	9/5165	16/23843	0.00265935	0.0377046	0.0328603	Pop1/Rpp14/Rpp21/Rpp30/Hsd17b10/Pop7/Pop4/Abt1/Pop5	9
cluster1	GO:0045898	regulation of RNA polymerase II transcriptional preinitiation complex assembly	9/5165	16/23843	0.00265935	0.0377046	0.0328603	Psmc3/Cand1/Psmc5/Psmc1/Psmc6/Creb1/Psmc2/Psmc4/Gtf2f2	9
cluster1	GO:0000302	response to reactive oxygen species	59/5165	194/23843	0.00268348	0.0379567	0.03308	Fer/Hnrnpd/Txnrd3/Akr1b3/Fbxo7/Prdx2/Trap1/Sod2/Mpo/Hyal2/Nol3/Endog/Glrx2/Tnfaip3/Egfr/Txnrd1/Mapk9/Rack1/Pld2/Fbln5/Net1/Ripk1/Glrx/Dhfr/Ppif/Prkcd/Apod/Sod1/Rgn/Prdx5/Prdx3/Pycr1/Chuk/Txn1/Aptx/Park7/Nos3/Pxmp2/Hsph1/Foxp1/Atg7/Rps3/Hdac6/Casp3/Mmp2/Ccs/Oser1/Apex1/Nme5/Txndc2/Prkaa1/Ercc6/Zfp277/Cfl1/Fxn/Gstp1/Mapk3/Mapk1/Txnrd2	59
cluster1	GO:2001022	positive regulation of response to DNA damage stimulus	30/5165	85/23843	0.00270233	0.0381329	0.0332336	Foxm1/Eef1e1/Tmem161a/Egfr/Mrnip/Ercc8/Prkcd/Ube2v2/Mms19/Uimc1/Eya1/Npas2/Mtch2/Eya3/Trp73/Pagr1a/Rps3/Nsmce1/Brcc3/Babam1/Ddx11/Tigar/Xrcc1/Kdm4d/Pla2r1/Mgmt/Fbxo18/Rpl26/Ube2n/Rnf8	30
cluster1	GO:0043414	macromolecule methylation	79/5165	273/23843	0.0027419	0.0385999	0.0336406	Dnmt3l/Smarcb1/Nsun5/Trmt1/Supt6/Rab3b/Pih1d1/Dnmt1/Trmt10a/Emg1/Chd5/Gtpbp3/Asz1/Setdb1/H2afy/Pcmt1/Xbp1/Ftsj3/Dimt1/Dydc2/Mettl6/Mettl3/Morc1/Setd4/Paxbp1/Mis18a/Ndufaf7/Thada/Etf1/Men1/Tdrd1/Hsd17b10/Smyd2/Tchhl1/Trmo/Nsun4/Trmt44/Mepce/Prdm5/Thumpd3/Tdrd12/Lcmt1/Eef1akmt2/Ftsj1/Mecp2/Ash2l/Carm1/Mto1/Hemk1/Trmt5/Mtrr/Setmar/Zfp57/Hist1h1c/Piwil4/Prmt9/Bcdin3d/Fdxacb1/Zfp335/Fkbp6/Bcor/Mael/Td…	79
cluster1	GO:0016999	antibiotic metabolic process	39/5165	118/23843	0.00275556	0.0387011	0.0337288	Dlat/Sdhd/Akr1b3/Idh3g/Dlst/Prdx2/Cyba/Sod2/Mpo/Sdhb/Mdh2/Txnrd1/Ogdhl/Esd/Sucla2/Aco2/Sod1/Sdhaf2/Prdx5/Prdx3/Dhtkd1/Fh1/Idh3b/Acss2/Aco1/Akr7a5/Park7/Akr1b8/Idh2/Cbr4/Idh3a/Amdhd2/Mthfd1l/Suclg1/Cyct/Sdhc/Cycs/Akr1c19/Adh1	39
cluster1	GO:0006334	nucleosome assembly	36/5165	107/23843	0.00280146	0.0392533	0.0342101	Ipo4/Chaf1a/H2afy/Hist1h2bc/Sart3/H2afy2/Cenpp/Chaf1b/Mis18a/Itgb3bp/Nasp/Hist1h1c/Hist1h2be/Hist1h1a/Hist1h2ba/Grwd1/Hist3h2ba/Hist1h4a/Hist1h4c/H3f3a/Hist1h4h/Hist1h4d/Hist1h2bk/Hist1h3a/Hist1h4b/Hist1h2bj/Oip5/Hist2h3b/Hist2h3c2/Hist1h2bl/Hist4h4/Hist1h3g/Hist1h3f/Hist1h3h/Hist2h2bb/Hist1h2bh	36
cluster1	GO:0032272	negative regulation of protein polymerization	26/5165	71/23843	0.00282336	0.0394676	0.0343968	Hip1r/Scin/Tmod4/Pfn1/Sgk1/Pfn4/Evl/Vdac2/Prkcd/Twf1/Dyrk1a/Twf2/Mkks/Capzb/Stmn1/Fkbp4/Tpm1/Lmod3/Carmil2/Cfl1/Capg/Sptan1/Tmsb15l/Tmsb10/Tmsb15b1/Tmsb15b2	26
cluster1	GO:0006103	2-oxoglutarate metabolic process	10/5165	19/23843	0.00296625	0.0407897	0.0355491	Idh3g/Dlst/Dld/Got1/Adhfe1/Idh3b/Got2/Idh3a/Kyat3/Mrps36	10
cluster1	GO:0006506	GPI anchor biosynthetic process	14/5165	31/23843	0.00296913	0.0407897	0.0355491	Pigyl/Pigl/Gpaa1/Pigq/Pigc/Dpm2/Pigo/Pigu/Pigk/Dpm3/Pyurf/Pigv/Pigw/Mppe1	14
cluster1	GO:0032392	DNA geometric change	14/5165	31/23843	0.00296913	0.0407897	0.0355491	Recql5/Ercc3/Twnk/Mcm6/Rad51/Recql/Mre11a/Recql4/Ddx11/Ddx1/Rtel1/Smarcal1/Pif1/Hmgb1	14
cluster1	GO:0033363	secretory granule organization	14/5165	31/23843	0.00296913	0.0407897	0.0355491	Zpbp2/Pafah1b1/Mta1/Rfx2/Creb1/Agfg1/Tbc1d20/Spaca1/Ccdc136/Rab38/Snx19/Pla2g3/Sec23ip/Nectin2	14
cluster1	GO:0090322	regulation of superoxide metabolic process	14/5165	31/23843	0.00296913	0.0407897	0.0355491	Itgb2/Cyba/Aatf/Egfr/Fbln5/Dhfr/Prkcd/Sod1/Rgn/Park7/Pon3/Il18/Cd177/Gstp1	14
cluster1	GO:0010970	transport along microtubule	45/5165	141/23843	0.00297792	0.0407897	0.0355491	Spg7/Ift46/Ift22/Dynll1/Ick/Tctex1d2/Cluap1/Hspa8/Ift52/Dync1h1/Fxr2/Ubb/Rab21/Rab1a/Nefh/Dynll2/Pafah1b1/Klc1/Sod1/Dync2li1/Cnih2/Rhot2/Ssna1/Dync1i2/Fxr1/Kif17/Pex14/Htt/Uchl1/Copg1/Ift122/Rpgr/Mecp2/Lamp1/Dctn1/Ssx2ip/Bloc1s5/Wdr34/Bicdl2/Camsap3/Ttc26/Bloc1s2/Hspb11/Ap3s2/Bloc1s1	45
cluster1	GO:0034614	cellular response to reactive oxygen species	45/5165	141/23843	0.00297792	0.0407897	0.0355491	Fer/Hnrnpd/Akr1b3/Fbxo7/Prdx2/Trap1/Sod2/Mpo/Nol3/Endog/Tnfaip3/Egfr/Mapk9/Rack1/Fbln5/Net1/Ripk1/Glrx/Dhfr/Ppif/Prkcd/Sod1/Rgn/Prdx5/Prdx3/Pycr1/Chuk/Txn1/Park7/Nos3/Pxmp2/Hsph1/Foxp1/Atg7/Rps3/Hdac6/Ccs/Oser1/Apex1/Txndc2/Zfp277/Cfl1/Fxn/Mapk3/Mapk1	45
cluster1	GO:0099111	microtubule-based transport	45/5165	141/23843	0.00297792	0.0407897	0.0355491	Spg7/Ift46/Ift22/Dynll1/Ick/Tctex1d2/Cluap1/Hspa8/Ift52/Dync1h1/Fxr2/Ubb/Rab21/Rab1a/Nefh/Dynll2/Pafah1b1/Klc1/Sod1/Dync2li1/Cnih2/Rhot2/Ssna1/Dync1i2/Fxr1/Kif17/Pex14/Htt/Uchl1/Copg1/Ift122/Rpgr/Mecp2/Lamp1/Dctn1/Ssx2ip/Bloc1s5/Wdr34/Bicdl2/Camsap3/Ttc26/Bloc1s2/Hspb11/Ap3s2/Bloc1s1	45
cluster1	GO:0043467	regulation of generation of precursor metabolites and energy	34/5165	100/23843	0.00297944	0.0407897	0.0355491	Mlxipl/Trap1/Inpp5k/Actn3/Rhoa/Trpv4/Cdk1/Grb10/Pomc/Entpd5/Esrrb/Ppif/Dnajc15/Uqcc2/Cox7a2l/Oprk1/Mtch2/Eif6/Prkaa2/Park7/Mif/Gadd45gip1/Chchd4/Sirt6/Noa1/Cisd1/Tigar/Ppp1ca/Nop53/Cox17/Epm2aip1/Prkaa1/Hmgb1/Fbp1	34
cluster1	GO:0005996	monosaccharide metabolic process	72/5165	246/23843	0.00300591	0.0410578	0.0357827	Dlat/Kat2b/Akr1b3/Gnmt/Stk11/Inpp5k/Actn3/Arpp19/Igfbp4/Slc35b4/Grb10/Cox11/Pomc/Galk1/Nr1d1/Esrrb/Fbp2/Nln/Pmm1/Apod/Pmm2/Rgn/Tpi1/Bad/Gsto1/Pfkfb4/Adipor1/Usf1/Dusp12/Galk2/Fabp5/Supt20/Aimp1/Fggy/Gale/Fuca1/Akr1a1/Rbks/Pdx1/Aldoa/Pgm2l1/Lcmt1/G6pdx/Pkm/Man2c1/Mpi/Tkfc/Gulo/G6pc3/Galm/Galt/Gpi1/Hk1/Wdtc1/Tigar/Man2a2/Ppp1ca/Pgm5/Atf4/Sdhaf3/Pgp/Glb1/Epm2aip1/Prkaa1/Mapk14/Lepr/Gckr/Pgk1/Hmgb1/F…	72
cluster1	GO:0006379	mRNA cleavage	13/5165	28/23843	0.00308287	0.0418119	0.03644	Mov10/Cpsf4l/Polr2i/Tmbim6/Clp1/Cstf3/Fip1l1/Cpsf4/Pop4/Znrd1/Ago2/Polr3k/Tut1	13
cluster1	GO:1990748	cellular detoxification	13/5165	28/23843	0.00308287	0.0418119	0.03644	Gstm7/Prdx2/Sod2/Mpo/Fbln5/Dhfr/Esd/Sod1/Rgn/Park7/Nos3/Ccs/Selenot	13
cluster1	GO:0033046	negative regulation of sister chromatid segregation	18/5165	44/23843	0.00308932	0.0418119	0.03644	Cdt1/Zfp207/Birc5/Xrcc3/Ik/Terf1/Bub1/Mad1l1/Anapc15/Lcmt1/Plk1/Naa10/Zw10/Recql4/Ttk/Cdk5rap2/Bub3/Khdc3	18
cluster1	GO:0043486	histone exchange	11/5165	22/23843	0.00311257	0.0418119	0.03644	Chd5/Cenpp/Mis18a/Itgb3bp/Nasp/Fshr/Hist1h2ba/Znhit1/H2afb1/Oip5/Rnf8	11
cluster1	GO:0050687	negative regulation of defense response to virus	11/5165	22/23843	0.00311257	0.0418119	0.03644	Ufd1/Htra1/C1qbp/Sec14l1/Tarbp2/Il2ra/Gpatch3/Tkfc/Nploc4/Pcbp2/Tspan6	11
cluster1	GO:0060261	positive regulation of transcription initiation from RNA polymerase II promoter	11/5165	22/23843	0.00311257	0.0418119	0.03644	Psmc3/Srf/Cand1/Psmc5/Psmc1/Psmc6/Creb1/Gtf2b/Psmc2/Psmc4/Gtf2f2	11
cluster1	GO:2000765	regulation of cytoplasmic translation	11/5165	22/23843	0.00311257	0.0418119	0.03644	Dph3/Mettl3/Dph7/Aars/Nck1/Dph5/Eef2/Cpeb2/Jakmip1/Rpl13a/Dph1	11
cluster1	GO:0006779	porphyrin-containing compound biosynthetic process	12/5165	25/23843	0.00313979	0.0418119	0.03644	Snx3/Tmem14c/Slc11a2/Fech/Abcb6/Alad/Urod/Uros/Hmbs/Atpif1/Fxn/Ppox	12
cluster1	GO:0034248	regulation of cellular amide metabolic process	120/5165	441/23843	0.00314245	0.0418119	0.03644	Pparg/Hnrnpd/Taco1/Mov10/Apoe/Cnot11/Eif2b5/Calr/Uqcc1/Trap1/Rps9/Cdk4/Rplp1/Rpl10/Eif3d/Ctsa/C1qbp/Ybx2/Fxr2/Mrpl58/Ddx39b/Rmnd1/Egfr/Cnot2/Rack1/Eif2s1/Tmed10/Dhfr/Samd8/Dph3/Prkcd/Clu/Mettl3/Drosha/Ngdn/Rida/Tarbp2/Lrpprc/Uqcc2/Polr2d/Pou5f1/Fech/Ormdl2/Eif4a3/Tyms/Cnot9/Ncl/Eif4e2/Srp9/Dph7/Eif6/Fxr1/Adar/Rps3a1/Eif4e/Cyr61/Aco1/Nsun4/Ago3/Malsu1/Caprin2/Rps3/Rbm3/Mecp2/Eif4ebp1/Smpd3/Aars/Dd…	120
cluster1	GO:0090559	regulation of membrane permeability	23/5165	61/23843	0.00314518	0.0418119	0.03644	Spg7/Hip1r/Alkbh7/Bax/Nol3/Hspa8/Lbp/Slc25a5/Tmigd1/Ppif/Bnip3l/Bad/Rhot2/Mtch2/Stpg1/Htt/Slc35f6/Slc25a4/Acaa2/F11r/Atpif1/Bloc1s2/Tmem102	23
cluster1	GO:2001021	negative regulation of response to DNA damage stimulus	23/5165	61/23843	0.00314518	0.0418119	0.03644	Tmem161a/Bcl2l12/Ercc1/Dyrk3/Ddx39b/Recql5/Clu/Nudt16l1/Ercc4/Dyrk1a/Chek2/Triap1/Ddias/Rps3/Psmd10/Mif/Thoc5/Parpbp/Rtel1/Ackr3/Xrcc1/Fbxo18/Cdkn2d	23
cluster1	GO:2001244	positive regulation of intrinsic apoptotic signaling pathway	23/5165	61/23843	0.00314518	0.0418119	0.03644	Bcap31/Bax/Cav1/Fis1/Ubb/Rack1/Slc9a3r1/Clu/Sod1/Bad/Mtch2/Bub1/Park7/Trp73/Gsdme/Rps3/Nck1/Cyct/Spop/Fbxo18/Rpl11/Rpl26/Rps7	23
cluster1	GO:0001682	tRNA 5'-leader removal	7/5165	11/23843	0.0031969	0.0422174	0.0367934	Pop1/Rpp14/Rpp21/Rpp30/Pop7/Pop4/Pop5	7
cluster1	GO:0070131	positive regulation of mitochondrial translation	7/5165	11/23843	0.0031969	0.0422174	0.0367934	Uqcc1/C1qbp/Rmnd1/Uqcc2/Nsun4/Mpv17l2/Mrps27	7
cluster1	GO:0070202	regulation of establishment of protein localization to chromosome	7/5165	11/23843	0.0031969	0.0422174	0.0367934	Cct5/Cct8/Terf1/Cct7/Cct2/Wrap53/Tcp1	7
cluster1	GO:0032434	regulation of proteasomal ubiquitin-dependent protein catabolic process	39/5165	119/23843	0.00325641	0.0429084	0.0373955	Araf/Bcap31/Sgta/Hfe/Rnf166/Sirt2/Psen1/Rack1/Nkd2/Rnf180/Clu/Ube2v2/Csnk1d/Dnajb2/Aurka/Rad23b/Nub1/Park7/Glmn/Atg7/Det1/Plk1/Psmd10/Herpud1/Trib3/Rnf125/Usp5/Stub1/Nop53/Usp14/Commd1/Rpl11/Fhit/Ddrgk1/Ubxn1/Rybp/Rnf138rt1/Hspa1b/Hspa1a	39
cluster1	GO:2000278	regulation of DNA biosynthetic process	36/5165	108/23843	0.00334046	0.043919	0.0382763	Pparg/Hnrnpd/Cct3/Pnkp/Exosc10/Ddx39b/Aurkb/Ctc1/Cct5/Dscc1/Parn/Rfc4/Rgn/Rfc2/Pot1b/Men1/Cct8/Terf1/Xrcc5/Nvl/Nek2/Nat10/Dnajc2/Cct7/Rfc3/Cct2/Mcrs1/Acd/Gfer/Pif1/Prkd2/Wrap53/Stn1/Mapk3/Mapk1/Tcp1	36
cluster1	GO:0010822	positive regulation of mitochondrion organization	44/5165	138/23843	0.00335558	0.0439639	0.0383154	Pemt/Kcnn3/Hip1r/Fbxo7/Bax/Fam162a/Bik/Fis1/Cdc37/Il9r/Lrrc46/Ppif/Mief1/Srebf2/Mis18a/Ube2j2/Bad/Wdr75/Mff/Cyb5r1/Optn/Psmb7/Atg13/Tomm7/Mfn2/Htt/Wbp11/Pdcd5/Psmd8/Hdac6/Vps11/Ablim3/Fam20b/Apopt1/Bmf/Hps4/Oscp1/Pla2g6/Plaur/Rnf31/Snip1/Prkaa1/Gper1/Atpif1	44
cluster1	GO:0032206	positive regulation of telomere maintenance	20/5165	51/23843	0.00336853	0.0439639	0.0383154	Hnrnpd/Cct3/Pnkp/Ercc1/Aurkb/Cct5/Parn/Nabp2/Cct8/Xrcc5/Nek2/Cct7/Mre11a/Cct2/Sirt6/Acd/Rtel1/Mapk3/Mapk1/Tcp1	20
cluster1	GO:0051783	regulation of nuclear division	57/5165	188/23843	0.00337026	0.0439639	0.0383154	Tom1l2/Chmp1a/Ube2c/Ranbp3/Calr/Phb2/Ranbp1/Cdt1/Sirt2/H2afy/Zfp207/Cdc6/Birc5/Ywhah/Fzr1/Ube2b/Xrcc3/Cep97/Msh2/Cdc23/Ik/Cdca5/Dmrt1/Anapc11/Fgf8/Terf1/Nek2/Nek6/Nusap1/Bub1/Hormad1/Anapc4/Mad1l1/Anapc15/Lcmt1/Plk1/Naa10/Zw10/Nme6/Pebp1/Chmp2a/Ripor2/Tacc3/Ttk/Cul7/Cdk5rap2/Cul9/Hecw2/Npm2/Plcb1/Prdm9/Nsmce2/Bub3/Hspa1b/Hspa1a/Khdc3/Riok2	57
cluster1	GO:0019674	NAD metabolic process	17/5165	41/23843	0.00337334	0.0439639	0.0383154	Idh3g/Dlst/Actn3/Mdh2/Nampt/Naprt/Idh3b/Naxe/Ldhb/Nadsyn1/Slc37a2/Idh3a/Nmnat3/Gpi1/Hk1/Tigar/Nmnat2	17
cluster1	GO:1902903	regulation of supramolecular fiber organization	94/5165	336/23843	0.00355184	0.0461575	0.0402272	Fer/Hip1r/Scin/Apoe/Ccl24/Tmod4/Inpp5k/Nphs1/Cav1/Rhoa/Spire2/Trpv4/Hspa8/Prune1/Dstn/Rac3/Baiap2l2/Pfn1/Psen1/Sgk1/Pdlim4/Pfn4/Nin/Tgfb3/Evl/Trim27/Prkcd/Clu/Twf1/Rapgef3/Nckap1l/Dyrk1a/Twf2/Washc1/Coro1b/Arl2/Terf1/Ppm1f/Myoc/Arpc5l/Mkks/Hax1/Capzb/Stmn1/Rhoh/Arpc3/Arpc1a/Limk1/Fkbp4/Coro1a/Rps3/Pak1/Hdac6/Mecp2/Katnb1/Pik3r2/Dctn1/Ldlr/Tpm1/Nck1/Eml4/Arap1/Rangrf/Gas2l1/Bag4/Plekhg2/Lpar1/Baia…	94
cluster1	GO:0035082	axoneme assembly	24/5165	65/23843	0.00355712	0.0461575	0.0402272	Ift46/Zmynd10/Cluap1/Tpgs1/Ube2b/Ccdc103/Dnah5/Rsph9/Rsph1/Tekt2/Dnhd1/Jhy/Dnah8/Pla2g3/Iqcg/Ccdc151/Cc2d2a/Ccdc114/Gas8/Lrguk/Hydin/Dnaic1/Drc1/Dyx1c1	24
cluster1	GO:0035967	cellular response to topologically incorrect protein	34/5165	101/23843	0.00357212	0.0462515	0.0403092	Sdf2/Bax/Ufd1/Derl3/Rnf5/Hspa8/Derl2/Cdk5rap3/Dnajb12/Hspa4/Rnf185/Xbp1/Tmbim6/Ddit3/Cops5/Ube2w/Optn/Tor1a/Hspa5/Creb3l1/Ptpn1/Hsph1/Hdac6/Herpud1/Nck1/Pacrg/Tmem33/Pomt1/Wfs1/Stub1/Atf4/Rnf121/Hspa1b/Hspa1a	34
cluster1	GO:2001234	negative regulation of apoptotic signaling pathway	65/5165	220/23843	0.00364435	0.0470847	0.0410353	Tmem161a/Bcl2l12/Pih1d1/Bax/Prdx2/Ndufs3/Trap1/Sod2/Pam16/Nol3/Slc25a5/Tnfaip3/Psen1/Xbp1/Nle1/Rffl/Ripk1/Tert/Vdac2/Ppif/Clu/Grina/Rrn3/Tmbim6/Eya1/Creb3l1/Ptpn1/Gclm/Map3k7/Dnaja1/Eya3/Park7/Htt/Slc35f6/Triap1/Pdx1/Hsph1/Ybx3/Ddias/Gata1/Igbp1/Nono/Psmd10/Herpud1/Faim/Cep63/Mif/Parl/Nme5/Ndufa13/Acaa2/Higd1a/Wfs1/Bmf/Madd/Fcmr/Ackr3/Plaur/Lgals3/Hmgb2/Map2k5/Fxn/Ing2/Noc2l/Cdkn2d	65
cluster1	GO:0032527	protein exit from endoplasmic reticulum	16/5165	38/23843	0.00366519	0.0471498	0.041092	Bcap31/Ufd1/Derl3/Derl2/H13/Tmem129/Erlec1/Ube2j1/Herpud1/Rangrf/Nploc4/Os9/Preb/Sec61b/Slc51b/Aup1	16
cluster1	GO:0045841	negative regulation of mitotic metaphase/anaphase transition	16/5165	38/23843	0.00366519	0.0471498	0.041092	Cdt1/Zfp207/Birc5/Xrcc3/Ik/Terf1/Bub1/Mad1l1/Anapc15/Lcmt1/Plk1/Zw10/Ttk/Cdk5rap2/Bub3/Khdc3	16
cluster1	GO:0010501	RNA secondary structure unwinding	19/5165	48/23843	0.00373013	0.0478821	0.0417302	Ddx18/Ddx56/Ddx39b/Ddx21/Ddx50/Ddx42/Ddx41/Eif4a3/Ddx31/Ddx20/Ago3/Ddx51/Ddx54/Ddx47/Ddx25/Ago2/Ddx1/Ddx28/Ddx49	19
cluster1	GO:1901988	negative regulation of cell cycle phase transition	48/5165	154/23843	0.00374324	0.0479472	0.041787	Fbxo7/Tpra1/Cdt1/H2afy/Zfp207/Birc5/Cdk5rap3/Cdk1/Fzr1/Mrnip/Xrcc3/Ik/Mus81/Men1/Jade1/Uimc1/Terf1/Ctdsp1/Bub1/Rbl1/Rpa2/Miip/Trp73/Mad1l1/Anapc15/Lcmt1/Plk1/Oraov1/Brcc3/Babam1/Vps4a/Mre11a/Zw10/Topbp1/Ttk/Fanci/Cdk5rap2/Dgkz/Nop53/Cradd/Zfp830/Haspin/Rpl26/Bub3/Zfyve19/Khdc3/Ppp2r3d/Cdkn2d	48
cluster1	GO:1903533	regulation of protein targeting	39/5165	120/23843	0.00383322	0.0489947	0.0426999	Pemt/Kcnn3/Inpp5k/Nol3/Fis1/Il9r/Lrrc46/Bnip3l/Srebf2/Mis18a/Ube2j2/Wdr75/Cyb5r1/Psmb7/Atg13/Cdk5/Tomm7/Wbp11/Pdcd5/Psmd8/Pak1/Nucb1/Vps11/Ablim3/Fam20b/Parl/Ccl2/Tcaf1/Bag4/Pdzk1/Hps4/Oscp1/Rnf31/Snip1/Prkaa1/Mtcl1/Slc51b/Atpif1/Itgb1bp1	39
cluster1	GO:0051262	protein tetramerization	50/5165	162/23843	0.00390667	0.0498268	0.0434251	Oxa1l/Srr/Gnmt/Cnga2/Acot13/Sod2/Apip/Txnrd1/Pfkl/Pfkp/Evl/Pcbd2/Adsl/Cby1/Xrcc6/Trpm6/Hsd17b10/Tk1/Samhd1/Naxe/Cryz/Hmgcl/Pex14/Slc26a5/Trp73/Ocm/Grin2b/Cbr4/Anxa2/Pkm/Me1/Mat1a/Pdss2/Trpm4/Rps19/Dctpp1/Ide/Hist1h4a/Hist1h4c/Hist1h4h/Hist1h4d/Hist1h3a/Hist1h4b/Fbp1/Hist2h3b/Hist2h3c2/Hist4h4/Hist1h3g/Hist1h3h/Gbp5	50
cluster1	GO:1904358	positive regulation of telomere maintenance via telomere lengthening	15/5165	35/23843	0.00395737	0.0503658	0.0438948	Cct3/Pnkp/Aurkb/Cct5/Parn/Cct8/Xrcc5/Nek2/Cct7/Cct2/Acd/Rtel1/Mapk3/Mapk1/Tcp1	15
cluster1	GO:0009185	ribonucleoside diphosphate metabolic process	30/5165	87/23843	0.00401489	0.0509891	0.044438	Mlxipl/Actn3/Entpd2/Pfkl/Galk1/Pfkp/Entpd5/Esrrb/Tpi1/Bad/Dhtkd1/Mtch2/Eif6/Prkaa2/Gale/Nudt9/Aldoa/Pkm/Mpi/Mif/Tkfc/Sirt6/Galt/Gpi1/Hk1/Tigar/Eno4/Prkaa1/Pgk1/Fbp1	30
cluster1	GO:0006534	cysteine metabolic process	8/5165	14/23843	0.00407005	0.0513618	0.0447629	Ggt1/Mthfd1/Cbs/Gclm/Ahcyl2/Cdo1/Mtrr/Mpst	8
cluster1	GO:1903358	regulation of Golgi organization	8/5165	14/23843	0.00407005	0.0513618	0.0447629	Stx5a/Ehd3/Stx18/Dnm2/Map2k2/Camsap3/Mapk3/Mapk1	8
cluster1	GO:1904814	regulation of protein localization to chromosome, telomeric region	8/5165	14/23843	0.00407005	0.0513618	0.0447629	H2afy/Cct5/Cct8/Terf1/Cct7/Cct2/Wrap53/Tcp1	8
cluster1	GO:0033013	tetrapyrrole metabolic process	18/5165	45/23843	0.00412087	0.0516754	0.0450361	Hmox2/Snx3/Tmem14c/Slc11a2/Fech/Gif/Clybl/Abcb6/Mmadhc/Alad/Urod/Mmachc/Uros/Hmbs/Blvrb/Atpif1/Fxn/Ppox	18
cluster1	GO:0090199	regulation of release of cytochrome c from mitochondria	18/5165	45/23843	0.00412087	0.0516754	0.0450361	Bax/Fam162a/Pam16/Nol3/Bik/Ppif/Bad/Triap1/Pdcd5/Psmd10/Parl/Apopt1/Higd1a/Bmf/Pla2g6/Plaur/Gper1/Fxn	18
cluster1	GO:1901799	negative regulation of proteasomal protein catabolic process	18/5165	45/23843	0.00412087	0.0516754	0.0450361	Sgta/Hfe/Derl3/Derl2/Erlec1/Ube2j1/Alad/Park7/Ophn1/Gabarapl2/Psmf1/Os9/Nop53/Usp14/Rpl11/Fhit/Ubxn1/Rybp	18
cluster1	GO:0034599	cellular response to oxidative stress	72/5165	249/23843	0.00417399	0.0522318	0.0455211	Fer/Hnrnpd/Akr1b3/Fbxo7/Tmem161a/Prdx2/Trap1/Sod2/Mgst1/Mpo/Etv5/Nol3/Sirt2/Endog/Rwdd1/Tnfaip3/Egfr/Mapk9/Rack1/Xbp1/Fut8/Fbln5/Net1/Ripk1/Glrx/Dhfr/Ppif/Prkcd/Sod1/Slc11a2/Rgn/Prdx5/Prdx3/Pycr1/Chuk/Pycr2/Txn1/Park7/Nos3/Diablo/Pxmp2/Hsph1/Foxp1/Rad52/Atg7/Ddias/Coq7/Rps3/Pdilt/Hdac6/Nono/G6pdx/Brf2/Ccs/Chchd4/Uaca/Oser1/Melk/Apex1/Nme5/Cpeb2/Gfer/Lonp1/Atf4/Txndc2/Pla2r1/Zfp277/Cfl1/Fxn/Mapk3/…	72
cluster1	GO:0006505	GPI anchor metabolic process	14/5165	32/23843	0.00423855	0.0528182	0.0460321	Pigyl/Pigl/Gpaa1/Pigq/Pigc/Dpm2/Pigo/Pigu/Pigk/Dpm3/Pyurf/Pigv/Pigw/Mppe1	14
cluster1	GO:0032212	positive regulation of telomere maintenance via telomerase	14/5165	32/23843	0.00423855	0.0528182	0.0460321	Cct3/Pnkp/Aurkb/Cct5/Parn/Cct8/Xrcc5/Nek2/Cct7/Cct2/Acd/Mapk3/Mapk1/Tcp1	14
cluster1	GO:0045185	maintenance of protein location	34/5165	102/23843	0.00426216	0.0530018	0.0461921	Scin/Kdelr1/Mprip/Cav1/Faf1/Pfn1/Vps13d/Pfn4/Twf1/Cd4/Twf2/Epb41l3/Arl2/Get4/Hspa5/Txn1/Tln1/Park7/Cdk5/Rer1/Nfkbib/Ccdc22/Psmd10/Skp1a/Hk1/Tacc3/Os9/Dzip1/Dand5/Syne3/Tmsb15l/Tmsb10/Tmsb15b1/Tmsb15b2	34
cluster1	GO:0043280	positive regulation of cysteine-type endopeptidase activity involved in apoptotic process	38/5165	117/23843	0.00432683	0.0536941	0.0467955	Alox12/Pparg/Hip1r/Bcap31/Bax/Fam162a/Dnaja3/Tfap4/Rhoa/Pdcd2/Fis1/Ppp2ca/Mapk9/Rack1/Slc11a2/Mtch1/Men1/Bad/Casp8/Ppm1f/Il24/Mtch2/Cyr61/Diablo/Pdcd5/Rps3/Uaca/Nlrp2/Ndufa13/Aifm1/Apopt1/Nod1/Cradd/Gper1/Cyct/Cycs/Ifi27/Ifi27l2a	38
cluster1	GO:0072527	pyrimidine-containing compound metabolic process	20/5165	52/23843	0.00437598	0.0540504	0.047106	Hddc2/Upp1/Aldh6a1/Pycrl/Tymp/Umps/Nme4/Tk1/Tyms/Dtymk/Uck2/Nme6/Nt5m/Tk2/Nme5/Nme1/Dctpp1/Tet1/Mapk1/Nme3	20
cluster1	GO:0007088	regulation of mitotic nuclear division	49/5165	159/23843	0.00438972	0.0540504	0.047106	Tom1l2/Chmp1a/Ube2c/Ranbp3/Phb2/Ranbp1/Cdt1/H2afy/Zfp207/Cdc6/Birc5/Ywhah/Xrcc3/Cep97/Cdc23/Ik/Cdca5/Dmrt1/Anapc11/Fgf8/Terf1/Nek2/Nek6/Nusap1/Bub1/Anapc4/Mad1l1/Anapc15/Lcmt1/Plk1/Naa10/Zw10/Nme6/Pebp1/Chmp2a/Ripor2/Tacc3/Ttk/Cul7/Cdk5rap2/Cul9/Hecw2/Npm2/Nsmce2/Bub3/Hspa1b/Hspa1a/Khdc3/Riok2	49
cluster1	GO:0030833	regulation of actin filament polymerization	49/5165	159/23843	0.00438972	0.0540504	0.047106	Fer/Hip1r/Scin/Ccl24/Tmod4/Nphs1/Rhoa/Spire2/Rac3/Baiap2l2/Pfn1/Pfn4/Evl/Trim27/Prkcd/Twf1/Nckap1l/Twf2/Washc1/Coro1b/Arpc5l/Mkks/Hax1/Capzb/Rhoh/Arpc3/Arpc1a/Coro1a/Pik3r2/Tpm1/Nck1/Bag4/Plekhg2/Baiap2l1/Fmn1/Lmod3/Arf6/Cdc42ep2/Carmil2/Cfl1/Actr3b/Capg/Sptan1/Tmsb15l/Rhog/Arpc4/Tmsb10/Tmsb15b1/Tmsb15b2	49
cluster1	GO:0072331	signal transduction by p53 class mediator	43/5165	136/23843	0.00439176	0.0540504	0.047106	Foxm1/Eef1e1/Stk11/Bcl2l12/Bax/Wwox/Chd5/Tfap4/Dyrk3/Cdk5rap3/Ubb/Hint1/Rffl/Bop1/Rrn3/Dyrk1a/Msh2/Kat5/Smyd2/Zfp385b/Trp73/Chek2/Triap1/Trim24/Ing4/Rrp8/Psmd10/Usp10/Cep63/Mif/Rpf2/Pak1ip1/Mybbp1a/Nop53/Cradd/Pou4f1/Pla2r1/Rpl5/Rpl11/Fhit/Rpl26/Rps7/Rpl23	43
cluster1	GO:0032984	protein-containing complex disassembly	59/5165	198/23843	0.00441573	0.0542335	0.0472656	Mcts1/Smarcb1/Scin/Sh3gl1/Tmod4/Napa/Trpv4/Hspa8/Dstn/Mtif3/Dyrk3/Mrpl58/Mical1/Sgk1/Evl/Klc1/Gfm2/Mtrf1/Twf1/Denr/Twf2/Etf1/Eif2d/Mrrf/Vps16/Map1lc3a/Kif24/Kif2c/Capzb/Stmn1/Pex14/Tfip11/Hdac6/Katnb1/Vps4a/Tpm1/Eml4/Gas2l1/Smarce1/Tbc1d25/Lmod3/Camsap3/Carmil2/Vamp8/Hist1h2ba/Mical3/Grwd1/Cfl1/Capg/Sptan1/Stx17/Gspt1/Cfl2/Nrg1/Pym1/Clasp1/Rpl23/Gspt2/Hist3h2a	59
cluster1	GO:0043407	negative regulation of MAP kinase activity	24/5165	66/23843	0.00446021	0.0544979	0.047496	Tsc2/Apoe/Ptpn6/Inpp5k/Cav1/Hyal2/Cdk5rap3/Prkcd/Ptprj/Dusp19/Ptpn1/Ptpn22/Dnaja1/Trp73/Uchl1/Dusp4/Smpd1/Spry1/Dusp10/Cblc/Lyn/Fem1a/Gstp1/Cav3	24
cluster1	GO:0006801	superoxide metabolic process	22/5165	59/23843	0.0044757	0.0544979	0.047496	Itgb2/Prdx2/Cyba/Sod2/Mpo/Aatf/Noxo1/Egfr/Fbln5/Dhfr/Prkcd/Sod1/Rgn/Cbs/Ncf2/Park7/Nos3/Pon3/Ccs/Il18/Cd177/Gstp1	22
cluster1	GO:0046128	purine ribonucleoside metabolic process	22/5165	59/23843	0.0044757	0.0544979	0.047496	Pemt/Aprt/Rhoa/Mocs2/Ada/Pcmt1/Gamt/Mbip/Nme4/Pde6a/Nt5c2/Gmps/Ak4/Ahcyl2/Nt5c3/Nme6/Mtrr/Nme5/Nme1/Gphn/Mocs1/Nme3	22
cluster1	GO:0006891	intra-Golgi vesicle-mediated transport	13/5165	29/23843	0.00449204	0.0544979	0.047496	Gosr1/Cog1/Vti1b/Cog6/Copg1/Cog4/Cog8/Gabarapl2/Cog2/Copb2/Cope/Copz1/Trappc3l	13
cluster1	GO:0032786	positive regulation of DNA-templated transcription, elongation	13/5165	29/23843	0.00449204	0.0544979	0.047496	Supt6/Gtf2f1/Supt5/Cdk9/Ddx39b/Supt4a/Thoc5/Leo1/Cbx7/Ercc6/Eapp/Gtf2f2/Eloc	13
cluster1	GO:0042168	heme metabolic process	13/5165	29/23843	0.00449204	0.0544979	0.047496	Hmox2/Snx3/Tmem14c/Slc11a2/Fech/Alad/Urod/Uros/Hmbs/Blvrb/Atpif1/Fxn/Ppox	13
cluster1	GO:0033048	negative regulation of mitotic sister chromatid segregation	17/5165	42/23843	0.00453941	0.0546836	0.0476579	Cdt1/Zfp207/Birc5/Xrcc3/Ik/Terf1/Bub1/Mad1l1/Anapc15/Lcmt1/Plk1/Naa10/Zw10/Ttk/Cdk5rap2/Bub3/Khdc3	17
cluster1	GO:0061025	membrane fusion	64/5165	218/23843	0.00456208	0.0546836	0.0476579	Mx1/Rab8a/Bax/Syt5/Napa/Mymk/Snap47/Hyal2/Stx5a/Gosr1/Fis1/Ubxn2a/Stx8/Vti1b/Nkd2/Tbc1d5/Bnip1/Napg/Syt7/Syt2/Vps16/Nsfl1c/Sec22b/Rab13/Tbck/Ubxn2b/Sytl1/Mfn2/Tpst2/Chchd6/Vamp1/Cd9/Coro1a/Stx4a/Rab3a/Vps4a/Izumo1r/Vps11/Anxa2/Dnm2/Vps8/Dysf/Tbc1d10a/Sec22a/Ankrd27/Uvrag/Tbc1d25/Dnm3/Vps41/Sgsm1/Sgsm3/Syt16/Vcpip1/Stxbp6/Stx19/Syt12/Vamp8/Tbc1d30/Chchd3/Stx17/Sec22c/Nectin2/Vamp5/Mymx	64
cluster1	GO:0006625	protein targeting to peroxisome	9/5165	17/23843	0.00457147	0.0546836	0.0476579	Pex6/Pex19/Pex12/Pex7/Pex16/Pex14/Zfand6/Pex2/Lonp2	9
cluster1	GO:0039531	regulation of viral-induced cytoplasmic pattern recognition receptor signaling pathway	9/5165	17/23843	0.00457147	0.0546836	0.0476579	Ufd1/C1qbp/Sec14l1/Gpatch3/Tkfc/Nploc4/Nop53/Trim15/Tspan6	9
cluster1	GO:0043574	peroxisomal transport	9/5165	17/23843	0.00457147	0.0546836	0.0476579	Pex6/Pex19/Pex12/Pex7/Pex16/Pex14/Zfand6/Pex2/Lonp2	9
cluster1	GO:0072662	protein localization to peroxisome	9/5165	17/23843	0.00457147	0.0546836	0.0476579	Pex6/Pex19/Pex12/Pex7/Pex16/Pex14/Zfand6/Pex2/Lonp2	9
cluster1	GO:0072663	establishment of protein localization to peroxisome	9/5165	17/23843	0.00457147	0.0546836	0.0476579	Pex6/Pex19/Pex12/Pex7/Pex16/Pex14/Zfand6/Pex2/Lonp2	9
cluster1	GO:0032508	DNA duplex unwinding	12/5165	26/23843	0.00469368	0.0559213	0.0487365	Recql5/Ercc3/Twnk/Mcm6/Rad51/Recql/Mre11a/Recql4/Ddx11/Ddx1/Rtel1/Pif1	12
cluster1	GO:0040001	establishment of mitotic spindle localization	12/5165	26/23843	0.00469368	0.0559213	0.0487365	Kpnb1/Pafah1b1/Eya1/Sapcd2/Nusap1/Htt/Dctn1/Zw10/Spry1/Cdk5rap2/Clasp1/Dynlt1b	12
cluster1	GO:0006333	chromatin assembly or disassembly	46/5165	148/23843	0.00473662	0.0563205	0.0490845	Smarcb1/Ipo4/Chaf1a/Gatad1/H2afy/Hist1h2bc/Chd3/Sart3/H2afy2/Cenpp/Chaf1b/Mis18a/Cdan1/Itgb3bp/Nasp/M1ap/Sirt6/Hist1h1c/Smarce1/Hist1h2be/Hist1h1a/Hist1h2ba/Grwd1/Hist3h2ba/Hist1h4a/Hist1h4c/H3f3a/Hist1h4h/Hist1h4d/Hist1h2bk/Hmgb1/Hist1h3a/Hist1h4b/Hist1h2bj/Oip5/Hist2h3b/Hist3h2a/Hist2h3c2/Hist1h2bl/Noc2l/Hist4h4/Hist1h3g/Hist1h3f/Hist1h3h/Hist2h2bb/Hist1h2bh	46
cluster1	GO:0019430	removal of superoxide radicals	10/5165	20/23843	0.00479009	0.0566494	0.0493711	Prdx2/Sod2/Mpo/Fbln5/Dhfr/Sod1/Rgn/Park7/Nos3/Ccs	10
cluster1	GO:2001056	positive regulation of cysteine-type endopeptidase activity	41/5165	129/23843	0.00480595	0.0566494	0.0493711	Alox12/Pparg/Hip1r/Bcap31/Bax/Fam162a/Dnaja3/Tfap4/Rhoa/Pdcd2/Fis1/Ppp2ca/Mapk9/Rack1/Slc11a2/Mtch1/Men1/Bad/Casp8/Ppm1f/Il24/Mtch2/Cyr61/Diablo/Pdcd5/Rps3/Fadd/Tbc1d10a/Uaca/Nlrp2/Ndufa13/Aifm1/Nek5/Apopt1/Nod1/Cradd/Gper1/Cyct/Cycs/Ifi27/Ifi27l2a	41
cluster1	GO:0051307	meiotic chromosome separation	11/5165	23/23843	0.00480906	0.0566494	0.0493711	Ncaph2/Ercc4/Meiob/Mus81/Cenpx/M1ap/Mlh1/Ncaph/Ttk/Eme2/Cenps	11
cluster1	GO:0098869	cellular oxidant detoxification	11/5165	23/23843	0.00480906	0.0566494	0.0493711	Prdx2/Sod2/Mpo/Fbln5/Dhfr/Sod1/Rgn/Park7/Nos3/Ccs/Selenot	11
cluster1	GO:0051656	establishment of organelle localization	110/5165	405/23843	0.00481173	0.0566494	0.0493711	Fer/Chmp1a/Kpnb1/Gab2/Stxbp2/Rab11a/Syt5/Napa/Cdt1/Snap47/Spire2/Gosr1/Birc5/Cadps2/Dync1h1/Ubb/Ltv1/Psen1/Rab1a/Xpo1/Ube2b/Nefh/Trappc12/Slc9a3r1/Pafah1b1/Pld2/Chga/Tmed10/Ap2m1/Cenpq/Prepl/Cdc23/Dctn4/Syt7/Cdca5/Cnih2/Hhex/Gpr143/Dctn2/Rhot2/Terf1/Eya1/Syt2/Tor1a/Sapcd2/Arfgap2/Nusap1/Ttl/Mylk2/Eif6/Kif2c/Pef1/Nudc/Sytl1/Fgr/Cdk5/Pex14/Htt/Uchl1/Mad1l1/Copg1/D6Wsu163e/Kif22/Il4ra/Myo7a/Stx4a/Me…	110
cluster1	GO:0031113	regulation of microtubule polymerization	19/5165	49/23843	0.00487404	0.05727	0.0499119	Cav1/Prune1/Sgk1/Nin/Dyrk1a/Arl2/Terf1/Capzb/Stmn1/Fkbp4/Rps3/Pak1/Mecp2/Dctn1/Rangrf/Cdk5rap2/Camsap3/Cav3/Psrc1	19
cluster1	GO:0031503	protein-containing complex localization	57/5165	191/23843	0.00489553	0.0574095	0.0500335	Nup214/Ift46/Supt6/Akap8l/Rab8a/Rab11a/Ift22/Dynll1/Ick/Snap47/Nxf1/Tctex1d2/Cluap1/Birc5/Ift52/Ddx39b/Ltv1/Xpo1/Exoc3l4/Nup155/Fyttd1/Dync2li1/Polr2d/Cnih2/Hhex/Ssna1/Eif6/Tchhl1/Kif17/Ift122/Fkbp4/Gripap1/Rpgr/Ddx25/Rpsa/Dnm2/Arhgap44/Exoc3/Thoc5/Ap2b1/Ssx2ip/Nup133/Wdr34/Dnm3/Thoc6/Nop53/Poldip3/Reln/Sem1/Stxbp6/Gphn/Haspin/Dlg2/Ttc26/Hspb11/Rps15/Riok2	57
cluster1	GO:0007265	Ras protein signal transduction	115/5165	426/23843	0.00494596	0.0578871	0.0504498	Kpnb1/Foxm1/Acap1/Rhoc/Apoe/Rab8a/Cyth2/Rab3b/Dnmt1/Arhgef18/Myo9b/Rab11a/Rasa4/Arpp19/Rhoa/Ift22/Vav2/Bcr/Rassf1/Git1/Setdb1/Cyth3/Rac3/Ksr1/Rab5c/Rab4a/Rab21/Dock2/Rab1a/Appl2/Dbnl/Gna13/Net1/Rhobtb2/Rapgef3/Fgd4/Rabl3/Psd2/Plce1/Arhgdia/Chuk/Fgd1/Hras/Farp1/Rhot2/Als2/Agfg1/Gpr35/Myoc/Arfgap2/Usp8/Rab22a/Arfgap1/Rab13/Rit1/Pdpn/Stmn1/Mfn2/Arhgef16/Rhoh/Rasal1/Rab43/Psd3/Rab38/Rasgrp4/Arhgap17/…	115
cluster1	GO:1902100	negative regulation of metaphase/anaphase transition of cell cycle	16/5165	39/23843	0.00498252	0.0580872	0.0506242	Cdt1/Zfp207/Birc5/Xrcc3/Ik/Terf1/Bub1/Mad1l1/Anapc15/Lcmt1/Plk1/Zw10/Ttk/Cdk5rap2/Bub3/Khdc3	16
cluster1	GO:2000816	negative regulation of mitotic sister chromatid separation	16/5165	39/23843	0.00498252	0.0580872	0.0506242	Cdt1/Zfp207/Birc5/Xrcc3/Ik/Terf1/Bub1/Mad1l1/Anapc15/Lcmt1/Plk1/Zw10/Ttk/Cdk5rap2/Bub3/Khdc3	16
cluster1	GO:0032535	regulation of cellular component size	105/5165	385/23843	0.00505568	0.0588252	0.0512674	Fer/Hip1r/Tsc2/Scin/Apoe/Rab3b/Rab11a/Eif2b2/Ccl24/Crabp2/Tmod4/Nphs1/Cdk4/Rhoa/Spire2/Akt1s1/Ptprs/Srf/Dstn/Rac3/Baiap2l2/Pfn1/Trpv2/Rab21/Pfn4/Slc9a3r1/Pafah1b1/Evl/Trim27/Prkcd/Twf1/Rapgef3/Nckap1l/Ap2m1/Twf2/Washc1/Coro1b/Clns1a/Creb1/Fn1/Cln8/Arpc5l/Anapc2/Mkks/Ttl/Rab22a/Hax1/Pex11b/Epha7/Capzb/Cdk5/Slc26a5/Trp73/Rhoh/Rufy3/Arpc3/Ocm/Arpc1a/Limk1/Plxna4/Slc6a12/Coro1a/Pak1/Pik3r2/Tpm1/Rpl4/…	105
cluster1	GO:0000045	autophagosome assembly	31/5165	92/23843	0.0051546	0.0598595	0.0521688	Nprl2/Rnf5/Gabarap/Psen1/Rab1a/Ubxn2a/Scfd1/Atg2a/Atg4b/Lrsam1/Atg13/Nsfl1c/Map1lc3a/Sec22b/Ubxn2b/Mfn2/Wipi2/Gabarapl1/Atg7/Rab33a/Gabarapl2/Atg9a/Trappc8/Pik3c3/Atg101/Wdr45/Ambra1/Emc6/Synpo2/Fez2/Stx17	31
cluster1	GO:0032507	maintenance of protein location in cell	26/5165	74/23843	0.00536309	0.0621598	0.0541735	Scin/Kdelr1/Mprip/Cav1/Pfn1/Vps13d/Pfn4/Twf1/Cd4/Twf2/Epb41l3/Arl2/Hspa5/Txn1/Tln1/Park7/Cdk5/Rer1/Skp1a/Hk1/Os9/Syne3/Tmsb15l/Tmsb10/Tmsb15b1/Tmsb15b2	26
cluster1	GO:0051985	negative regulation of chromosome segregation	18/5165	46/23843	0.00542017	0.0625006	0.0544706	Cdt1/Zfp207/Birc5/Xrcc3/Ik/Terf1/Bub1/Mad1l1/Anapc15/Lcmt1/Plk1/Naa10/Zw10/Recql4/Ttk/Cdk5rap2/Bub3/Khdc3	18
cluster1	GO:0042398	cellular modified amino acid biosynthetic process	15/5165	36/23843	0.00544413	0.0625006	0.0544706	Ggt1/Chdh/Gamt/Mthfd1/Dhfr/Gart/Hagh/Ptdss2/Gss/Gclm/Tmem269/Park7/Slc27a1/Mthfd1l/Atpif1	15
cluster1	GO:0044764	multi-organism cellular process	15/5165	36/23843	0.00544413	0.0625006	0.0544706	Ufd1/Hyal2/C1qbp/Sec14l1/F2/Gpatch3/Tkfc/Nploc4/Ddx58/Nop53/Pi4ka/Trim15/Spag11b/Nectin2/Tspan6	15
cluster1	GO:0051084	'de novo' posttranslational protein folding	15/5165	36/23843	0.00544413	0.0625006	0.0544706	Dnajb1/Dnajc7/Hspa8/Dnajb12/Hspa4/Entpd5/Tor1a/Hspa5/Bag1/Hsph1/Cct2/Chchd4/Hspe1/Hspa1b/Hspa1a	15
cluster1	GO:0006282	regulation of DNA repair	32/5165	96/23843	0.00544485	0.0625006	0.0544706	Foxm1/Tmem161a/Cdk9/Egfr/Mrnip/Recql5/Ercc8/Nudt16l1/Ube2v2/Mms19/Uimc1/Eya1/Npas2/Rad51/Rpa2/Eya3/Rad52/Rps3/Brcc3/Babam1/Sirt6/Parpbp/Ddx11/Tigar/Rtel1/Xrcc1/Kdm4d/Mgmt/Fbxo18/Hmgb1/Ube2n/Rnf8	32
cluster1	GO:0051668	localization within membrane	41/5165	130/23843	0.00557767	0.0639024	0.0556922	Itgb2/Sec24b/Rapsn/Tsc2/Apoe/Rab8a/Dnaja3/Rab11a/Snap47/Etv5/Sar1a/Dock2/Rab1a/Cnih2/Rftn2/Ssna1/Mall/Tbc1d20/Kif17/Cdk5/Rer1/Grin2b/Ift122/Pak1/Gripap1/Dnm2/Arhgap44/Ap2b1/Reep2/Nup133/Magi2/Dnm3/Ssh1/Reln/Cd24a/Gphn/Dlg2/Shisa6/Grik2/Colq/Itgb1bp1	41
cluster1	GO:0016032	viral process	77/5165	272/23843	0.00563925	0.0644841	0.0561992	Mcts1/Smarcb1/Oas1c/Oas1h/Psmc3/Apoe/Tfap4/Inpp5k/Fbln1/Cav1/Hyal2/Tsg101/Hspa8/Eif3d/Pfn1/Snx3/Rab1a/Adarb1/Trim27/Ripk1/Ctsb/Tarbp2/Denr/Cd4/Etf1/Banf1/Mbl2/Bad/Nr5a2/Eif2d/Usf1/Lrsam1/Vps16/Tbc1d20/Adar/Gtf2b/Ppie/Oas1b/Rab43/Pik3c2g/Atg7/Eif3f/Mvb12a/Vps4a/Mre11a/Pou2f3/Fbxl2/Oas3/Eif3l/Chmp2a/Trim13/Uvrag/Mvb12b/Isg20/Stau1/Fkbp6/Pi4ka/Oasl1/Hs3st5/Vamp8/Trim15/Oas1f/Eif3b/Cfl1/Pcbp2/Trim31/…	77
cluster1	GO:0007052	mitotic spindle organization	37/5165	115/23843	0.00572722	0.0653219	0.0569294	Chmp1a/Kpnb1/Rab11a/Spc25/Rhoa/Zfp207/Birc5/Mybl2/Dync1h1/Aurkb/Naip1/Cep97/Poc1a/Dctn2/Tubgcp2/Nek2/Tubgcp4/Aurka/Stmn1/Wrap73/Chek2/Plk1/Mecp2/Dctn6/Dctn1/Chmp2a/Kif4/Ripor2/Wdr62/Tacc3/Cltc/Eml1/Clasp1/Psrc1/Hspa1b/Hspa1a/Khdc3	37
cluster1	GO:0072330	monocarboxylic acid biosynthetic process	68/5165	236/23843	0.00573441	0.0653219	0.0569294	Alox12/Srr/Slc1a3/Mlxipl/Elovl1/Actn3/Mgst1/Acsf3/Ptgis/Acadvl/Pfkl/Mapk9/Galk1/Nr1d1/Aloxe3/Pfkp/Entpd5/Esrrb/Elovl7/Oxsm/Rgn/Tpi1/Stard4/Fads3/Scd3/Dhtkd1/Asnsd1/Mtch2/Acss2/Eif6/Prkaa2/Gale/Mecr/Acot7/Park7/Htt/Ldhb/Aldoa/Ndufab1/Cbr4/Tecr/Pkm/Mpi/Scap/Trib3/Mif/Tkfc/Sirt6/Galt/Gpi1/Hk1/Wdtc1/Tigar/Elovl3/Abhd2/Pex2/Pla2g4f/Acsm4/Eno4/Mcat/Prkaa1/Ptges/Pgk1/Prkag1/Rdh16/Fbp1/Mlycd/Malrd1	68
cluster1	GO:0007050	cell cycle arrest	43/5165	138/23843	0.0058658	0.0665645	0.0580124	Foxm1/Stk11/Calr/Brinp2/Mlxipl/Tfap4/Cdk4/Cdk9/Rassf1/Tbrg1/Tsg101/Crlf3/Irf1/Cast/Msh2/Men1/Ddit3/Hras/Trp73/Ppm1g/Chek2/Ing4/Gas2/Ddias/Rrp8/Mif/Gadd45gip1/Gas2l1/Ripor2/Cdkn3/Cdc123/Magi2/Mybbp1a/Sgsm3/Cradd/Pou4f1/Mlf1/Gper1/Cgrrf1/Rpl26/Rpl23/Nupr1l/Cdkn2d	43
cluster1	GO:0007292	female gamete generation	43/5165	138/23843	0.0058658	0.0665645	0.0580124	Sebox/Ercc1/Zp3/Msh4/Rad51c/Ncaph2/Spire2/Sirt2/Ybx2/Ubb/Meikin/Mlh3/Washc5/Washc1/Meiob/Dmrt1/Nppc/Grb14/Cdc25b/Aurka/Ddx20/Hormad1/Rps6/Nos3/Nobox/Figla/M1ap/Plk1/Mlh1/Aspm/Ncaph/Stag3/Ccdc155/Ttk/Adrm1/Shb/Zfp830/Plcb1/Pabpc1l/Afp/H3f3a/Tdrd5/Zfx	43
cluster1	GO:0000002	mitochondrial genome maintenance	14/5165	33/23843	0.00591401	0.0669843	0.0583782	Dnaja3/Rnaseh1/Lig3/Tymp/Mrpl39/Twnk/Mgme1/Atg7/Mrpl17/Chchd4/Tk2/Primpol/Polg/Pif1	14
cluster1	GO:0046825	regulation of protein export from nucleus	17/5165	43/23843	0.00601565	0.0680065	0.059269	Emd/Supt6/Akap8l/Xpo1/Rapgef3/Rbm22/Tchhl1/Txn1/Park7/Cdk5/Chchd4/Thoc5/Camk4/Sfn/Ifi27/Xpo5/Riok2	17
cluster1	GO:0030838	positive regulation of actin filament polymerization	31/5165	93/23843	0.00615722	0.0693443	0.0604349	Fer/Hip1r/Scin/Ccl24/Nphs1/Rhoa/Spire2/Rac3/Baiap2l2/Pfn1/Evl/Trim27/Nckap1l/Washc1/Coro1b/Arpc5l/Rhoh/Arpc3/Arpc1a/Coro1a/Nck1/Bag4/Baiap2l1/Fmn1/Lmod3/Arf6/Cdc42ep2/Carmil2/Actr3b/Rhog/Arpc4	31
cluster1	GO:1905477	positive regulation of protein localization to membrane	31/5165	93/23843	0.00615722	0.0693443	0.0604349	Rab11a/Fis1/Egfr/Rack1/Nkd2/Cdk5/Arhgef16/Rer1/Pdcd5/Pak1/Stx4a/Necab2/Stac/Rangrf/Ccl2/Tcaf1/Dpp10/Cnpy4/Pdzk1/Cnst/Ppp1r9b/Ramp3/Ssh1/Arf6/Commd1/Mtcl1/Gper1/Slc51b/Dpp6/Itgb1bp1/Rhog	31
cluster1	GO:0000422	autophagy of mitochondrion	28/5165	82/23843	0.00620184	0.0695166	0.0605851	Fbxo7/Gabarap/Fis1/Cdc37/Bnip3l/Srebf2/Atg2a/Rnf41/Wdr75/Atg4b/Optn/Atg13/Map1lc3a/Tomm7/Mfn2/Htt/Wipi2/Gabarapl1/Wbp11/Atg7/Hdac6/Gabarapl2/Atg9a/Parl/Tigar/Wdr45/Ambra1/Atpif1	28
cluster1	GO:0061726	mitochondrion disassembly	28/5165	82/23843	0.00620184	0.0695166	0.0605851	Fbxo7/Gabarap/Fis1/Cdc37/Bnip3l/Srebf2/Atg2a/Rnf41/Wdr75/Atg4b/Optn/Atg13/Map1lc3a/Tomm7/Mfn2/Htt/Wipi2/Gabarapl1/Wbp11/Atg7/Hdac6/Gabarapl2/Atg9a/Parl/Tigar/Wdr45/Ambra1/Atpif1	28
cluster1	GO:0000394	RNA splicing, via endonucleolytic cleavage and ligation	7/5165	12/23843	0.0062424	0.0695166	0.0605851	Rtcb/Tmbim6/Clp1/Ddx1/Tsen2/Trpt1/Zbtb8os	7
cluster1	GO:0098762	meiotic cell cycle phase	7/5165	12/23843	0.0062424	0.0695166	0.0605851	Ube2b/Syce1/Terf1/Xrcc5/Mlh1/Syce1l/Ttk	7
cluster1	GO:0098764	meiosis I cell cycle phase	7/5165	12/23843	0.0062424	0.0695166	0.0605851	Ube2b/Syce1/Terf1/Xrcc5/Mlh1/Syce1l/Ttk	7
cluster1	GO:1905516	positive regulation of fertilization	7/5165	12/23843	0.0062424	0.0695166	0.0605851	Zp3/Cacna1h/Park7/Prss37/Lhfpl2/Plcb1/Iqcf1	7
cluster1	GO:0019080	viral gene expression	21/5165	57/23843	0.00634973	0.0703464	0.0613083	Mcts1/Smarcb1/Psmc3/Tfap4/Inpp5k/Eif3d/Pfn1/Trim27/Tarbp2/Denr/Eif2d/Usf1/Gtf2b/Eif3f/Pou2f3/Eif3l/Trim13/Eif3b/Pcbp2/Trim31/Eif3g	21
cluster1	GO:0043462	regulation of ATPase activity	21/5165	57/23843	0.00634973	0.0703464	0.0613083	Oxa1l/Dnajb11/Dnajb1/Napa/Dynll1/Pam16/Pfn1/Dynll2/Dnajc9/Ppif/Rapgef3/Rgn/Dnajb2/Atp1b1/Dync1i2/Dnajc24/Tpm1/Dnm2/Tnni3/Vcpkmt/Atpif1	21
cluster1	GO:0033673	negative regulation of kinase activity	69/5165	241/23843	0.00636415	0.0703464	0.0613083	Kat2b/Fbxo7/Tsc2/Apoe/Dnaja3/Ptpn6/Coro1c/Tfap4/Inpp5k/Cav1/Hyal2/Nprl2/Akt1s1/Tsg101/Prpsap1/H2afy/Cdk5rap3/Tnfaip3/Psen1/Adarb1/Cox11/Wars/Trim27/Sh3bp5/Prkcd/Cblb/Rgn/Washc1/Men1/Hhex/Prdx3/Ptprj/Ppm1f/Dusp19/Ptpn1/Wwtr1/Ptpn22/Adar/Dnaja1/Park7/Trp73/Uchl1/Actb/Mvp/Plk1/Bgn/Dusp4/Casp3/Trib3/Pkig/Smpd1/Spry1/Tigar/Dusp10/Prkrip1/Cblc/Lyn/Hexim2/Fem1a/Shb/Inca1/Pkn1/Gckr/Gstp1/Ppp1r1b/Itgb1bp1…	69
cluster1	GO:0006220	pyrimidine nucleotide metabolic process	13/5165	30/23843	0.00637584	0.0703464	0.0613083	Hddc2/Upp1/Umps/Nme4/Tyms/Dtymk/Uck2/Nme6/Nt5m/Nme5/Nme1/Dctpp1/Nme3	13
cluster1	GO:0072348	sulfur compound transport	13/5165	30/23843	0.00637584	0.0703464	0.0613083	Slc5a6/Slc44a4/Slc9a3r1/Slc25a19/Abcc1/Slc26a6/Slc1a1/Slc26a5/Slc13a1/Slc7a9/Slc26a2/Slc26a8/Slc26a10	13
cluster1	GO:0046486	glycerolipid metabolic process	85/5165	306/23843	0.00652668	0.0718777	0.0626429	Pemt/Lmf1/Apoe/Pnpla6/Zp3/Pcyt1a/Inpp5k/Cav1/Pigyl/Vac14/Pigl/Serac1/Cmah/Pgs1/Ctdnep1/Pld2/Gpaa1/Chkb/Rgn/Pisd/Pla2g7/Impa2/Hrasls5/Acsl5/Pi4k2a/Ptdss2/Pnpla2/Pigq/Inpp1/Dbi/Bpnt1/Pigc/Dpm2/Agpat2/Fgf7/Lpin3/Fabp5/Aadac/Acp6/Pip5k1a/Ccnc/Pigo/Tmem269/Fabp3/Inpp5b/Pik3c2g/Tamm41/Cdipt/Gdpd3/Mecp2/Slc27a1/Pik3r2/Abhd12/Ldlr/Abhd5/Ip6k1/Ttc7b/Pik3c3/Plcg2/Pla2g3/Mtmr9/Pank2/Pigu/Pigk/Abhd2/Daglb/Mt…	85
cluster1	GO:0043902	positive regulation of multi-organism process	50/5165	166/23843	0.00659905	0.0725409	0.0632209	Smarcb1/Apoe/Zp3/Tfap4/Cyba/Tsg101/Sirt2/Hspa8/Pfn1/C1qbp/Adarb1/Cd180/Ednrb/Tarbp2/Cd4/Cacna1h/Osbp/Bad/Ly96/Nr5a2/Optn/Lrsam1/Tbc1d20/Aurka/Adar/Gtf2b/Ppie/Park7/Prss37/Mvb12a/Vps4a/Syde1/Mif/Chmp2a/Ago2/Nod1/Mvb12b/Bmp6/Il18/Stau1/Fkbp6/Lhfpl2/Trim15/Plcb1/Cfl1/Mapk3/Vps37b/Iqcf1/Ppia/Ccr5	50
cluster1	GO:1905819	negative regulation of chromosome separation	16/5165	40/23843	0.00666014	0.0730779	0.0636889	Cdt1/Zfp207/Birc5/Xrcc3/Ik/Terf1/Bub1/Mad1l1/Anapc15/Lcmt1/Plk1/Zw10/Ttk/Cdk5rap2/Bub3/Khdc3	16
cluster1	GO:0042326	negative regulation of phosphorylation	121/5165	455/23843	0.00674685	0.0738456	0.064358	Kat2b/Foxm1/Marveld3/Fbxo7/Tsc2/Apoe/Bax/Dnaja3/Ptpn6/Coro1c/Mlxipl/Pard6a/Tfap4/Inpp5k/Fbln1/Actn3/Cav1/Rhoa/Dynll1/Hyal2/Nprl2/Akt1s1/Tsg101/Sirt2/Prpsap1/H2afy/Cdk5rap3/Irf1/Fkbp8/Mical1/Tnfaip3/Psen1/Grb10/Adarb1/Ppp2ca/Hspa4/Rack1/Ube2b/Tnip1/Xbp1/Cox11/Slc9a3r1/Pafah1b1/Wars/Trim27/Ppif/Sh3bp5/Prkcd/Dnajc15/Cblb/Rgn/Gps2/Washc1/Dkk1/Men1/Hhex/Prdx3/Ptprj/Ctdsp1/Ppm1f/Dusp19/Mtch2/Ptpn1/Meco…	121
cluster1	GO:0006417	regulation of translation	108/5165	401/23843	0.00676819	0.0738456	0.064358	Pparg/Hnrnpd/Taco1/Mov10/Cnot11/Eif2b5/Calr/Uqcc1/Trap1/Rps9/Cdk4/Rplp1/Rpl10/Eif3d/C1qbp/Ybx2/Fxr2/Mrpl58/Ddx39b/Rmnd1/Egfr/Cnot2/Rack1/Eif2s1/Dhfr/Dph3/Mettl3/Drosha/Ngdn/Rida/Tarbp2/Lrpprc/Uqcc2/Polr2d/Pou5f1/Fech/Eif4a3/Tyms/Cnot9/Ncl/Eif4e2/Srp9/Dph7/Eif6/Fxr1/Adar/Rps3a1/Eif4e/Aco1/Nsun4/Ago3/Malsu1/Caprin2/Rps3/Rbm3/Mecp2/Eif4ebp1/Aars/Ddx25/Imp3/Nck1/Eefsec/Dph5/Rbm4b/Dapk3/Eef2/Map2k2/Mp…	108
cluster1	GO:0060260	regulation of transcription initiation from RNA polymerase II promoter	12/5165	27/23843	0.00680434	0.0738456	0.064358	Psmc3/Srf/Cand1/Psmc5/Psmc1/Psmc6/Creb1/Gtf2b/Psmc2/Psmc4/Zfp451/Gtf2f2	12
cluster1	GO:0070266	necroptotic process	12/5165	27/23843	0.00680434	0.0738456	0.064358	Cav1/Sirt2/Pygl/Ripk1/Ppif/Casp8/Rbck1/Map3k7/Ybx3/Fadd/Slc25a4/Rnf31	12
cluster1	GO:0070979	protein K11-linked ubiquitination	12/5165	27/23843	0.00680434	0.0738456	0.064358	Ube2c/Ube2a/Ube2b/Cdc23/Anapc11/Ube2w/Ube2t/Anapc2/Anapc4/Anapc7/Ube2e2/Ube2s	12
cluster1	GO:1902235	regulation of endoplasmic reticulum stress-induced intrinsic apoptotic signaling pathway	12/5165	27/23843	0.00680434	0.0738456	0.064358	Xbp1/Grina/Tmbim6/Creb3l1/Ptpn1/Park7/Erp29/Pdx1/Herpud1/Nck1/Wfs1/Spop	12
cluster1	GO:0043901	negative regulation of multi-organism process	54/5165	182/23843	0.00685216	0.0742297	0.0646927	Oas1c/Oas1h/Calr/Zp3/Prdx2/Ufd1/Tfap4/Inpp5k/Htra1/Fbln1/Mpo/Sirt2/Lbp/Ada/C1qbp/Snx3/Tnfaip3/Sec14l1/Arg2/Trim27/Tarbp2/Banf1/Mbl2/Prdx4/Nppc/Il2ra/Grb14/Adar/Gpatch3/Tpst2/Oas1b/Zp2/Mre11a/Pou2f3/Anxa2/Oas3/Tkfc/Cactin/Trim13/Isg20/Nploc4/Oasl1/Nfkbil1/Shb/Trim15/Oas1f/Pcbp2/Trim31/Ifitm6/Oas1g/Oas1e/Tspan6/Gm7676/Trim10	54
cluster1	GO:0009566	fertilization	55/5165	186/23843	0.00689941	0.0746062	0.0650208	Hoxa10/Cct3/Spa17/Bax/Zp3/Nlrp5/Zpbp2/Adcy3/Slirp/Cast/Vdac2/Cct5/Wbp2nl/Fetub/Tarbp2/Cacna1h/Meiob/Cct8/Park7/Tpst2/Ccdc136/Prss37/Cct7/Ybx3/Cd9/Tdrd12/Mfge8/Aldoa/Zp2/Izumo1r/Ooep/Cct2/Aaas/Clic4/Abhd2/Klhl32/Mael/Tdrkh/Ube2q1/Klk14/Lhfpl2/Npm2/Spink8/Plcb1/Spink2/Umodl1/Sec23ip/H3f3a/Nectin2/Snu13/Iqcf1/Tcp1/Xntrpc/Zfx/Hspa1b	55
cluster1	GO:0051972	regulation of telomerase activity	18/5165	47/23843	0.00703537	0.0758016	0.0660627	Pparg/Hnrnpd/Pnkp/Aurkb/Parn/Pot1b/Men1/Terf1/Nvl/Nek2/Cct2/Mcrs1/Acd/Pif1/Wrap53/Mapk3/Mapk1/Tcp1	18
cluster1	GO:0098586	cellular response to virus	18/5165	47/23843	0.00703537	0.0758016	0.0660627	Ufd1/C1qbp/Sec14l1/Bad/Chuk/Adar/Ago3/Gpatch3/Gsdme/Tkfc/Nploc4/Ddx58/Nop53/Ikbke/Trim15/Mapk11/Mapk14/Tspan6	18
cluster1	GO:0009083	branched-chain amino acid catabolic process	8/5165	15/23843	0.00707667	0.0759724	0.0662115	Aldh6a1/Auh/Mccc2/Ivd/Hmgcl/Bcat2/Bckdhb/Hibch	8
cluster1	GO:0045947	negative regulation of translational initiation	8/5165	15/23843	0.00707667	0.0759724	0.0662115	Eif2s1/Eif4ebp1/Ago2/Paip2/Bank1/Rpl13a/Eif4ebp3/Rbm4	8
cluster1	GO:0045930	negative regulation of mitotic cell cycle	64/5165	222/23843	0.00709025	0.0759815	0.0662194	Wnt9a/Tom1l2/Fbxo7/Tpra1/Brinp2/Cdt1/Zfp207/Birc5/Cdk5rap3/Zwint/Cdk1/Egfr/Mrnip/Nle1/Slc9a3r1/Xrcc3/Msh2/Ik/Mus81/Nabp2/Hras/Jade1/Terf1/Ctdsp1/Bub1/Rbl1/Ints3/Rps6/Rpa2/Miip/Trp73/Chek2/Mad1l1/Ddias/Anapc15/Lcmt1/Plk1/Oraov1/Naa10/Vps4a/Mre11a/Zw10/Zwilch/Nme6/Topbp1/Gadd45gip1/Ttk/Rad9b/Ptpn3/Fanci/Cdk5rap2/Magi2/Dgkz/Nop53/Cradd/Zfp830/Haspin/Rpl26/Bub3/Zfyve19/Eme2/Khdc3/Ppp2r3d/Rpl24	64
cluster1	GO:0070584	mitochondrion morphogenesis	11/5165	24/23843	0.0071611	0.0764662	0.0666419	Poldip2/Bax/Fis1/Slirp/Ndufs6/Mff/Ssbp1/Coq7/Myh14/Nubpl/Pank2	11
cluster1	GO:0071392	cellular response to estradiol stimulus	11/5165	24/23843	0.0071611	0.0764662	0.0666419	Ruvbl2/Egfr/Esr2/Glrx/Kat5/Fam210b/Mmp2/Ramp3/Pou4f1/Gper1/Ccdc62	11
cluster1	GO:0001578	microtubule bundle formation	31/5165	94/23843	0.00731734	0.077374	0.0674331	Ift46/Zmynd10/Cluap1/Katna1/Tpgs1/Ube2b/Ccdc103/Dnah5/Rsph9/Rsph1/Tekt2/Plk1/Dnhd1/Jhy/Dnah8/Gas2l1/Pla2g3/Iqcg/Cdk5rap2/Ccdc151/Cc2d2a/Ccdc114/Gas8/Mtcl1/Lrguk/Hydin/Dnaic1/Clasp1/Psrc1/Drc1/Dyx1c1	31
cluster1	GO:2000060	positive regulation of ubiquitin-dependent protein catabolic process	31/5165	94/23843	0.00731734	0.077374	0.0674331	Bcap31/Sgta/Rnf166/Sirt2/Psen1/Sumo3/Rack1/Nkd2/Rnf180/Clu/Ube2v2/Csnk1d/Dnajb2/Aurka/Nub1/Atg7/Det1/Plk1/Ccdc22/Psmd10/Herpud1/Trib3/Rnf125/Usp5/Stub1/Nop53/Disc1/Ddrgk1/Rnf138rt1/Hspa1b/Hspa1a	31
cluster1	GO:0016233	telomere capping	15/5165	37/23843	0.00735072	0.077374	0.0674331	Hnrnpd/Pnkp/Ercc1/Aurkb/Ercc4/Pot1b/Nabp2/Nek2/Mre11a/Acd/Rtel1/Stn1/Xrcc1/Mapk3/Mapk1	15
cluster1	GO:0002082	regulation of oxidative phosphorylation	10/5165	21/23843	0.00738861	0.077374	0.0674331	Mlxipl/Actn3/Rhoa/Cdk1/Ppif/Dnajc15/Uqcc2/Cox7a2l/Park7/Gadd45gip1	10
cluster1	GO:0016556	mRNA modification	10/5165	21/23843	0.00738861	0.077374	0.0674331	Dnajb11/Adarb1/Mettl3/Trub1/Pus1/Pus3/Bag4/Apobec2/Mettl8/Trmt61a	10
cluster1	GO:0032042	mitochondrial DNA metabolic process	10/5165	21/23843	0.00738861	0.077374	0.0674331	Dnaja3/Rnaseh1/Lig3/Twnk/Mgme1/Atg7/Chchd4/Tk2/Primpol/Polg	10
cluster1	GO:0032928	regulation of superoxide anion generation	10/5165	21/23843	0.00738861	0.077374	0.0674331	Itgb2/Cyba/Aatf/Egfr/Prkcd/Sod1/Pon3/Il18/Cd177/Gstp1	10
cluster1	GO:0039528	cytoplasmic pattern recognition receptor signaling pathway in response to virus	10/5165	21/23843	0.00738861	0.077374	0.0674331	Ufd1/C1qbp/Sec14l1/Gpatch3/Tkfc/Nploc4/Ddx58/Nop53/Trim15/Tspan6	10
cluster1	GO:0044273	sulfur compound catabolic process	10/5165	21/23843	0.00738861	0.077374	0.0674331	Ggt1/Pcyox1l/Acot7/Pcyox1/Nudt7/Cdo1/Idua/Mtrr/Mat1a/Mlycd	10
cluster1	GO:0016075	rRNA catabolic process	9/5165	18/23843	0.00740167	0.077374	0.0674331	Exosc10/Drosha/Exosc7/Exosc8/Dis3l/Dis3/Exosc4/Trir/Exosc5	9
cluster1	GO:0034587	piRNA metabolic process	9/5165	18/23843	0.00740167	0.077374	0.0674331	Asz1/Tdrd1/Tdrd12/Piwil4/Fkbp6/Mael/Tdrkh/Henmt1/Exd1	9
cluster1	GO:1902236	negative regulation of endoplasmic reticulum stress-induced intrinsic apoptotic signaling pathway	9/5165	18/23843	0.00740167	0.077374	0.0674331	Xbp1/Grina/Tmbim6/Creb3l1/Ptpn1/Park7/Pdx1/Herpud1/Wfs1	9
cluster1	GO:0032436	positive regulation of proteasomal ubiquitin-dependent protein catabolic process	28/5165	83/23843	0.00746135	0.0778616	0.067858	Bcap31/Sgta/Rnf166/Sirt2/Psen1/Rack1/Nkd2/Rnf180/Clu/Ube2v2/Csnk1d/Dnajb2/Aurka/Nub1/Atg7/Det1/Plk1/Psmd10/Herpud1/Trib3/Rnf125/Usp5/Stub1/Nop53/Ddrgk1/Rnf138rt1/Hspa1b/Hspa1a	28
cluster1	GO:0031396	regulation of protein ubiquitination	53/5165	179/23843	0.0076636	0.0798325	0.0695757	Dnaja3/Cav1/Cdk9/Rassf1/Cdk5rap3/Tnfaip3/Psen1/Fzr1/Mapk9/Ubxn2a/Nxn/Mta1/Tbc1d7/Rnf180/Washc1/Dnajb2/Hspa5/Ptpn22/Dnaja1/Svbp/Pef1/Park7/Cdk5/Mad2l2/Aimp2/Limk1/Atg7/U2af2/Rps3/Rnf40/Plk1/Psmd10/Herpud1/Fem1b/Usp4/Trib3/Rasd2/Zyg11a/Adgrb1/Fanci/Wfs1/Stub1/Rps2/Commd1/Dcun1d4/Rpl5/Rpl11/Ube2s/Rps7/Rpl23/Ubxn1/Ube2n/Arrdc3	53
cluster1	GO:0000209	protein polyubiquitination	55/5165	187/23843	0.00775368	0.0803502	0.0700269	Ube2c/Klhl3/Rnf166/Rnf5/Ube2a/Tmem129/Tnfaip3/Jade2/Ube2b/Rffl/Ube2g1/Trim27/Ercc8/Rnf180/Ube2e1/Peli2/Sharpin/Ube2v2/Ppil2/Ube2j2/Cdc23/Prpf19/Anapc11/Btrc/Rnf41/Ube2w/Ube2t/Klhl20/Lrsam1/Anapc2/Rbck1/Ptpn22/Anapc4/Anapc7/Mkrn1/Rnf40/Hdac6/Wwp2/Rnf125/Znrf1/Stub1/Klhl42/Rnf167/Rusc1/Hecw2/Rnf216/Rnf31/Rnf24/Rnf181/Ube2e2/Ube2s/Ube2n/Ube2v1/Rnf138rt1/Rnf8	55
cluster1	GO:0016236	macroautophagy	55/5165	187/23843	0.00775368	0.0803502	0.0700269	Poldip2/Tsc2/Supt5/Nprl2/Rnf5/Vmp1/Gabarap/Cdc37/Ubxn6/Psen1/Rab1a/Ubxn2a/Scfd1/Sptlc2/Bnip3l/Tbc1d5/Atg2a/Rnf41/Atg4b/Optn/Lrsam1/Atg13/Vps16/Nsfl1c/Map1lc3a/Sec22b/Ubxn2b/Map3k7/Prkaa2/Tomm7/Mfn2/Htt/Wipi2/Gabarapl1/Atg7/Rab33a/Hdac6/Gabarapl2/Pik3r4/Atg9a/Trappc8/Pik3c3/Trim13/Atg101/Tigar/Nod1/Tbc1d25/Wdr45/Ambra1/Emc6/Synpo2/Vamp8/Fez2/Stx17/Mapk3	55
cluster1	GO:0044242	cellular lipid catabolic process	55/5165	187/23843	0.00775368	0.0803502	0.0700269	Apoe/Crot/Gcdh/Etfb/Sirt2/Acot8/Acadvl/Aig1/Smpd2/Echdc1/Pex7/Pld2/Galc/Auh/Hacl1/Prkcd/Acat2/Hsd17b4/Acsl5/Hexa/Pnpla2/Hadha/Dbi/Ivd/Lpin3/Aadac/Gba2/Acot7/Acox3/Akr1b8/Gdpd3/Gla/Abcd1/Abhd12/Ldlr/Pccb/Abhd5/Plcg2/Acaa1a/Acaa2/Smpd1/Abhd2/Daglb/Pex2/Hibch/Pnpla3/Pnpla1/Pla2g4f/Lonp2/Pla2g4e/Plcb1/Pla2g4d/Mlycd/Neu2/Acad11	55
cluster1	GO:0019058	viral life cycle	56/5165	191/23843	0.0077892	0.0805784	0.0702257	Smarcb1/Oas1c/Oas1h/Apoe/Inpp5k/Cav1/Hyal2/Tsg101/Hspa8/Snx3/Rab1a/Adarb1/Trim27/Ctsb/Tarbp2/Cd4/Banf1/Nr5a2/Lrsam1/Vps16/Tbc1d20/Adar/Ppie/Oas1b/Rab43/Pik3c2g/Atg7/Mvb12a/Vps4a/Mre11a/Fbxl2/Oas3/Chmp2a/Trim13/Uvrag/Mvb12b/Isg20/Stau1/Fkbp6/Pi4ka/Oasl1/Hs3st5/Vamp8/Trim15/Oas1f/Pcbp2/Trim31/Ifitm6/Nectin2/Vps37b/Oas1g/Oas1e/Gm7676/Ppia/Trim10/Lamtor5	56
cluster1	GO:1901605	alpha-amino acid metabolic process	57/5165	195/23843	0.00781877	0.0807444	0.0703704	Th/Pemt/Slc7a7/Srr/Gnmt/Prodh/Slc1a3/Ggt1/Gcat/Tph2/Apip/Adssl1/Adss/Pcmt1/P4ha1/Gamt/Txnrd1/Adi1/Gstz1/Mthfd1/Arg2/Aldh6a1/Mccc2/Dhfr/Tdh/Pycrl/Gart/Cbs/Pycr1/Got1/Prdx4/Adhfe1/Asnsd1/Glul/Pycr2/Ivd/Gmps/Gclm/Hmgcl/Park7/Nos3/Htt/Aass/Ahcyl2/Bcat2/Mecp2/Got2/Nmnat3/Cdo1/Mtrr/Mat1a/Kyat3/Nmnat2/Hpdl/Phgdh/Mpst/Ass1	57
cluster1	GO:0006695	cholesterol biosynthetic process	17/5165	44/23843	0.00785816	0.080992	0.0705861	Cyp51/Apoe/Mvd/Fdft1/Sod1/Tm7sf2/Prkaa2/Scp2/Ebp/Nsdhl/G6pdx/Scap/Pex2/Mvk/Prkaa1/Dhcr7/Fdps	17
cluster1	GO:0010950	positive regulation of endopeptidase activity	44/5165	144/23843	0.00786988	0.080992	0.0705861	Alox12/Pparg/Hip1r/Bcap31/Bax/Fam162a/Dnaja3/Tfap4/Rhoa/Pdcd2/Fis1/Ppp2ca/Mapk9/Rack1/Psme1/Slc11a2/Mtch1/Men1/Bad/Casp8/Ppm1f/Il24/Mtch2/Cyr61/Akirin2/Diablo/Pdcd5/Rps3/Fadd/Tbc1d10a/Uaca/Nlrp2/Ndufa13/Aifm1/Nek5/Apopt1/Nod1/Lyn/Cradd/Gper1/Cyct/Cycs/Ifi27/Ifi27l2a	44
cluster1	GO:0006354	DNA-templated transcription, elongation	21/5165	58/23843	0.00795892	0.0816037	0.0711193	Supt6/Gtf2f1/Supt5/Cdk9/Elof1/Ddx39b/Polr2i/Supt4a/Recql5/Nelfe/Thoc5/Gtf2h5/Adrm1/Leo1/Pou4f1/Cbx7/Ercc6/Eapp/Gtf2f2/Eloc/Rnf8	21
cluster1	GO:0030837	negative regulation of actin filament polymerization	21/5165	58/23843	0.00795892	0.0816037	0.0711193	Hip1r/Scin/Tmod4/Pfn1/Pfn4/Evl/Prkcd/Twf1/Twf2/Mkks/Capzb/Tpm1/Lmod3/Carmil2/Cfl1/Capg/Sptan1/Tmsb15l/Tmsb10/Tmsb15b1/Tmsb15b2	21
cluster1	GO:0007264	small GTPase mediated signal transduction	130/5165	495/23843	0.00797034	0.0816037	0.0711193	Kpnb1/Foxm1/Acap1/Rhoc/Tsc2/Apoe/Rab8a/Cyth2/Rab3b/Dnaja3/Dnmt1/Arhgef18/Myo9b/Rab11a/Rasa4/Arpp19/Rhoa/Ift22/Vav2/Bcr/Rassf1/Git1/Setdb1/Cyth3/Rac3/Ksr1/Rab5c/Rab4a/Rab21/Dock2/Rab1a/Appl2/Dbnl/Gna13/Net1/Gdi2/Rhobtb2/Rapgef3/Fgd4/Rabl3/Psd2/Plce1/Arhgdia/Chuk/Fgd1/Hras/Farp1/Rhot2/Als2/Agfg1/Gpr35/Myoc/Ralgds/Arfgap2/Usp8/Rab22a/Arfgap1/Rab13/Rit1/Bcar3/Pdpn/Stmn1/Mfn2/Arhgef16/Rhoh/Rasal1/Rab4…	130
cluster1	GO:0045773	positive regulation of axon extension	19/5165	51/23843	0.00802638	0.0818966	0.0713745	Apoe/Rab11a/Eif2b2/Srf/Trpv2/Pafah1b1/Twf2/Fn1/Anapc2/Rufy3/Ocm/Limk1/Pak1/Rpl4/Shtn1/Disc1/Ntrk3/Fxn/Nrg1	19
cluster1	GO:0046902	regulation of mitochondrial membrane permeability	19/5165	51/23843	0.00802638	0.0818966	0.0713745	Spg7/Hip1r/Alkbh7/Bax/Nol3/Slc25a5/Ppif/Bnip3l/Bad/Rhot2/Mtch2/Stpg1/Htt/Slc35f6/Slc25a4/Acaa2/Atpif1/Bloc1s2/Tmem102	19
cluster1	GO:0006195	purine nucleotide catabolic process	14/5165	34/23843	0.00808046	0.0821674	0.0716106	Pde1c/Ada/Nudt4/Hint1/Rack1/Pde1b/Pde10a/Samhd1/Nudt9/Nudt7/Nudt1/Pde9a/Pde1a/Pde2a	14
cluster1	GO:0045005	DNA-dependent DNA replication maintenance of fidelity	14/5165	34/23843	0.00808046	0.0821674	0.0716106	Pole/Cdk9/Mus81/Cenpx/Rad51/Ddx11/Primpol/Rtel1/Smarcal1/Zfp830/Fbxo18/Tonsl/Eme2/Cenps	14
cluster1	GO:1903747	regulation of establishment of protein localization to mitochondrion	30/5165	91/23843	0.00827984	0.0840516	0.0732527	Pemt/Kcnn3/Nol3/Il9r/Lrrc46/Bnip3l/Srebf2/Mis18a/Ube2j2/Wdr75/Cyb5r1/Psmb7/Atg13/Dnaja1/Tomm7/Hsph1/Wbp11/Pdcd5/Psmd8/Vps11/Ablim3/Fam20b/Parl/Bag4/Hps4/Oscp1/Rnf31/Snip1/Prkaa1/Atpif1	30
cluster1	GO:2000573	positive regulation of DNA biosynthetic process	24/5165	69/23843	0.00837893	0.0849132	0.0740036	Hnrnpd/Cct3/Pnkp/Ddx39b/Aurkb/Cct5/Dscc1/Parn/Rfc4/Rfc2/Cct8/Xrcc5/Nvl/Nek2/Cct7/Rfc3/Cct2/Acd/Gfer/Prkd2/Wrap53/Mapk3/Mapk1/Tcp1	24
cluster1	GO:0045132	meiotic chromosome segregation	31/5165	95/23843	0.00865292	0.0875412	0.0762939	Syce2/Msh4/Rad51c/Ncaph2/Meikin/Ube2b/Hormad2/Mlh3/Ercc4/Meiob/Mus81/Cenpx/Syce1/Terf1/Bub1/Hormad1/M1ap/Plk1/Mre11a/Mlh1/Cep63/Syde1/Syce1l/Ncaph/Stag3/Ccdc155/Ttk/Mael/Rnf212/Eme2/Cenps	31
cluster1	GO:0042440	pigment metabolic process	22/5165	62/23843	0.00874142	0.0880862	0.076769	Ddt/Hmox2/Aprt/Ada/Snx3/Mthfd1/Tmem14c/Slc45a2/Gart/Slc11a2/Fech/Alad/Urod/Oca2/Uros/Hmbs/Blvrb/Mthfd1l/Cited1/Atpif1/Fxn/Ppox	22
cluster1	GO:0006401	RNA catabolic process	64/5165	224/23843	0.00874709	0.0880862	0.076769	Hnrnpd/Snd1/Smg9/Dhx34/Lsm2/Brf1/Nlrp5/Skiv2l2/Exosc10/Ybx2/Fxr2/Cnot2/Rnaseh1/Slirp/Auh/Mettl3/Drosha/Pop1/Parn/Stk31/Lrpprc/Polr2d/Etf1/Fen1/Rnaseh2c/Eif4a3/Exosc7/Cnot9/Fxr1/Exosc8/Mrto4/Ago3/Lsm6/Zpr1/Dis3l/Mlh1/Dis3/Lsm3/Exosc4/Lsm7/Apex1/Cnot1/Ago2/Rbm8a/Upf3a/Edc3/Isg20/Prpf18/Pnrc1/Dxo/Trir/Cirbp/Rnaseh2a/Pkp3/Cnot10/Exosc5/Gspt1/Pym1/Polr2g/Gspt2/Pnldc1/Trim71/Lsm5/Rnaset2a	64
cluster1	GO:0051653	spindle localization	16/5165	41/23843	0.00876369	0.0880862	0.076769	Kpnb1/Spire2/Dync1h1/Pafah1b1/Eya1/Sapcd2/Nusap1/Htt/Dctn1/Zw10/Aspm/Spry1/Ccdc155/Cdk5rap2/Clasp1/Dynlt1b	16
cluster1	GO:0045732	positive regulation of protein catabolic process	59/5165	204/23843	0.008771	0.0880862	0.076769	Bcap31/Apoe/Sgta/Stx5a/Rnf166/Sirt2/Tnfaip3/Psen1/Fzr1/Sumo3/Rack1/Xbp1/Gga3/Nkd2/Rnf180/Clu/Cblb/Ube2v2/Rgn/Uqcc2/Csnk1d/Rnf41/Dnajb2/Atg4b/Aurka/Sec22b/Sh3d19/Oaz3/Nub1/Atg7/Det1/Rnf40/Plk1/Ccdc22/Psmd10/Nkd1/Herpud1/Wwp2/Vps11/Ldlr/Snx1/Trib3/Rnf125/Gga1/Ndufa13/Mylip/Usp5/Stub1/Nop53/Sgsm3/Hecw2/Disc1/Nrd1/Atpif1/Ddrgk1/Rnf138rt1/Hspa1b/Hspa1a/Tnfsf12	59
cluster1	GO:0016579	protein deubiquitination	36/5165	114/23843	0.00878059	0.0880862	0.076769	Sart3/Tnfaip3/Tnip1/Otub2/Otub1/Stambpl1/Uimc1/Cops5/Dnajb2/Psmd14/Usp8/Usp50/Park7/Uchl1/Usp12/Eif3f/Usp11/Otud5/Brcc3/Babam1/Usp10/Usp3/Usp4/Usp35/Usp5/Josd2/Supt3/Otud3/Nop53/Asxl1/Taf10/Vcpip1/Otulin/Usp14/Usp39/Ubxn1	36
cluster1	GO:0015988	energy coupled proton transmembrane transport, against electrochemical gradient	13/5165	31/23843	0.00883625	0.0884959	0.077126	Atp6v1f/Atp4a/Atp5g1/Atp6v0d1/Atp6v0e/Atp5g3/Atp6v1e1/Ndufs7/Atp6v0c/Atp6v0d2/Atp6v0b/Atp6v1e2/Atp5g2	13
cluster1	GO:0003341	cilium movement	25/5165	73/23843	0.00899069	0.0898919	0.0783426	Dync1h1/Ccdc103/Ropn1l/Dnah5/Rsph9/Tekt4/Mkks/Tekt2/Dnhd1/Stk36/Dnah8/Dnah17/Nme5/Dnah10/Tekt5/Ccdc151/Ccdc114/Gas8/Cfap46/Dnah6/Hydin/Kif27/Dnaic1/Drc1/Dyx1c1	25
cluster1	GO:0044403	symbiont process	94/5165	347/23843	0.00925353	0.092365	0.080498	Mcts1/Smarcb1/Araf/Oas1c/Oas1h/Psmc3/Apoe/Tfap4/Inpp5k/Fbln1/Cav1/Mpo/Hyal2/Tusc2/Tsg101/Hspa8/Lbp/Eif3d/Pfn1/Ddx39b/Snx3/Rab1a/Adarb1/Tnip1/Exoc7/Trim27/Ripk1/Ctsb/Sugt1/Tarbp2/Denr/Cd4/Etf1/Osbp/Banf1/Mbl2/Bad/Fn1/Nr5a2/Eif2d/Usf1/Lrsam1/F2/Vps16/Tbc1d20/Adar/Gtf2b/Ppie/Oas1b/Rab43/Pik3c2g/Atg7/Eif3f/Mvb12a/Vps4a/Mre11a/Pou2f3/Anxa2/Fbxl2/Oas3/Eif3l/Chmp2a/Thoc5/Trim13/Uvrag/Mvb12b/Isg20/Stau1/…	94
cluster1	GO:0006914	autophagy	100/5165	372/23843	0.00937728	0.0927737	0.0808542	Poldip2/Fbxo7/Napsa/Tsc2/Rab8a/Stk11/Supt5/Nprl2/Tmem208/Sirt2/Rnf5/Hspa8/Ctsa/Vmp1/Gabarap/Fis1/Cdc37/Ubxn6/Tnfaip3/Psen1/Rab1a/Rnf185/Xbp1/Ubxn2a/Scfd1/Sptlc2/Atg10/Bnip3l/Srebf2/Tmbim6/Tbc1d5/Washc1/Bnip1/Pga5/Atg2a/Vps51/Rnf41/Wdr75/Atg4b/Optn/Lrsam1/Atg13/Vps16/Nsfl1c/Map1lc3a/Ptpn22/Sec22b/Ubxn2b/Map3k7/Prkaa2/Park7/Tomm7/Mfn2/Htt/Wipi2/Gabarapl1/Wbp11/Atg7/Kat8/Rab33a/Hdac6/Rab39b/Usp10/Pi…	100
cluster1	GO:0061919	process utilizing autophagic mechanism	100/5165	372/23843	0.00937728	0.0927737	0.0808542	Poldip2/Fbxo7/Napsa/Tsc2/Rab8a/Stk11/Supt5/Nprl2/Tmem208/Sirt2/Rnf5/Hspa8/Ctsa/Vmp1/Gabarap/Fis1/Cdc37/Ubxn6/Tnfaip3/Psen1/Rab1a/Rnf185/Xbp1/Ubxn2a/Scfd1/Sptlc2/Atg10/Bnip3l/Srebf2/Tmbim6/Tbc1d5/Washc1/Bnip1/Pga5/Atg2a/Vps51/Rnf41/Wdr75/Atg4b/Optn/Lrsam1/Atg13/Vps16/Nsfl1c/Map1lc3a/Ptpn22/Sec22b/Ubxn2b/Map3k7/Prkaa2/Park7/Tomm7/Mfn2/Htt/Wipi2/Gabarapl1/Wbp11/Atg7/Kat8/Rab33a/Hdac6/Rab39b/Usp10/Pi…	100
cluster1	GO:0000730	DNA recombinase assembly	6/5165	10/23843	0.00959176	0.0927737	0.0808542	Rad51c/Rad51d/Xrcc3/Rad51/Rad52/Rad51b	6
cluster1	GO:0006283	transcription-coupled nucleotide-excision repair	6/5165	10/23843	0.00959176	0.0927737	0.0808542	Xab2/Polr2i/Ercc8/Ercc3/Hmgn1/Ercc6	6
cluster1	GO:0006388	tRNA splicing, via endonucleolytic cleavage and ligation	6/5165	10/23843	0.00959176	0.0927737	0.0808542	Rtcb/Clp1/Ddx1/Tsen2/Trpt1/Zbtb8os	6
cluster1	GO:0015937	coenzyme A biosynthetic process	6/5165	10/23843	0.00959176	0.0927737	0.0808542	Coasy/Dcakd/Acot7/Pank4/Pank2/Ppcdc	6
cluster1	GO:0030388	fructose 1,6-bisphosphate metabolic process	6/5165	10/23843	0.00959176	0.0927737	0.0808542	Pfkl/Pfkp/Fbp2/Aldoa/Tigar/Fbp1	6
cluster1	GO:0031055	chromatin remodeling at centromere	6/5165	10/23843	0.00959176	0.0927737	0.0808542	Cenpp/Mis18a/Itgb3bp/Nasp/H3f3a/Oip5	6
cluster1	GO:0045003	double-strand break repair via synthesis-dependent strand annealing	6/5165	10/23843	0.00959176	0.0927737	0.0808542	Rad51c/Rad51d/Xrcc3/Rad51/Rad52/Rad51b	6
cluster1	GO:0051177	meiotic sister chromatid cohesion	6/5165	10/23843	0.00959176	0.0927737	0.0808542	Rad51c/Meikin/Hormad2/Bub1/Hormad1/Stag3	6
cluster1	GO:0090735	DNA repair complex assembly	6/5165	10/23843	0.00959176	0.0927737	0.0808542	Rad51c/Rad51d/Xrcc3/Rad51/Rad52/Rad51b	6
cluster1	GO:0006213	pyrimidine nucleoside metabolic process	12/5165	28/23843	0.00959544	0.0927737	0.0808542	Upp1/Pycrl/Tymp/Umps/Nme4/Tk1/Uck2/Nme6/Tk2/Nme5/Nme1/Nme3	12
cluster1	GO:0006336	DNA replication-independent nucleosome assembly	12/5165	28/23843	0.00959544	0.0927737	0.0808542	Ipo4/Cenpp/Mis18a/Itgb3bp/Nasp/Hist1h4a/Hist1h4c/Hist1h4h/Hist1h4d/Hist1h4b/Oip5/Hist4h4	12
cluster1	GO:0010458	exit from mitosis	12/5165	28/23843	0.00959544	0.0927737	0.0808542	Ube2c/Phb2/Birc5/Cdca5/Sirt7/Zw10/Chmp2a/Chmp7/Npm2/Ube2s/Clasp1/Rpl24	12
cluster1	GO:0015991	ATP hydrolysis coupled proton transport	12/5165	28/23843	0.00959544	0.0927737	0.0808542	Atp6v1f/Atp4a/Atp5g1/Atp6v0d1/Atp6v0e/Atp5g3/Atp6v1e1/Atp6v0c/Atp6v0d2/Atp6v0b/Atp6v1e2/Atp5g2	12
cluster1	GO:0031297	replication fork processing	12/5165	28/23843	0.00959544	0.0927737	0.0808542	Cdk9/Mus81/Cenpx/Rad51/Ddx11/Primpol/Rtel1/Smarcal1/Fbxo18/Tonsl/Eme2/Cenps	12
cluster1	GO:0090662	ATP hydrolysis coupled transmembrane transport	12/5165	28/23843	0.00959544	0.0927737	0.0808542	Atp6v1f/Atp4a/Atp5g1/Atp6v0d1/Atp6v0e/Atp5g3/Atp6v1e1/Atp6v0c/Atp6v0d2/Atp6v0b/Atp6v1e2/Atp5g2	12
cluster1	GO:0099131	ATP hydrolysis coupled ion transmembrane transport	12/5165	28/23843	0.00959544	0.0927737	0.0808542	Atp6v1f/Atp4a/Atp5g1/Atp6v0d1/Atp6v0e/Atp5g3/Atp6v1e1/Atp6v0c/Atp6v0d2/Atp6v0b/Atp6v1e2/Atp5g2	12
cluster1	GO:0099132	ATP hydrolysis coupled cation transmembrane transport	12/5165	28/23843	0.00959544	0.0927737	0.0808542	Atp6v1f/Atp4a/Atp5g1/Atp6v0d1/Atp6v0e/Atp5g3/Atp6v1e1/Atp6v0c/Atp6v0d2/Atp6v0b/Atp6v1e2/Atp5g2	12
cluster1	GO:0055088	lipid homeostasis	40/5165	130/23843	0.00962087	0.0927737	0.0808542	Apoe/Mlxipl/Cav1/Xbp1/Nr1d1/Npc2/Washc5/Srebf2/Gpihbp1/Nr1i2/Thada/Got1/Ormdl2/Pnpla2/Nr5a2/Usf1/Commd9/Prkaa2/Fabp3/Acox3/Atg7/Lamtor1/Ccdc22/Ldlr/Abhd5/Tmem97/Mylip/Il18/Pex2/Asgr2/Pnpla3/Abcb4/Pnpla1/Cd24a/Fitm2/Prkaa1/Commd1/Gckr/Cav3/Malrd1	40
cluster1	GO:1903364	positive regulation of cellular protein catabolic process	40/5165	130/23843	0.00962087	0.0927737	0.0808542	Bcap31/Apoe/Sgta/Rnf166/Sirt2/Tnfaip3/Psen1/Sumo3/Rack1/Xbp1/Nkd2/Rnf180/Clu/Ube2v2/Rgn/Uqcc2/Csnk1d/Dnajb2/Aurka/Nub1/Atg7/Det1/Rnf40/Plk1/Ccdc22/Psmd10/Herpud1/Vps11/Ldlr/Trib3/Rnf125/Usp5/Stub1/Nop53/Disc1/Atpif1/Ddrgk1/Rnf138rt1/Hspa1b/Hspa1a	40
cluster1	GO:0032781	positive regulation of ATPase activity	15/5165	38/23843	0.00975432	0.0939089	0.0818436	Dnajb11/Dnajb1/Napa/Dynll1/Pfn1/Dynll2/Dnajc9/Rapgef3/Rgn/Dnajb2/Atp1b1/Dync1i2/Dnajc24/Tpm1/Dnm2	15
cluster1	GO:0071156	regulation of cell cycle arrest	21/5165	59/23843	0.00988386	0.0950029	0.0827969	Foxm1/Calr/Mlxipl/Tfap4/Cdk4/Cdk9/Rassf1/Crlf3/Cast/Trp73/Chek2/Rrp8/Mif/Ripor2/Mybbp1a/Cradd/Pou4f1/Gper1/Rpl26/Rpl23/Nupr1l	21
cluster1	GO:0032784	regulation of DNA-templated transcription, elongation	17/5165	45/23843	0.0101272	0.0970382	0.0845708	Supt6/Gtf2f1/Supt5/Cdk9/Ddx39b/Supt4a/Recql5/Nelfe/Thoc5/Leo1/Pou4f1/Cbx7/Ercc6/Eapp/Gtf2f2/Eloc/Rnf8	17
cluster1	GO:0045839	negative regulation of mitotic nuclear division	19/5165	52/23843	0.0101281	0.0970382	0.0845708	Tom1l2/Cdt1/Zfp207/Birc5/Xrcc3/Ik/Terf1/Bub1/Mad1l1/Anapc15/Lcmt1/Plk1/Naa10/Zw10/Nme6/Ttk/Cdk5rap2/Bub3/Khdc3	19
cluster1	GO:0044262	cellular carbohydrate metabolic process	74/5165	266/23843	0.0101573	0.0971621	0.0846788	Kat2b/Akr1b3/Gnmt/Stk11/Inpp5k/Actn3/Arpp19/Igfbp4/Slc35b4/Gyg/Grb10/Cox11/Pomc/Galk1/Nr1d1/Pygl/Esrrb/Ippk/Fbp2/Nln/Miox/Rgn/Tpi1/Impa2/Bad/Got1/Inpp5a/Inpp1/Adipor1/Dusp12/Ext2/Galk2/Mtch2/Supt20/Coq3/Ppp3r2/Fggy/Rbks/Abcg2/Idh2/Lcmt1/Phkg2/Phka2/Mecp2/Pth1r/Ip6k1/Pygb/Agl/Fuk/Tkfc/Sirt6/Gnptab/Gnptg/Hk1/Tigar/Mtmr7/Ppp1ca/Pgm5/Sdhaf3/Pgp/Glb1/Epm2aip1/Idnk/Gper1/Lepr/Itpk1/Gckr/Hmgb1/B3galt4/M…	74
cluster1	GO:1905037	autophagosome organization	31/5165	96/23843	0.0101829	0.097251	0.0847562	Nprl2/Rnf5/Gabarap/Psen1/Rab1a/Ubxn2a/Scfd1/Atg2a/Atg4b/Lrsam1/Atg13/Nsfl1c/Map1lc3a/Sec22b/Ubxn2b/Mfn2/Wipi2/Gabarapl1/Atg7/Rab33a/Gabarapl2/Atg9a/Trappc8/Pik3c3/Atg101/Wdr45/Ambra1/Emc6/Synpo2/Fez2/Stx17	31
cluster1	GO:0000303	response to superoxide	11/5165	25/23843	0.0103207	0.0982525	0.085629	Prdx2/Sod2/Mpo/Fbln5/Dhfr/Sod1/Rgn/Park7/Nos3/Ccs/Ercc6	11
cluster1	GO:1904030	negative regulation of cyclin-dependent protein kinase activity	11/5165	25/23843	0.0103207	0.0982525	0.085629	Kat2b/Fbxo7/Tfap4/Tnfaip3/Men1/Hhex/Actb/Plk1/Casp3/Hexim2/Inca1	11
cluster1	GO:0030705	cytoskeleton-dependent intracellular transport	47/5165	158/23843	0.0105133	0.0999266	0.087088	Spg7/Ift46/Ift22/Dynll1/Ick/Tctex1d2/Cluap1/Hspa8/Ift52/Dync1h1/Fxr2/Ubb/Rab21/Rab1a/Nefh/Dynll2/Pafah1b1/Klc1/Sod1/Dync2li1/Cnih2/Rhot2/Ssna1/Dync1i2/Fxr1/Kif17/Pex14/Htt/Uchl1/Copg1/Ift122/Rpgr/Mecp2/Lamp1/Dctn1/Ssx2ip/Hook3/Bloc1s5/Wdr34/Myrip/Bicdl2/Camsap3/Ttc26/Bloc1s2/Hspb11/Ap3s2/Bloc1s1	47
cluster2	GO:0044282	small molecule catabolic process	60/2216	298/23843	7.52037e-09	4.1911e-05	3.95967e-05	Gmpr2/Pon1/Lipe/Pex5/Abhd1/Acaa1b/Dhdh/Tysnd1/Nos2/Eci2/Cdadc1/Slc25a17/Cbr3/Synj2/Glo1/Eci1/Nudt3/Asrgl1/Cpt1a/Lrp5/Hoga1/Echs1/Pgm2/Nudt5/Scly/Adal/Impa1/Ahcy/Etfdh/Abcd3/Aldob/Echdc2/Aldh4a1/Khk/Ppat/Nos1/Hpd/Acad10/Acads/Hibadh/Bcat1/Ido2/Acad8/Pfkm/Faah/Gcsh/Nagk/Hyal3/Aspg/Adh4/Acacb/Dao/Acad12/Nudt18/Acot4/Ces1d/Abat/Bckdha/Haghl/Ddo	60
cluster2	GO:0006520	cellular amino acid metabolic process	55/2216	270/23843	2.05499e-08	5.72622e-05	5.41003e-05	Comt/Farsa/Plod3/Mri1/Vars/Cad/Plod1/Iyd/Polg2/Nos2/Ero1l/Dpys/Yars2/Psat1/Asrgl1/Hoga1/Asl/Aasdhppt/Scly/Iars2/Ahcy/Tars2/Aldh4a1/Yars/Nmnat1/Mthfr/Ppat/Nos1/Hpd/Asns/Hibadh/Gfpt1/Bcat1/Ears2/Ctps2/Ido2/Kars/Acad8/Egln1/Plod2/Spr/Gcsh/Hykk/Aspg/Vars2/Kyat1/Got1l1/Dao/Ghr/Aasdh/Abat/Egln2/Bckdha/Mtap/Ddo	55
cluster2	GO:1901615	organic hydroxy compound metabolic process	72/2216	437/23843	1.2026e-06	0.00170458	0.00161045	Comt/Slc5a5/Hpn/Pon1/Lipe/Sult2b1/Insig2/Aldh3a2/Mogat1/Qdpr/Plcg1/Cyb5r3/Med1/Isyna1/Iyd/Sirt1/Srebf1/Pctp/Rdh14/Tpo/Plpp1/Ebpl/Ephx2/Dhrs4/Ly6e/Synj2/Glo1/Abcg1/Ip6k3/Nudt3/Lrp5/Maoa/Pecr/Soat1/Impa1/Pmvk/Gba/Mttp/Adcyap1r1/Dgat2/Dkk3/Ldhc/Erlin2/Fgl1/Arv1/Dpagt1/Cyp11a1/Ip6k2/Lss/Ppip5k1/Spr/Gde1/Vhl/Fgf1/Ldlrap1/Adh4/Cyp24a1/Abhd4/Dao/Snai1/Napepld/Gykl1/Ces1d/Sphk2/Abat/Haghl/Rnls/Nudt11/D2h…	72
cluster2	GO:0016054	organic acid catabolic process	42/2216	210/23843	1.52932e-06	0.00170458	0.00161045	Pon1/Lipe/Pex5/Abhd1/Acaa1b/Tysnd1/Nos2/Eci2/Slc25a17/Eci1/Asrgl1/Cpt1a/Hoga1/Echs1/Scly/Ahcy/Etfdh/Abcd3/Echdc2/Aldh4a1/Ppat/Nos1/Hpd/Acad10/Acads/Hibadh/Bcat1/Ido2/Acad8/Faah/Gcsh/Nagk/Hyal3/Aspg/Acacb/Dao/Acad12/Acot4/Ces1d/Abat/Bckdha/Ddo	42
cluster2	GO:0046395	carboxylic acid catabolic process	42/2216	210/23843	1.52932e-06	0.00170458	0.00161045	Pon1/Lipe/Pex5/Abhd1/Acaa1b/Tysnd1/Nos2/Eci2/Slc25a17/Eci1/Asrgl1/Cpt1a/Hoga1/Echs1/Scly/Ahcy/Etfdh/Abcd3/Echdc2/Aldh4a1/Ppat/Nos1/Hpd/Acad10/Acads/Hibadh/Bcat1/Ido2/Acad8/Faah/Gcsh/Nagk/Hyal3/Aspg/Acacb/Dao/Acad12/Acot4/Ces1d/Abat/Bckdha/Ddo	42
cluster2	GO:0006066	alcohol metabolic process	49/2216	267/23843	2.94069e-06	0.00273141	0.00258059	Pon1/Lipe/Sult2b1/Insig2/Aldh3a2/Mogat1/Qdpr/Plcg1/Cyb5r3/Isyna1/Srebf1/Pctp/Rdh14/Plpp1/Ephx2/Dhrs4/Synj2/Abcg1/Ip6k3/Nudt3/Lrp5/Pecr/Soat1/Impa1/Pmvk/Gba/Mttp/Adcyap1r1/Dgat2/Erlin2/Fgl1/Arv1/Dpagt1/Cyp11a1/Ip6k2/Lss/Ppip5k1/Spr/Gde1/Fgf1/Ldlrap1/Adh4/Abhd4/Napepld/Gykl1/Ces1d/Sphk2/Nudt11/Dpm1	49
cluster2	GO:1901605	alpha-amino acid metabolic process	39/2216	195/23843	3.55813e-06	0.00283278	0.00267636	Comt/Plod3/Mri1/Cad/Plod1/Iyd/Nos2/Ero1l/Psat1/Asrgl1/Hoga1/Asl/Aasdhppt/Scly/Ahcy/Aldh4a1/Nmnat1/Mthfr/Ppat/Nos1/Hpd/Asns/Hibadh/Gfpt1/Bcat1/Ctps2/Ido2/Egln1/Plod2/Spr/Gcsh/Aspg/Kyat1/Got1l1/Dao/Ghr/Egln2/Mtap/Ddo	39
cluster2	GO:0009101	glycoprotein biosynthetic process	48/2216	263/23843	4.3244e-06	0.00301249	0.00284614	Large1/Plod3/Insr/Ube2g2/Pofut2/Galnt16/B4galt7/Galnt14/Mgea5/Trak2/Soat1/Dolpp1/Rpn2/Vcp/Slc35d1/St3gal3/Gfpt1/Rpn1/Atp4b/Dpagt1/Gcnt3/Gorasp1/Chpf/Ogt/Ramp1/Cog7/Pawr/Chst12/Alg5/Pomk/Uggt1/Ndst2/Galnt12/Large2/Necab1/Bace2/C1galt1/B3galnt1/Mgat2/Hs6st1/Slc35c1/St6galnac2/B3gnt8/Pomgnt2/Dolk/Dpm1/B3gnt7/Galnt2	48
cluster2	GO:0009100	glycoprotein metabolic process	55/2216	320/23843	5.95056e-06	0.00368472	0.00348125	Large1/Plod3/Man2b1/Insr/Ube2g2/Pofut2/Galnt16/B4galt7/Galnt14/Rab1b/Mgea5/Trak2/Soat1/Dolpp1/Rpn2/Erp44/Vcp/Slc35d1/St3gal3/Man2b2/Gfpt1/Rpn1/Pcsk6/Atp4b/Dpagt1/Gcnt3/Gorasp1/Chpf/Ogt/Ramp1/Cog7/Pawr/Chst12/Alg5/Man1b1/Pomk/Uggt1/Ndst2/Galnt12/Large2/Necab1/Bace2/C1galt1/Egflam/B3galnt1/Mgat2/Hs6st1/Slc35c1/St6galnac2/B3gnt8/Pomgnt2/Dolk/Dpm1/B3gnt7/Galnt2	55
cluster2	GO:0006486	protein glycosylation	38/2216	195/23843	8.89041e-06	0.0045042	0.00425548	Large1/Plod3/Ube2g2/Pofut2/Galnt16/B4galt7/Galnt14/Mgea5/Trak2/Dolpp1/Rpn2/Vcp/St3gal3/Gfpt1/Rpn1/Atp4b/Dpagt1/Gcnt3/Gorasp1/Ogt/Ramp1/Cog7/Alg5/Pomk/Uggt1/Galnt12/Large2/C1galt1/B3galnt1/Mgat2/Slc35c1/St6galnac2/B3gnt8/Pomgnt2/Dolk/Dpm1/B3gnt7/Galnt2	38
cluster2	GO:0043413	macromolecule glycosylation	38/2216	195/23843	8.89041e-06	0.0045042	0.00425548	Large1/Plod3/Ube2g2/Pofut2/Galnt16/B4galt7/Galnt14/Mgea5/Trak2/Dolpp1/Rpn2/Vcp/St3gal3/Gfpt1/Rpn1/Atp4b/Dpagt1/Gcnt3/Gorasp1/Ogt/Ramp1/Cog7/Alg5/Pomk/Uggt1/Galnt12/Large2/C1galt1/B3galnt1/Mgat2/Slc35c1/St6galnac2/B3gnt8/Pomgnt2/Dolk/Dpm1/B3gnt7/Galnt2	38
cluster2	GO:0006493	protein O-linked glycosylation	20/2216	76/23843	1.4026e-05	0.00651391	0.00615421	Large1/Plod3/Pofut2/Galnt16/Galnt14/Trak2/Gcnt3/Ogt/Pomk/Galnt12/Large2/C1galt1/B3galnt1/Slc35c1/St6galnac2/B3gnt8/Pomgnt2/Dpm1/B3gnt7/Galnt2	20
cluster2	GO:0070085	glycosylation	39/2216	207/23843	1.55072e-05	0.00664781	0.00628073	Large1/Plod3/Ube2g2/Pofut2/Galnt16/B4galt7/Galnt14/Mgea5/Trak2/Dolpp1/Rpn2/Vcp/St3gal3/Gfpt1/Rpn1/Atp4b/Dpagt1/Gcnt3/Gorasp1/Ogt/Ramp1/Cog7/Alg5/Pomk/Uggt1/Galnt12/Large2/C1galt1/B3galnt1/Mgat2/Slc35c1/St6galnac2/Cds2/B3gnt8/Pomgnt2/Dolk/Dpm1/B3gnt7/Galnt2	39
cluster2	GO:0034404	nucleobase-containing small molecule biosynthetic process	33/2216	167/23843	2.50325e-05	0.00996472	0.00941447	Gmpr2/Impdh1/Insr/Cnp/Cad/Il3/Guk1/Nt5c/Nme2/Qtrt2/Nudt3/Nudt5/Adal/Nudt17/Aldob/Vcp/Prkag2/Khk/Ctps2/Egln1/Pfkm/Ogt/Adk/Dnph1/Gck/Nudt18/Gapdh/Eno3/Gapdhs/Impdh2/Mtap/Nudt11/Itpa	33
cluster2	GO:0009066	aspartate family amino acid metabolic process	14/2216	46/23843	4.72029e-05	0.0175374	0.016569	Plod3/Mri1/Plod1/Asrgl1/Aasdhppt/Ahcy/Nmnat1/Mthfr/Asns/Plod2/Aspg/Got1l1/Mtap/Ddo	14
cluster2	GO:0006979	response to oxidative stress	58/2216	385/23843	0.000166002	0.0575263	0.0543497	Mapk7/Stat6/Prkra/Gpx6/Mapk13/Hmox1/Trpm2/Ppp2cb/Aldh3a2/Mb/Sirt1/Stc2/Tpo/Fos/Dapk1/Oxr1/Agap3/Impact/Grk2/Aldh3b1/Rela/Scly/Parp1/Prdx6/Traf2/Car3/Etfdh/Pdcd10/Gpx7/Hdac1/Stx2/Ercc2/Gab1/Hp/Bcar1/Egln1/Sesn3/Cyp11a1/Tldc1/Pawr/Lrrk2/Atp13a2/Oxsr1/Pml/Mcl1/Pdk2/Pyroxd1/Adprhl2/Gskip/Gja3/Bag5/Rnf7/Zfp622/Zfp580/Gpx1/Selenos/Prnp/Mpv17	58
cluster2	GO:0009067	aspartate family amino acid biosynthetic process	9/2216	24/23843	0.00018236	0.0575263	0.0543497	Plod3/Mri1/Plod1/Aasdhppt/Mthfr/Asns/Plod2/Got1l1/Mtap	9
cluster2	GO:0072329	monocarboxylic acid catabolic process	23/2216	111/23843	0.000193546	0.0575263	0.0543497	Lipe/Pex5/Abhd1/Acaa1b/Tysnd1/Eci2/Slc25a17/Eci1/Asrgl1/Cpt1a/Hoga1/Echs1/Etfdh/Abcd3/Echdc2/Acad10/Acads/Faah/Aspg/Acacb/Acad12/Ces1d/Abat	23
cluster2	GO:0006575	cellular modified amino acid metabolic process	29/2216	155/23843	0.000204956	0.0575263	0.0543497	Slc5a5/Hpn/Gstt1/Gstt3/Plod3/Gdap1l1/Med1/Plod1/Iyd/Tpo/Ero1l/Glo1/Hoga1/Asl/Chac1/Ahcy/Mthfr/Egln1/Plscr1/Plod2/Gstp2/Ovca2/Kyat1/Ghr/Gstm1/Egln2/Gpx1/Mgst2/Dio3	29
cluster2	GO:0043414	macromolecule methylation	44/2216	273/23843	0.000221197	0.0575263	0.0543497	Pwp1/Bud23/Ehmt2/Mov10l1/Mrm1/Sirt1/Btg2/Mettl2/Meg3/Eef1akmt1/Grhl2/L3mbtl2/Dubr/Cmtr1/Wdr4/Kdm4b/Cxxc1/Rbbp5/Parp1/Gfi1b/Ntmt1/Snrpb/Zfp64/Mettl14/Kdm4c/Mthfr/Mrm2/Piwil2/Ogt/Tfb1m/Mrm3/Nop2/Suv39h1/Pld6/Kmt5b/Fbl/Hist1h1d/Trmt1l/Tdrd9/Kmt5c/Ctcfl/Mta2/Gm5117/Prmt1	44
cluster2	GO:0031647	regulation of protein stability	41/2216	249/23843	0.000224543	0.0575263	0.0543497	Prkra/Rad23a/Cct4/Gipc1/Sirt1/Ncln/Srebf1/Kat2a/Sav1/Derl1/Senp2/Telo2/Hdac3/Gnl3l/Sox17/Stxbp1/Gsn/Pfn2/Pdcd10/P3h1/Dvl1/Cct6a/Flna/Ppib/Crebl2/Lss/Cog7/Siah1a/Pml/Hip1/Mul1/Id1/Wdr81/Usp27x/Rnf149/Gapdh/Tnip2/Flot2/Hdac8/Dnlz/Prnp	41
cluster2	GO:0046486	glycerolipid metabolic process	48/2216	306/23843	0.000227091	0.0575263	0.0543497	Pdgfb/Nr1h3/Pon1/Lipe/Insig2/Smpd4/Abhd1/Mogat1/Pnpla5/Sirt1/Srebf1/Plpp1/Dgat1/Dgkg/Synj2/Ip6k3/Cpt1a/Gpam/Dgka/Cyp2e1/Pdgfa/Plcd4/Prdx6/Pip4k2a/Impa1/Mttp/Cwh43/Pigg/Cds1/Dgat2/Fgf21/Mtm1/Pla2g15/Plscr1/Ip6k2/Pip5k1c/Fig4/Pik3cd/Pigs/Napepld/Gpat2/Pip5kl1/Gykl1/Ces1d/Cds2/Hdhd5/Gpx1/Dpm1	48
cluster2	GO:0034660	ncRNA metabolic process	65/2216	453/23843	0.000286307	0.0693735	0.0655428	C1d/Prkra/Farsa/Cavin1/Bud23/Cdkal1/Osgep/Vars/Thg1l/Mov10l1/Ddx27/Rrp7a/Mrm1/Nol11/Sirt1/Mettl2/Polg2/Tsen54/Dtd2/Rpp40/Qtrt2/Dgcr8/Yars2/Wdr4/Wdr46/Rela/Tsr2/Iars2/Elp4/Ell3/Cdk5rap1/Tars2/Ncbp1/Nol6/Toe1/Yars/Mrm2/Ears2/Eri1/Mak16/Kars/Wdr3/Piwil2/Wdr18/Tfb1m/Mrm3/Nop2/Tsr1/Vars2/Suv39h1/Exosc2/Pld6/Grsf1/Gm9493/Gpat2/Fbl/Tyw3/Ctu2/Rexo4/Trmt1l/Tdrd9/Tprkb/Ints5/Topaz1/Adat3	65
cluster2	GO:0019439	aromatic compound catabolic process	65/2216	455/23843	0.000323688	0.0744268	0.070317	Comt/Tbrg4/Smg5/Gmpr2/Pon1/Hmox1/Insr/Dnase1/Cnp/Carhsp1/Acaa1b/Il3/Btg2/Nt5c/Samd4/Rnaseh2b/Cdadc1/Ephx2/Pcbp4/Xdh/Nudt3/Maoa/Nudt5/Boll/Patl2/Adal/Ahcy/Nudt17/Mettl14/Aldob/Ncbp1/Vcp/Pnrc2/Prkag2/Dffa/Khk/Hpd/Rbm10/Eri1/Ido2/Lsm4/Egln1/Syncrip/Oas2/Pfkm/Rbm46/Ogt/Lsm1/Tob1/Aox4/Exosc2/Ythdf2/Skiv2l/Dnph1/Dcp1b/Gck/Exog/Nudt18/Ctif/Gapdh/Eno3/Gapdhs/Nudt11/Itpa/Dio3	65
cluster2	GO:0034109	homotypic cell-cell adhesion	16/2216	67/23843	0.000335397	0.0744268	0.070317	Itgb3/Tnfsf11/Dmtn/Dsc2/Stxbp1/Tyro3/Ccm2l/Stxbp3/Pear1/Vps33b/Itga2b/Pip5k1c/Pkp2/Abat/Bloc1s4/Lgals1	16
cluster2	GO:0046394	carboxylic acid biosynthetic process	51/2216	337/23843	0.000356678	0.0744268	0.070317	Pdgfb/Nr1h3/Insig2/Plod3/Mri1/Insr/Abhd1/Cad/Aldh1a3/Il3/Plod1/Sirt1/Srebf1/Psat1/Fasn/Hoga1/Asl/Aasdhppt/Pecr/Ptges2/Ahcy/Abcd3/Aldob/Hacd4/Prkag2/Mthfr/Fam213b/Khk/Asns/Bcat1/Ldhc/Erlin2/Has3/Plod2/Pfkm/Hacd3/Ogt/Hacd2/Chst12/Ovca2/Got1l1/Gck/Acacb/Nanp/Rdh9/Gapdh/Abat/Eno3/Gapdhs/Mtap/Mgst2	51
cluster2	GO:0018126	protein hydroxylation	8/2216	21/23843	0.000369445	0.0744268	0.070317	Plod3/Plod1/P3h1/Vps33b/Egln1/Plod2/P3h2/Egln2	8
cluster2	GO:0016053	organic acid biosynthetic process	51/2216	338/23843	0.000382917	0.0744268	0.070317	Pdgfb/Nr1h3/Insig2/Plod3/Mri1/Insr/Abhd1/Cad/Aldh1a3/Il3/Plod1/Sirt1/Srebf1/Psat1/Fasn/Hoga1/Asl/Aasdhppt/Pecr/Ptges2/Ahcy/Abcd3/Aldob/Hacd4/Prkag2/Mthfr/Fam213b/Khk/Asns/Bcat1/Ldhc/Erlin2/Has3/Plod2/Pfkm/Hacd3/Ogt/Hacd2/Chst12/Ovca2/Got1l1/Gck/Acacb/Nanp/Rdh9/Gapdh/Abat/Eno3/Gapdhs/Mtap/Mgst2	51
cluster2	GO:0009063	cellular amino acid catabolic process	19/2216	88/23843	0.000391732	0.0744268	0.070317	Nos2/Asrgl1/Hoga1/Scly/Ahcy/Aldh4a1/Ppat/Nos1/Hpd/Hibadh/Bcat1/Ido2/Acad8/Gcsh/Aspg/Dao/Abat/Bckdha/Ddo	19
cluster2	GO:0070997	neuron death	56/2216	381/23843	0.000400647	0.0744268	0.070317	Ccl3/Map2k7/Map3k11/Hmox1/Ube2m/Nsmf/Stambp/Bcl2l1/Trpm2/Elk1/Tmem259/Sirt1/Btg2/Fos/Ppp1r13b/Oxr1/Hdac7/Itsn1/Slc25a27/Hdac3/Fas/Casp7/Parp1/Stxbp1/Tyro3/Gba/Hdac1/Nos1/Rilpl1/Gpnmb/Chl1/Fgf21/Ilk/Mt1/Egln1/Tldc1/Pawr/Lrrk2/Siah1a/Egr1/Sct/Mcl1/Magi1/Bag5/Gabra5/Ntrk2/Ghr/Grm7/Dtnbp1/Gapdh/Zfp746/Egln2/Gpx1/Ntf5/Scn2a/Prnp	56
cluster2	GO:0006644	phospholipid metabolic process	50/2216	332/23843	0.000453916	0.0816023	0.0770963	Pdgfb/Pon1/Lpcat3/Smpd4/Abhd1/Pla2g12b/Plcg1/Isyna1/Plpp1/Pla2g10/Synj2/Ip6k3/Pcx/Gpam/Dgka/Pdgfa/Plcd4/Prdx6/Pip4k2a/Impa1/Pmvk/Zfp593/Cwh43/Pigg/Cds1/Mtm1/Pla2g15/Dpagt1/Plscr1/Ip6k2/Vav3/Gde1/Pik3ip1/Pip5k1c/Aspg/Fig4/Mboat1/Pik3cd/Pigs/Napepld/Wdr81/Pik3r6/Gpat2/Pip5kl1/Nod2/Sphk2/Cds2/Hdhd5/Dolk/Dpm1	50
cluster2	GO:0003382	epithelial cell morphogenesis	12/2216	44/23843	0.00050409	0.0865832	0.0818021	Plod3/Rab25/Rnase10/Grhl2/Rilpl1/Sipa1l3/St14/Arhgef26/Jmjd1c/Id1/Frmd6/Heg1	12
cluster2	GO:0045454	cell redox homeostasis	15/2216	63/23843	0.000526688	0.0865832	0.0818021	Tmx1/Ero1l/Prdx6/Ptges2/Pdia3/Erp44/Txndc12/Qsox1/Qsox2/Txndc5/Dnajc16/Egln2/Gpx1/Sco1/Selenos	15
cluster2	GO:0044242	cellular lipid catabolic process	32/2216	187/23843	0.00052823	0.0865832	0.0818021	Lipe/Pex5/Smpd4/Abhd1/Neu1/Acaa1b/Plcg1/Pnpla5/Tysnd1/Sgpl1/Eci2/Slc25a17/Eci1/Cpt1a/Echs1/Prdx6/Etfdh/Gba/Abcd3/Echdc2/Acad10/Acads/Fgf21/Pla2g15/Faah/Neu3/Acacb/Acad12/Napepld/Ces1d/Mgst2/Ptprv	32
cluster2	GO:0051186	cofactor metabolic process	65/2216	465/23843	0.000585287	0.0866647	0.0818791	Gstt1/Gstt3/Narfl/Hmox1/Insr/Qdpr/Gdap1l1/Il3/Tpo/Akr1c13/Abcd4/Isca2/Nubp1/Dgat1/Cbr3/Glo1/Gpam/Fasn/Alas2/Coq8a/Prdx6/Chac1/Ahcy/Slc27a3/Pmvk/Nudt17/Them4/Aldob/Vcp/Ppcs/Kcnab2/Prkag2/Pgd/Nmnat1/Mthfr/Khk/Mmab/Dgat2/Pdha1/Ank1/Hp/Alas1/Pfkm/Spr/Ogt/Adh4/Nmrk1/Gstp2/Ovca2/Pdk2/Dcxr/Fmo1/Gck/Acacb/Thtpa/Acot4/Ghr/Ces1d/Gapdh/Gstm1/Eno3/Gapdhs/Gpx1/Mgst2/Slco1a6	65
cluster2	GO:0009119	ribonucleoside metabolic process	17/2216	77/23843	0.000592736	0.0866647	0.0818791	Gmpr2/Impdh1/Rab23/Cad/Guk1/Nme2/Cdadc1/Qtrt2/Ak3/Adal/Ahcy/Ctps2/Lrrk2/Adk/Nudt18/Impdh2/Mtap	17
cluster2	GO:0009142	nucleoside triphosphate biosynthetic process	26/2216	142/23843	0.000599655	0.0866647	0.0818791	Impdh1/Insr/Bcl2l1/Cad/Il3/Atp6v0a1/Nme2/Ak3/Parp1/Aldob/Vcp/Prkag2/Khk/Ldhc/Ctps2/Pfkm/Ogt/Adk/Ak7/Gck/Atp5s/Gapdh/Eno3/Gapdhs/Impdh2/Uqcc3	26
cluster2	GO:1901361	organic cyclic compound catabolic process	67/2216	483/23843	0.000600065	0.0866647	0.0818791	Comt/Tbrg4/Smg5/Gmpr2/Hmox1/Insr/Dnase1/Cnp/Carhsp1/Acaa1b/Il3/Btg2/Nt5c/Samd4/Rnaseh2b/Cdadc1/Ephx2/Dpys/Pcbp4/Xdh/Nudt3/Maoa/Nudt5/Boll/Patl2/Adal/Ahcy/Nudt17/Mettl14/Aldob/Ncbp1/Vcp/Pnrc2/Aldh4a1/Prkag2/Dffa/Khk/Hpd/Rbm10/Eri1/Ido2/Lsm4/Egln1/Syncrip/Oas2/Pfkm/Rbm46/Ogt/Lsm1/Tob1/Aox4/Exosc2/Ythdf2/Skiv2l/Dnph1/Dcp1b/Gck/Dao/Exog/Nudt18/Ctif/Gapdh/Eno3/Gapdhs/Nudt11/Itpa/Dio3	67
cluster2	GO:0006790	sulfur compound metabolic process	41/2216	261/23843	0.000606482	0.0866647	0.0818791	Comt/Gstt1/Gstt3/Narfl/Sult2b1/Mri1/Sqor/Gdap1l1/Sult4a1/Arsg/Isca2/Nubp1/Dgat1/Sult1c1/Glo1/Gpam/Fasn/Chac1/Ahcy/Slc27a3/Pmvk/Them4/Slc35d1/Mthfr/Dgat2/Pdha1/Chpf/Chst12/Gstp2/Pdk2/Acacb/Egflam/Thtpa/Acot4/Ghr/Ces1d/Gstm1/Mtap/Gpx1/Hs3st3b1/Mgst2	41
cluster2	GO:0006457	protein folding	31/2216	181/23843	0.000630164	0.0877976	0.0829494	Fkbp11/Pfdn2/Cct4/Fkbp1b/Tmx1/Ero1l/Tor1b/Emc4/Pdia3/Erp44/P3h1/Dffa/Cct6a/Fkbp9/Unc45a/Ppib/Qsox1/Qsox2/Uggt1/Mesd/Txndc5/Tbcd/Tbce/Sgtb/Bag5/Bbs12/Hspa2/Ttc32/Dnajb14/Dnlz/Emc1	31
cluster2	GO:0001558	regulation of cell growth	59/2216	415/23843	0.000671728	0.0913058	0.086264	Brat1/Hpn/Hdgfl2/Sertad1/Myl2/Gdi1/Ndel1/Zfyve27/Il3/Socs2/Sirt1/Cdkl3/Myocd/Gng4/Bap1/Sema5a/Fhl1/Wfdc1/Tnfrsf12a/Smarca2/Slit1/Rptor/Sox17/Sgk3/Plxna2/Lmx1a/Zfp639/Adam15/Sema4a/Ncbp1/Creb3/Cdkn2c/P3h1/Sema3a/Slc25a33/Cgref1/Rnf6/Adipor2/Ilk/Ip6k2/Dbn1/Sema3f/Krt17/Sbf1/Pml/Naif1/Uts2r/Exosc2/Dnph1/Mul1/N6amt1/Megf8/Dcun1d3/Slit3/Reg1/Ei24/Il3ra/Ntf5/Ccdc85b	59
cluster3	GO:1903311	regulation of mRNA metabolic process	46/1858	213/23843	1.83299e-10	9.96595e-07	8.51471e-07	Fmr1/Paf1/Srpk1/Ctr9/Hnrnpa0/Mettl16/Pabpc4/Igf2bp1/Hnrnpl/Srsf6/Ddx5/Zc3h14/Pabpc1/Ncbp2/Noct/Celf4/Iws1/Tnrc6c/Cdc73/E2f1/Mbnl1/Ahcyl1/Khdrbs1/Srsf4/Mtor/Cdk11b/Sltm/Rbm5/Hnrnpu/Zc3h12d/Rc3h1/Dicer1/Safb2/Dhx9/Pde12/Thrap3/Tnrc6b/Gigyf2/Hmx2/Nanos2/Ddx17/Snrnp70/Safb/Nanos1/Rbm15b/Malat1	46
cluster3	GO:0006397	mRNA processing	73/1858	439/23843	5.34718e-10	1.07074e-06	9.14817e-07	Fmr1/Cdk12/Paf1/Cwc15/Srpk1/Ctr9/Mettl16/Tsen15/Hnrnpl/Srsf6/Snrpd3/Ddx5/Pnn/Zc3h14/Prpf4b/Ddx46/Aggf1/Pabpc1/Ncbp2/App/Noct/Celf4/Thoc1/Iws1/Wdr33/Sf3b2/Smndc1/Cdc73/Raly/Mbnl1/Ahcyl1/Khdrbs1/Sfpq/Ppp1r8/Srsf4/Ssu72/Cdk11b/Dhx15/Zfp326/Rbbp6/Rbmx2/Cstf2/Usb1/Dcps/Sltm/Dbr1/Rbm5/Scaf11/Tex16/Papd5/Hnrnpu/Spen/Cir1/Safb2/Dhx9/Setx/Rbm20/Pde12/Thrap3/Lsm11/Scaf8/Rbm15/Hmx2/Ppp4r2/Ddx17/Hnrnpm/Akap1…	73
cluster3	GO:0048285	organelle fission	76/1858	466/23843	5.90806e-10	1.07074e-06	9.14817e-07	Ccne1/Golga2/Cdkn1b/Ranbp2/Cul3/Chmp2b/Tpr/Tex15/Vps4b/Phf23/Usp44/Rad50/Lpin1/Top2a/Msx2/Trip13/Ddx4/Bora/Hira/Klhl22/Rps6ka2/Slc25a46/Majin/Smc5/Mybl1/Actr3/Knstrn/Kif3b/Mfn1/Ccne2/Smc2/Stil/Pink1/Xrcc2/Cdk11b/Ppargc1a/Pds5a/Ran/Mki67/Cep57/Dync1li1/Cdc14b/Ctdp1/Cdc14a/Map9/Atm/Brip1/Tubg1/L3mbtl1/Stag1/Cdkn1c/Inf2/Opa1/Pogz/Nlrc4/Tex19.1/Tmem135/Hnrnpu/Stat2/Mis12/Kif14/Tubg2/Chtf8/Igf2/Gen1/N…	76
cluster3	GO:0016569	covalent chromatin modification	73/1858	449/23843	1.48184e-09	2.01419e-06	1.72088e-06	Fmr1/Paxip1/Prkd1/Baz1b/Ppp5c/Paf1/Brd8/Ctr9/Ctcf/Rnf168/Brca1/Suz12/Hdac2/Prmt2/Lpin1/Dnmt3a/Nsd1/Kat6b/Parg/Crebbp/Kansl2/Wac/Iws1/Uhrf2/Slk/Huwe1/Usp16/Hdac4/Cdc73/Crtc2/Ash1l/Pink1/Sfpq/Rest/Prmt3/Eed/Kat6a/Setd6/Smarca4/Kdm4a/Usp36/Atm/Setd5/Pim3/Apbb1/Jade3/Rcor1/Kdm1b/Ncoa6/Jarid2/Kdm3b/Arid4b/Baz2a/Hlcs/Tet2/Yeats2/Pygo2/Igf2/Rlf/Prkca/Taf7/Hist1h1e/Kdm3a/Kdm2a/Smyd3/Nsd2/Wdr61/Morf4l1/My…	73
cluster3	GO:0016570	histone modification	71/1858	437/23843	2.55763e-09	2.78116e-06	2.37617e-06	Fmr1/Paxip1/Prkd1/Baz1b/Ppp5c/Paf1/Brd8/Ctr9/Ctcf/Rnf168/Brca1/Suz12/Hdac2/Prmt2/Lpin1/Nsd1/Kat6b/Parg/Crebbp/Kansl2/Wac/Iws1/Slk/Huwe1/Usp16/Hdac4/Cdc73/Crtc2/Ash1l/Pink1/Sfpq/Rest/Prmt3/Eed/Kat6a/Setd6/Smarca4/Kdm4a/Usp36/Atm/Setd5/Pim3/Apbb1/Jade3/Rcor1/Kdm1b/Ncoa6/Jarid2/Kdm3b/Arid4b/Baz2a/Hlcs/Tet2/Yeats2/Pygo2/Igf2/Rlf/Prkca/Taf7/Hist1h1e/Kdm3a/Kdm2a/Smyd3/Nsd2/Wdr61/Morf4l1/Mysm1/Brpf3/Msl…	71
cluster3	GO:0008380	RNA splicing	61/1858	365/23843	1.14691e-08	9.46853e-06	8.08972e-06	Fmr1/Cdk12/Akt2/Cwc15/Srpk1/Mettl16/Tsen15/Hnrnpl/Srsf6/Snrpd3/Ddx5/Pnn/Prpf4b/Ddx46/Mterf3/Aggf1/Rtraf/Pabpc1/Ncbp2/Celf4/Thoc1/Iws1/Sf3b2/Smndc1/Raly/Mbnl1/Khdrbs1/Sfpq/Ppp1r8/Srsf4/Dhx15/Zfp326/Zfp638/Rbmx2/Usb1/Dcps/Dbr1/Rbm5/Scaf11/Tex16/Hnrnpu/Spen/Pik3r1/Cir1/Dhx9/Setx/Rbm20/Thrap3/Scaf8/Rbm15/Nwd1/Hmx2/Ppp4r2/Ddx17/Hnrnpm/Akap17b/Alyref2/Snrnp70/Htatsf1/Rbm15b/Malat1	61
cluster3	GO:0016311	dephosphorylation	60/1858	357/23843	1.21905e-08	9.46853e-06	8.08972e-06	Vrk3/Ppp5c/Ppp1cc/Pten/Ppp1cb/Dusp14/Ppp1r12c/Dusp6/Hsp90b1/Ppp4r3b/Rock2/Ptprg/Ripk3/Pkmyt1/Ptpn2/Sacm1l/Ppp1r42/Inpp5d/Ppp6c/Tsc1/Rprd1b/Ppm1l/Ppp3ca/Pink1/Ppp1r8/Ptpru/Ssu72/Dusp16/Ptpro/Mphosph10/Dlc1/Plpp5/Mtmr2/Cdc25a/Cdc14b/Ctdp1/Cdc14a/Ppargc1b/Mtmr3/Ppm1h/Ptpn23/Ppp6r2/Ppm1k/Plpp6/Rprd1a/Npnt/Ppp4r3a/Inpp5f/Ptpn11/Ppp1r2/Pdp1/Plekhf2/Ppp4r2/Ppp1r14b/Marf1/Ppm1b/Ell/Fam220a/Nron/Pdxp	60
cluster3	GO:0046777	protein autophosphorylation	46/1858	243/23843	1.54961e-08	1.05316e-05	8.99795e-06	Acvr1b/Prkd1/Cdk12/Csnk1g2/Mob1b/Tgfbr1/Taok1/Nlk/Stk4/Mknk2/Rad50/Mink1/Mak/Ripk3/Sla/Hspa9/Slk/Pask/Stk25/Abl2/Trpm7/Tnik/Tesk1/Pink1/Mtor/Pdgfra/Ulk1/Epha1/Smg1/Cdkl5/Bmx/Csnk1g1/Atr/Mapkapk3/Ctnnd1/Atm/Prkx/Pim3/Sik2/Wnk2/Wnk3/Prkca/Camk2d/Aak1/Camk2b/Kdr	46
cluster3	GO:0050684	regulation of mRNA processing	29/1858	118/23843	2.01484e-08	1.21719e-05	1.03994e-05	Fmr1/Paf1/Srpk1/Ctr9/Hnrnpl/Srsf6/Ddx5/Zc3h14/Ncbp2/Celf4/Iws1/Cdc73/Mbnl1/Ahcyl1/Khdrbs1/Srsf4/Cdk11b/Sltm/Rbm5/Hnrnpu/Safb2/Dhx9/Thrap3/Hmx2/Ddx17/Snrnp70/Safb/Rbm15b/Malat1	29
cluster3	GO:0033044	regulation of chromosome organization	56/1858	330/23843	2.6254e-08	1.42743e-05	1.21957e-05	Fmr1/Paxip1/Prkd1/Paf1/Cul3/Ctr9/Ctcf/Tpr/Map3k4/Brca1/Pkib/Usp44/Rad50/Lpin1/Tlk2/Top2a/Nsd1/Trip13/Parg/Hira/Klhl22/Iws1/Dcp2/Tnks2/Uhrf2/Smc5/Slk/Stil/Pink1/Sfpq/Eed/Smg1/Mki67/Atr/Dync1li1/Kdm4a/Terf2ip/Atm/Setd5/Papd5/Jarid2/Ppp1r10/Hnrnpu/Tlk1/Gnl3/Pygo2/Igf2/Spty2d1/Gen1/Taf7/Kdm3a/Kdm2a/Wdr61/Numa1/Airn/Nap1l2	56
cluster3	GO:0006479	protein methylation	36/1858	171/23843	3.39184e-08	1.53679e-05	1.313e-05	Fam98a/Paxip1/Paf1/Ctr9/Ctcf/Brca1/Suz12/Hdac2/Snrpd3/Prmt2/Nsd1/Eef2kmt/Iws1/Mettl21a/Fam98b/Ash1l/Prmt3/Eed/Setd6/Ilf3/Kdm4a/Ncoa6/Jarid2/Arid4b/Mettl22/Etfbkmt/Baz2a/Tet2/Pygo2/Rlf/Hist1h1e/Kdm3a/Smyd3/Nsd2/Wdr61/Airn	36
cluster3	GO:0008213	protein alkylation	36/1858	171/23843	3.39184e-08	1.53679e-05	1.313e-05	Fam98a/Paxip1/Paf1/Ctr9/Ctcf/Brca1/Suz12/Hdac2/Snrpd3/Prmt2/Nsd1/Eef2kmt/Iws1/Mettl21a/Fam98b/Ash1l/Prmt3/Eed/Setd6/Ilf3/Kdm4a/Ncoa6/Jarid2/Arid4b/Mettl22/Etfbkmt/Baz2a/Tet2/Pygo2/Rlf/Hist1h1e/Kdm3a/Smyd3/Nsd2/Wdr61/Airn	36
cluster3	GO:0000280	nuclear division	65/1858	416/23843	5.51009e-08	2.30449e-05	1.96891e-05	Ccne1/Golga2/Cdkn1b/Ranbp2/Cul3/Chmp2b/Tpr/Tex15/Vps4b/Phf23/Usp44/Rad50/Top2a/Msx2/Trip13/Ddx4/Bora/Hira/Klhl22/Rps6ka2/Majin/Smc5/Mybl1/Actr3/Knstrn/Kif3b/Ccne2/Smc2/Stil/Xrcc2/Cdk11b/Pds5a/Ran/Mki67/Cep57/Dync1li1/Cdc14b/Ctdp1/Cdc14a/Map9/Atm/Brip1/Tubg1/L3mbtl1/Stag1/Cdkn1c/Pogz/Nlrc4/Tex19.1/Hnrnpu/Mis12/Kif14/Tubg2/Chtf8/Igf2/Gen1/Nanos2/Birc2/Camk2b/Marf1/Numa1/Gm960/Rad21l/Chmp1b/Pdxp	65
cluster3	GO:0010608	posttranscriptional regulation of gene expression	71/1858	471/23843	5.93435e-08	2.30465e-05	1.96904e-05	Fmr1/Akt2/Tpr/Hnrnpa0/Mettl16/Pabpc4/Igf2bp1/Hnrnpl/Grb7/Eif4ebp2/Mknk2/Cnot6/Shmt1/Ddx5/Zc3h14/Gcnt2/Ncbp2/App/Parp9/Noct/Gtpbp2/Tnrc6c/Usp16/Il6/Epb41l5/Fam129a/Dnajc1/Tsc1/Nacc2/Caprin1/E2f1/Serp1/Ppp3ca/Pink1/Khdrbs1/Sesn2/Trnau1ap/Mtor/Eif3c/Ddx6/Ilf3/Xrn1/Slc35a4/Cnot3/Matr3/Zc3h7a/Ythdf1/Lsm14b/Tex19.1/Hnrnpu/Zc3h12d/Rc3h1/Tsfm/Dicer1/Dhx9/Smg7/Pde12/Thrap3/Trmt10c/Paip2b/Eif4g1/Tnrc6b/Gig…	71
cluster3	GO:0006470	protein dephosphorylation	43/1858	230/23843	6.54645e-08	2.37287e-05	2.02733e-05	Vrk3/Ppp5c/Ppp1cc/Pten/Ppp1cb/Dusp14/Dusp6/Hsp90b1/Ppp4r3b/Rock2/Ptprg/Ptpn2/Ppp6c/Tsc1/Rprd1b/Ppm1l/Ppp3ca/Pink1/Ppp1r8/Ptpru/Ssu72/Dusp16/Ptpro/Dlc1/Cdc25a/Cdc14b/Ctdp1/Cdc14a/Mtmr3/Ppm1h/Ptpn23/Ppp6r2/Ppm1k/Rprd1a/Ppp4r3a/Ptpn11/Ppp1r2/Pdp1/Ppp4r2/Ppp1r14b/Ppm1b/Fam220a/Pdxp	43
cluster3	GO:0007623	circadian rhythm	38/1858	192/23843	8.05662e-08	2.73774e-05	2.33907e-05	Crtc1/Ppp1cc/Kbtbd4/Pten/Ppp1cb/Ahr/Hdac2/Cry1/Rock2/Ddx5/Top2a/Nr1d2/Mapk8/Fbxl3/Prkdc/Noct/Sik1/Ube3a/Il6/Ghrh/Sfpq/Ppargc1a/Rora/Pmch/Klf10/Zfhx3/Cyp7b1/Hnrnpu/Ptger4/Ptger3/Dhx9/Setx/Thrap3/Nrip1/Lgr4/Mat2a/Btbd9/Kcnma1	38
cluster3	GO:0018022	peptidyl-lysine methylation	27/1858	116/23843	2.03738e-07	6.51601e-05	5.56715e-05	Paxip1/Ctr9/Brca1/Suz12/Hdac2/Nsd1/Eef2kmt/Iws1/Mettl21a/Ash1l/Eed/Setd6/Kdm4a/Ncoa6/Jarid2/Arid4b/Etfbkmt/Baz2a/Tet2/Pygo2/Rlf/Hist1h1e/Kdm3a/Smyd3/Nsd2/Wdr61/Airn	27
cluster3	GO:0140014	mitotic nuclear division	46/1858	266/23843	2.55694e-07	7.72338e-05	6.5987e-05	Golga2/Cdkn1b/Ranbp2/Cul3/Chmp2b/Tpr/Vps4b/Phf23/Usp44/Trip13/Bora/Hira/Klhl22/Smc5/Knstrn/Kif3b/Smc2/Stil/Cdk11b/Pds5a/Ran/Mki67/Cep57/Dync1li1/Cdc14b/Ctdp1/Cdc14a/Map9/Atm/Tubg1/L3mbtl1/Stag1/Cdkn1c/Pogz/Nlrc4/Hnrnpu/Mis12/Kif14/Tubg2/Chtf8/Igf2/Gen1/Birc2/Numa1/Chmp1b/Pdxp	46
cluster3	GO:0006402	mRNA catabolic process	37/1858	193/23843	2.75581e-07	7.88596e-05	6.73761e-05	Fmr1/Hnrnpa0/Mettl16/Pabpc4/Igf2bp1/Cnot6/Ddx5/Zc3h14/Pabpc1/Ncbp2/Noct/Gtpbp2/Dcp2/Tnrc6c/E2f1/Exosc3/Mtor/Smg1/Dcps/Xrn1/Atm/Cnot3/Papd5/Hnrnpu/Zc3h12d/Rc3h1/Dicer1/Dhx9/Smg7/Upf2/Pde12/Thrap3/Tnrc6b/Gigyf2/Nanos2/Ssb/Nanos1	37
cluster3	GO:0000075	cell cycle checkpoint	35/1858	179/23843	3.50298e-07	9.52286e-05	8.13614e-05	Map3k20/Prcc/Tpr/Etaa1/Brca1/Taok1/Stk4/Usp44/Cry1/Top2a/Trip13/Nsun2/Rad17/Trp63/Prkdc/Klhl22/Wac/Thoc1/Nabp1/Wdr76/E2f1/Stil/Kntc1/Casp2/Xpc/Cul4a/Atr/Dync1li1/Cdc14b/Atm/Ppp1r10/Ptpn11/Gigyf2/Gen1/Taok2	35
cluster3	GO:0044772	mitotic cell cycle phase transition	55/1858	350/23843	4.71974e-07	0.000122196	0.000104402	Tpd52l1/Acvr1b/Ccne1/Cdkn1b/Ranbp2/Cul3/Bid/Tpr/Vps4b/Pten/E2f4/Brca1/Taok1/Usp44/Prmt2/Trip13/Rad17/Trp63/Crebbp/Prkdc/Klhl22/App/Cdc73/Nacc2/E2f1/Ppp3ca/Ccne2/Anp32b/Stil/Casp2/Xpc/Cul4a/Kank2/Dync1li1/Cdc25a/Cdc14b/Ctdp1/Cdc14a/Atm/Pkd2/Lzts1/Stox1/Cdkn1c/Rhou/Zc3h12d/Kif14/Lsm11/Eif4g1/Gigyf2/Gen1/Adam17/Camk2d/Camk2b/Usp47/Taok2	55
cluster3	GO:0043414	macromolecule methylation	46/1858	273/23843	5.50825e-07	0.000136129	0.000116306	Fam98a/Paxip1/Paf1/Ctr9/Ctcf/Mettl16/Brca1/Suz12/Hdac2/Snrpd3/Prmt2/Dnmt3a/Nsd1/Nsun2/Ddx4/Eef2kmt/Iws1/Mettl21a/Nsun6/Fam98b/Ash1l/Tgs1/Prmt3/Eed/Setd6/Ilf3/Smarca4/Kdm4a/Kdm1b/Ncoa6/Jarid2/Arid4b/Mettl22/Etfbkmt/Baz2a/Tet2/Trmt10c/Pygo2/Rlf/Nsun3/Hist1h1e/Kdm3a/Smyd3/Nsd2/Wdr61/Airn	46
cluster3	GO:1901987	regulation of cell cycle phase transition	47/1858	282/23843	5.76429e-07	0.000136263	0.00011642	Paxip1/Cdkn1b/Paf1/Cul3/Bid/Tpr/Vps4b/Pten/Brca1/Taok1/Usp44/Prmt2/Trip13/Rad17/Trp63/Crebbp/Prkdc/Klhl22/App/Cdc73/Atp2b4/Nacc2/E2f1/Anp32b/Stil/Casp2/Xpc/Cul4a/Kank2/Dync1li1/Cdc25a/Cdc14b/Cdc14a/Atm/Pkd2/Stox1/Cdkn1c/Zc3h12d/Kif14/Lsm11/Eif4g1/Gigyf2/Gen1/Adam17/Camk2d/Usp47/Taok2	47
cluster3	GO:0018205	peptidyl-lysine modification	53/1858	335/23843	6.11762e-07	0.00013859	0.000118408	Paxip1/Brd8/Ctr9/Ctcf/Brca1/Suz12/Hdac2/Nsd1/Kat6b/Crebbp/Eef2kmt/Kansl2/Iws1/Pias2/Mettl21a/Sumo1/Hdac4/Crtc2/Ash1l/Pias3/Lias/Eed/Nfatc2ip/Kat6a/Setd6/Smarca4/Kdm4a/Loxl2/Setd5/Apbb1/Jade3/Ncoa6/Jarid2/Arid4b/Etfbkmt/Baz2a/Tet2/Yeats2/Gnl3/Pygo2/Rlf/Taf7/Hist1h1e/Sae1/Kdm3a/Smyd3/Nsd2/Wdr61/Morf4l1/Brpf3/Msl2/Airn/Nap1l2	53
cluster3	GO:0000819	sister chromatid segregation	34/1858	176/23843	6.86584e-07	0.000143575	0.000122668	Cul3/Chmp2b/Tpr/Vps4b/Phf23/Usp44/Top2a/Trip13/Smc1b/Hira/Klhl22/Smc5/Knstrn/Smc2/Stil/Sfpq/Pds5a/Ran/Cep57/Dync1li1/Cdc14b/Cdc14a/Atm/Tubg1/Pogz/Hnrnpu/Mis12/Kif14/Tubg2/Chtf8/Gen1/Numa1/Rad21l/Chmp1b	34
cluster3	GO:1902275	regulation of chromatin organization	34/1858	176/23843	6.86584e-07	0.000143575	0.000122668	Fmr1/Paxip1/Prkd1/Paf1/Ctr9/Ctcf/Tpr/Brca1/Lpin1/Tlk2/Nsd1/Parg/Hira/Iws1/Uhrf2/Slk/Pink1/Eed/Mki67/Kdm4a/Atm/Setd5/Jarid2/Hnrnpu/Tlk1/Pygo2/Igf2/Spty2d1/Taf7/Kdm3a/Kdm2a/Wdr61/Airn/Nap1l2	34
cluster3	GO:0044770	cell cycle phase transition	58/1858	384/23843	8.84187e-07	0.000178049	0.000152121	Tpd52l1/Acvr1b/Ccne1/Paxip1/Cdkn1b/Ranbp2/Paf1/Cul3/Bid/Tpr/Vps4b/Pten/E2f4/Brca1/Taok1/Usp44/Prmt2/Trip13/Rad17/Trp63/Crebbp/Prkdc/Klhl22/App/Cdc73/Atp2b4/Nacc2/E2f1/Ppp3ca/Ccne2/Anp32b/Stil/Casp2/Xpc/Cul4a/Kank2/Dync1li1/Cdc25a/Cdc14b/Ctdp1/Cdc14a/Atm/Pkd2/Lzts1/Stox1/Cdkn1c/Rhou/Zc3h12d/Kif14/Lsm11/Eif4g1/Gigyf2/Gen1/Adam17/Camk2d/Camk2b/Usp47/Taok2	58
cluster3	GO:0000070	mitotic sister chromatid segregation	30/1858	147/23843	9.1954e-07	0.000178555	0.000152554	Cul3/Chmp2b/Tpr/Vps4b/Phf23/Usp44/Trip13/Hira/Klhl22/Smc5/Knstrn/Smc2/Stil/Pds5a/Ran/Cep57/Dync1li1/Cdc14b/Cdc14a/Atm/Tubg1/Pogz/Hnrnpu/Mis12/Kif14/Tubg2/Chtf8/Gen1/Numa1/Chmp1b	30
cluster3	GO:1901990	regulation of mitotic cell cycle phase transition	43/1858	253/23843	1.00432e-06	0.000188292	0.000160873	Cdkn1b/Cul3/Bid/Tpr/Vps4b/Pten/Brca1/Taok1/Usp44/Prmt2/Trip13/Rad17/Trp63/Crebbp/Prkdc/Klhl22/App/Cdc73/Nacc2/E2f1/Anp32b/Stil/Casp2/Xpc/Cul4a/Kank2/Dync1li1/Cdc14b/Cdc14a/Atm/Pkd2/Stox1/Cdkn1c/Zc3h12d/Kif14/Lsm11/Eif4g1/Gigyf2/Gen1/Adam17/Camk2d/Usp47/Taok2	43
cluster3	GO:0034968	histone lysine methylation	24/1858	105/23843	1.34844e-06	0.000244383	0.000208796	Paxip1/Ctr9/Brca1/Suz12/Hdac2/Nsd1/Iws1/Ash1l/Eed/Setd6/Kdm4a/Ncoa6/Jarid2/Arid4b/Baz2a/Tet2/Pygo2/Rlf/Hist1h1e/Kdm3a/Smyd3/Nsd2/Wdr61/Airn	24
cluster3	GO:0006401	RNA catabolic process	39/1858	224/23843	1.70745e-06	0.000296612	0.000253419	Fmr1/Hnrnpa0/Mettl16/Pabpc4/Igf2bp1/Cnot6/Ddx5/Zc3h14/Pabpc1/Ncbp2/Noct/Gtpbp2/Dcp2/Tnrc6c/E2f1/Exosc3/Mtor/Smg1/Dcps/Xrn1/Atm/Cnot3/Papd5/Hnrnpu/Zc3h12d/Rc3h1/Dicer1/Dhx9/Smg7/Upf2/Pde12/Thrap3/Tnrc6b/Gigyf2/Nanos2/Ang4/Lin28b/Ssb/Nanos1	39
cluster3	GO:0016571	histone methylation	28/1858	136/23843	1.74574e-06	0.000296612	0.000253419	Paxip1/Paf1/Ctr9/Ctcf/Brca1/Suz12/Hdac2/Prmt2/Nsd1/Iws1/Ash1l/Prmt3/Eed/Setd6/Kdm4a/Ncoa6/Jarid2/Arid4b/Baz2a/Tet2/Pygo2/Rlf/Hist1h1e/Kdm3a/Smyd3/Nsd2/Wdr61/Airn	28
cluster3	GO:0000956	nuclear-transcribed mRNA catabolic process	24/1858	107/23843	1.93037e-06	0.000308688	0.000263737	Cnot6/Ddx5/Pabpc1/Ncbp2/Noct/Gtpbp2/Dcp2/Tnrc6c/Exosc3/Smg1/Dcps/Xrn1/Atm/Cnot3/Papd5/Rc3h1/Smg7/Upf2/Pde12/Thrap3/Tnrc6b/Nanos2/Ssb/Nanos1	24
cluster3	GO:0042752	regulation of circadian rhythm	24/1858	107/23843	1.93037e-06	0.000308688	0.000263737	Crtc1/Ppp1cc/Ppp1cb/Cry1/Rock2/Top2a/Nr1d2/Mapk8/Fbxl3/Prkdc/Noct/Sik1/Ube3a/Il6/Ghrh/Sfpq/Ppargc1a/Rora/Pmch/Klf10/Zfhx3/Ptger4/Ptger3/Thrap3	24
cluster3	GO:0016358	dendrite development	45/1858	280/23843	2.73641e-06	0.000425081	0.000363181	Fmr1/Crtc1/Pten/Hdac2/Rtn4ip1/Rock2/Mink1/Arf4/Chat/Mapk8/Klhl1/Ctnnd2/App/Ube3a/Pias2/Myo5b/Stau2/Actr3/Abl2/Abi2/Dab2ip/Caprin1/Mfn1/Tnik/Ppp3ca/Mtor/Prmt3/Mcf2/Acsl4/Cdkl5/Nedd4/Ppp1r9a/Myo6/Uba6/Lzts1/Opa1/Prex1/Cux2/Camk2b/Taok2/Slc9a6/Btbd3/Numbl/Lst1/Fat3	45
cluster3	GO:0032259	methylation	50/1858	327/23843	3.43599e-06	0.00051893	0.000443364	Fam98a/Paxip1/Paf1/Mettl17/Ctr9/Ctcf/Mettl16/Brca1/Suz12/Hdac2/Snrpd3/Prmt2/Dnmt3a/Nsd1/Nsun2/Ddx4/Eef2kmt/Iws1/Mettl21a/Nsun6/Fam98b/Ash1l/Tgs1/Prmt3/Eed/Setd6/Ilf3/Smarca4/Kdm4a/Prdm4/Kdm1b/Ncoa6/Setd1b/Jarid2/Arid4b/Mettl22/Etfbkmt/Baz2a/Tet2/Trmt10c/Pygo2/Rlf/Nsun3/Hist1h1e/Kdm3a/Smyd3/Nsd2/Wdr61/Armt1/Airn	50
cluster3	GO:0050808	synapse organization	51/1858	337/23843	3.73047e-06	0.000548177	0.000468351	Fmr1/Pgrmc1/Pten/Utrn/Myh10/Chat/Ctnnd2/Sybu/App/Afg3l2/Ube3a/Cdh9/Myo5b/Stau2/Actr3/Abl2/Tsc1/Cel/Dab2ip/Caprin1/Mfn1/Nfia/Dmpk/Prmt3/Cttn/Mtmr2/Gnpat/Cadm1/Nedd4/Ppp1r9a/Myo6/Myo5a/Sncb/Tanc1/Pdzrn3/Adgrl3/Opa1/Clstn1/Cux2/Pcdhb8/Eif4g1/Frmpd4/Prkca/Six1/Lrrtm4/Camk2b/Slc9a6/Pclo/Chd4/Ank3/Malat1	51
cluster3	GO:0030705	cytoskeleton-dependent intracellular transport	30/1858	158/23843	4.3812e-06	0.000626857	0.000535574	Fmr1/Hspb1/Ift43/Ccdc88c/Mak/Kif13a/Ap3b1/Sybu/App/Ift140/Arl3/Copg2/Stau2/Kif3b/Ift80/Hook1/Ift81/Ap3m2/Pcm1/Myo5a/Arhgap21/Kif14/Bicdl1/Sun2/Dync2h1/Hook2/Kif13b/Ap3b2/Syne2/Wdr35	30
cluster3	GO:0032784	regulation of DNA-templated transcription, elongation	14/1858	45/23843	4.81238e-06	0.000670895	0.000573199	Ell2/Paf1/Ctr9/Nelfb/Rnf168/Zmynd11/Thoc1/Iws1/Cdc73/Zfp326/Supt16/Hnrnpu/Wdr61/Ell	14
cluster3	GO:0098813	nuclear chromosome segregation	41/1858	252/23843	5.47115e-06	0.000743666	0.000635373	Ccne1/Cul3/Chmp2b/Tpr/Tex15/Vps4b/Phf23/Usp44/Top2a/Trip13/Smc1b/Hira/Klhl22/Majin/Smc5/Actr3/Knstrn/Ccne2/Smc2/Stil/Sfpq/Pds5a/Ran/Cep57/Dync1li1/Cdc14b/Cdc14a/Atm/Brip1/Tubg1/Pogz/Tex19.1/Hnrnpu/Mis12/Kif14/Tubg2/Chtf8/Gen1/Numa1/Rad21l/Chmp1b	41
cluster3	GO:0006354	DNA-templated transcription, elongation	16/1858	58/23843	5.93932e-06	0.000787611	0.000672919	Ell2/Cdk12/Paf1/Ctr9/Nelfb/Rnf168/Zmynd11/Thoc1/Iws1/Cdc73/Eloa/Zfp326/Supt16/Hnrnpu/Wdr61/Ell	16
cluster3	GO:0031570	DNA integrity checkpoint	24/1858	114/23843	6.24886e-06	0.00080893	0.000691133	Map3k20/Etaa1/Brca1/Taok1/Stk4/Cry1/Top2a/Rad17/Trp63/Prkdc/Wac/Thoc1/Wdr76/E2f1/Casp2/Xpc/Cul4a/Atr/Cdc14b/Atm/Ppp1r10/Ptpn11/Gigyf2/Taok2	24
cluster3	GO:0000077	DNA damage checkpoint	23/1858	107/23843	6.71642e-06	0.000849237	0.000725571	Map3k20/Etaa1/Brca1/Taok1/Stk4/Cry1/Rad17/Trp63/Prkdc/Wac/Thoc1/Wdr76/E2f1/Casp2/Xpc/Cul4a/Atr/Cdc14b/Atm/Ppp1r10/Ptpn11/Gigyf2/Taok2	23
cluster3	GO:0007059	chromosome segregation	48/1858	317/23843	7.00093e-06	0.000865092	0.000739117	Ccne1/Cul3/Chmp2b/Srpk1/Ctcf/Tpr/Tex15/Vps4b/Brca1/Phf23/Usp44/Tlk2/Top2a/Trip13/Smc1b/Hira/Klhl22/Majin/Smc5/Actr3/Knstrn/Ccne2/Smc2/Stil/Sfpq/Pds5a/Ran/Arl8b/Mki67/Cep57/Dync1li1/Cdc14b/Cdc14a/Atm/Brip1/Tubg1/Stag1/Pogz/Tex19.1/Hnrnpu/Mis12/Kif14/Tubg2/Chtf8/Gen1/Numa1/Rad21l/Chmp1b	48
cluster3	GO:0048524	positive regulation of viral process	19/1858	79/23843	7.55742e-06	0.000913104	0.000780138	Tmprss2/Fmr1/Sp1/Chmp2b/Srpk1/Vps4b/Top2a/Pabpc1/Vapa/Taf11/Ppid/Trim30a/Smarca4/Ctdp1/Ythdc2/Rsf1/Dhx9/Pde12/Trim38	19
cluster3	GO:0034248	regulation of cellular amide metabolic process	61/1858	441/23843	8.60403e-06	0.00099732	0.00085209	Fmr1/Akt2/Tpr/Mettl16/Pgam1/Igf2bp1/Hnrnpl/Nfe2l2/Grb7/Eif4ebp2/Mknk2/Cnot6/Shmt1/Rock2/Ddx5/Ncbp2/App/Gtpbp2/Tnrc6c/Usp16/Il6/Ormdl1/Fam129a/Dnajc1/Tsc1/Olfm1/Caprin1/Serp1/Ppp3ca/Pink1/Khdrbs1/Sesn2/Trnau1ap/Mtor/Eif3c/Ddx6/Ilf3/Xrn1/Slc35a4/Cnot3/Zc3h7a/Ythdf1/Lsm14b/Zc3h12d/Rc3h1/Tsfm/Dicer1/Dhx9/Trmt10c/Paip2b/Eif4g1/Tnrc6b/Gigyf2/Eif5a2/Nsun3/Prkca/Nanos2/Ltn1/Lin28b/Nanos1/Alkbh1	61
cluster3	GO:0051783	regulation of nuclear division	33/1858	188/23843	8.7025e-06	0.00099732	0.00085209	Cdkn1b/Ranbp2/Cul3/Chmp2b/Tpr/Vps4b/Usp44/Msx2/Trip13/Bora/Klhl22/Rps6ka2/Smc5/Stil/Cdk11b/Mki67/Dync1li1/Cdc14b/Cdc14a/Map9/Atm/Tubg1/L3mbtl1/Stag1/Cdkn1c/Hnrnpu/Igf2/Gen1/Nanos2/Camk2b/Numa1/Chmp1b/Pdxp	33
cluster3	GO:0045930	negative regulation of mitotic cell cycle	37/1858	222/23843	8.80474e-06	0.00099732	0.00085209	Cdkn1b/Map3k20/Prcc/Tpr/Fzd3/Pten/Brca1/Taok1/Usp44/Prmt2/Top2a/Trip13/Rad17/Trp63/Prkdc/Klhl22/Nabp1/Cdc73/Nacc2/Stil/Kntc1/Casp2/Xpc/Kank2/Dync1li1/Cdc14b/Cdc14a/Atm/Pkd2/Brinp3/Ppp1r10/Heca/Zc3h12d/Gigyf2/Gen1/Usp47/Taok2	37
cluster3	GO:0044843	cell cycle G1/S phase transition	33/1858	190/23843	1.09492e-05	0.00119944	0.00102478	Acvr1b/Ccne1/Cdkn1b/Ranbp2/Paf1/Bid/Pten/E2f4/Prmt2/Trp63/Crebbp/Prkdc/Cdc73/Atp2b4/Nacc2/E2f1/Ppp3ca/Ccne2/Anp32b/Casp2/Cul4a/Kank2/Cdc25a/Pkd2/Rhou/Zc3h12d/Kif14/Lsm11/Eif4g1/Gigyf2/Adam17/Camk2d/Camk2b	33
cluster3	GO:0051146	striated muscle cell differentiation	45/1858	295/23843	1.10303e-05	0.00119944	0.00102478	Smo/Wdr1/Homer1/Fhl2/Cacybp/Myh11/Hdac2/Hey2/Popdc3/Spag9/Myh10/Myh9/Sik1/Afg3l2/Cflar/Hdac4/Tsc1/Neb/Ppp3ca/Tmod1/Mtor/Pdgfra/Kras/Dmpk/Barx2/Tmod2/Ctdp1/Fhod3/Tanc1/Dner/Fer1l5/Cdon/Gdf15/Hnrnpu/Fzd7/Dicer1/Dmd/Igf2/Maml1/Ttn/Camk2d/Smyd3/Thra/Tnnt3/Acadm	45
cluster3	GO:0048511	rhythmic process	42/1858	269/23843	1.20288e-05	0.00128237	0.00109563	Sp1/Crtc1/Ppp1cc/Kbtbd4/Pten/Ppp1cb/Ahr/Hdac2/Cry1/Rock2/Ddx5/Top2a/Nr1d2/Chat/Mapk8/Fbxl3/Crebbp/Prkdc/Noct/Sik1/Ube3a/Il6/Ghrh/Sfpq/Ppargc1a/Pdgfra/Rora/Pmch/Klf10/Zfhx3/Cyp7b1/Hnrnpu/Ptger4/Ptger3/Dhx9/Setx/Thrap3/Nrip1/Lgr4/Mat2a/Btbd9/Kcnma1	42
cluster3	GO:0006913	nucleocytoplasmic transport	46/1858	306/23843	1.30301e-05	0.0013624	0.00116401	Xpo6/Smo/Ranbp2/Ppp1cc/Tpr/Tnpo1/Tnpo3/Anp32e/Brca1/Mlx/Dnajc27/Ddx5/Kpna3/Xpo4/Fgf9/Xpo7/Angpt1/Rangap1/Kpna1/Thoc1/Hspa9/Iws1/Tcf7l2/Il6/Bard1/Tsc1/Rae1/Ahcyl1/Ppp3ca/Anp32b/Khdrbs1/Ran/Rbmx2/Tnpo2/Cep57/Anp32a/Prickle1/Smurf1/Pik3r1/Dhx9/Smg7/Ptpn11/Styx/Abce1/Ssb/BC005561	46
cluster3	GO:0000380	alternative mRNA splicing, via spliceosome	15/1858	55/23843	1.34421e-05	0.00137896	0.00117816	Fmr1/Hnrnpl/Srsf6/Ddx5/Celf4/Mbnl1/Sfpq/Rbm5/Hnrnpu/Dhx9/Thrap3/Ddx17/Hnrnpm/Rbm15b/Malat1	15
cluster3	GO:0007088	regulation of mitotic nuclear division	29/1858	159/23843	1.40904e-05	0.00140284	0.00119856	Cdkn1b/Ranbp2/Cul3/Chmp2b/Tpr/Vps4b/Usp44/Trip13/Bora/Klhl22/Smc5/Stil/Cdk11b/Mki67/Dync1li1/Cdc14b/Cdc14a/Map9/Atm/Tubg1/L3mbtl1/Stag1/Cdkn1c/Hnrnpu/Igf2/Gen1/Numa1/Chmp1b/Pdxp	29
cluster3	GO:0051169	nuclear transport	46/1858	307/23843	1.4191e-05	0.00140284	0.00119856	Xpo6/Smo/Ranbp2/Ppp1cc/Tpr/Tnpo1/Tnpo3/Anp32e/Brca1/Mlx/Dnajc27/Ddx5/Kpna3/Xpo4/Fgf9/Xpo7/Angpt1/Rangap1/Kpna1/Thoc1/Hspa9/Iws1/Tcf7l2/Il6/Bard1/Tsc1/Rae1/Ahcyl1/Ppp3ca/Anp32b/Khdrbs1/Ran/Rbmx2/Tnpo2/Cep57/Anp32a/Prickle1/Smurf1/Pik3r1/Dhx9/Smg7/Ptpn11/Styx/Abce1/Ssb/BC005561	46
cluster3	GO:0006417	regulation of translation	56/1858	401/23843	1.49752e-05	0.00145393	0.00124221	Fmr1/Akt2/Tpr/Mettl16/Igf2bp1/Hnrnpl/Grb7/Eif4ebp2/Mknk2/Cnot6/Shmt1/Ddx5/Ncbp2/App/Gtpbp2/Tnrc6c/Usp16/Il6/Fam129a/Dnajc1/Tsc1/Caprin1/Serp1/Ppp3ca/Pink1/Khdrbs1/Sesn2/Trnau1ap/Mtor/Eif3c/Ddx6/Ilf3/Xrn1/Slc35a4/Cnot3/Zc3h7a/Ythdf1/Lsm14b/Zc3h12d/Rc3h1/Tsfm/Dicer1/Dhx9/Trmt10c/Paip2b/Eif4g1/Tnrc6b/Gigyf2/Eif5a2/Nsun3/Prkca/Nanos2/Ltn1/Lin28b/Nanos1/Alkbh1	56
cluster3	GO:0061013	regulation of mRNA catabolic process	22/1858	105/23843	1.62278e-05	0.00154791	0.0013225	Fmr1/Hnrnpa0/Mettl16/Pabpc4/Igf2bp1/Zc3h14/Pabpc1/Noct/Tnrc6c/E2f1/Mtor/Hnrnpu/Zc3h12d/Rc3h1/Dicer1/Dhx9/Pde12/Thrap3/Tnrc6b/Gigyf2/Nanos2/Nanos1	22
cluster3	GO:0000082	G1/S transition of mitotic cell cycle	31/1858	177/23843	1.68311e-05	0.00157778	0.00134802	Acvr1b/Ccne1/Cdkn1b/Ranbp2/Bid/Pten/E2f4/Prmt2/Trp63/Crebbp/Prkdc/Cdc73/Nacc2/E2f1/Ppp3ca/Ccne2/Anp32b/Casp2/Cul4a/Kank2/Cdc25a/Pkd2/Rhou/Zc3h12d/Kif14/Lsm11/Eif4g1/Gigyf2/Adam17/Camk2d/Camk2b	31
cluster3	GO:0045786	negative regulation of cell cycle	60/1858	442/23843	1.80691e-05	0.00166511	0.00142264	Cdkn1b/Map3k20/Prcc/Prkacb/Tpr/Gmnn/Fzd3/Pten/Etaa1/Brca1/Taok1/Stk4/Usp44/Cry1/Prmt2/Top2a/Trip13/Nsun2/Rad17/Trp63/Prkdc/Klhl22/Rps6ka2/Adcyap1/Wac/Thoc1/Uhrf2/Tcf7l2/Nabp1/Cdc73/Dab2ip/Nacc2/Wdr76/E2f1/Stil/Kntc1/Casp2/Xpc/Nupr1/Cul4a/Kank2/Atr/Dync1li1/Cdc14b/Cdc14a/Atm/Pkd2/Brinp3/Apbb1/Cdkn1c/Ppp1r10/Heca/Zc3h12d/Ptpn11/Gigyf2/Gen1/Nanos2/Mdm4/Usp47/Taok2	60
cluster3	GO:0042692	muscle cell differentiation	53/1858	376/23843	1.93175e-05	0.00175048	0.00149558	Smo/Wdr1/Homer1/Fhl2/Mkl2/Cacybp/Myh11/Hdac2/Hey2/Popdc3/Spag9/Myh10/Myh9/Hira/Sik1/Afg3l2/Cflar/Hdac4/Tsc1/Neb/Ppp3ca/Tmod1/Mtor/Pdgfra/Kras/Dmpk/Tnpo2/Barx2/Tmod2/Smarca4/Rora/Ctdp1/Fhod3/Tanc1/Dner/Fer1l5/Cdon/Gdf15/Hnrnpu/Npnt/Fzd7/Dicer1/Dmd/Igf2/Tmsb4x/Maml1/Six1/Ttn/Camk2d/Smyd3/Thra/Tnnt3/Acadm	53
cluster3	GO:0042026	protein refolding	9/1858	22/23843	2.02953e-05	0.00180895	0.00154553	Hspa1l/St13/Hspa9/Hspa4l/Hspd1/Dnaja2/Hyou1/Dnaja4/Hspa13	9
cluster3	GO:0006302	double-strand break repair	32/1858	189/23843	2.50836e-05	0.00219967	0.00187936	Tex15/Rnf168/Brca1/Rad50/Yy1/Trip13/Prkdc/Parp9/Smc5/Sfr1/Nabp1/Mcm8/Rad54l/Sfpq/Xrcc2/Ggn/Wdr48/Exd2/Terf2ip/Polq/Atm/Brip1/Apbb1/Setx/Gen1/Ppp4r2/Kdm2a/Nsd2/Rnf169/Marf1/Morf4l1/Rad21l	32
cluster3	GO:0006281	DNA repair	59/1858	438/23843	2.65703e-05	0.00225173	0.00192383	Paxip1/Tex15/Rnf168/Etaa1/Brca1/Taok1/Rad50/Yy1/Ercc6l2/Trip13/Rad17/Parg/Prkdc/Parp9/Smc5/Sfr1/Huwe1/Nabp1/Bard1/Mcm8/Smc2/Usp1/Mutyh/Rad54l/Sfpq/Xrcc2/Mtor/Pds5a/Fam168a/Xpc/Smg1/Cul4a/Ggn/Atr/Wdr48/Exd2/Cdc14b/Terf2ip/Polq/Atm/Brip1/Supt16/Apbb1/Usp45/Ino80d/Dhx9/Setx/Nexmif/Gen1/Ppp4r2/Kdm2a/Nsd2/Rnf169/Usp47/Marf1/Mdc1/Morf4l1/Rad21l/Alkbh1	59
cluster3	GO:0007018	microtubule-based movement	40/1858	260/23843	2.71638e-05	0.00225173	0.00192383	Fmr1/Hspb1/Dnah2/Ift43/Mak/Kif13a/Ap3b1/Ktn1/Sybu/Lrrc6/App/Ift140/Arl3/Copg2/Stau2/Actr3/Kif3b/Ift80/Ift81/Ap3m2/Pcm1/Dync1li1/Myo5a/Arhgap21/Kif15/Cfap221/Kif16b/Ccdc40/Ofd1/Dnah7b/Kif14/Bicdl1/Wdr60/Sun2/Dync2h1/Dnah9/Kif13b/Ap3b2/Syne2/Wdr35	40
cluster3	GO:0198738	cell-cell signaling by wnt	57/1858	419/23843	2.72096e-05	0.00225173	0.00192383	Smo/Ccne1/Vrk3/Hbp1/Csnk1g2/Paf1/Cul3/Ctr9/Fzd3/Tle1/Pten/Celsr1/Sulf1/Nlk/Rab5a/Stk4/G3bp1/Hdac2/Lgr5/Ccdc88c/Ryr2/Fgf9/Ctnnd2/Gnaq/Tnks2/Tcf7l2/Cdc73/Klhl12/Abl2/Dab2ip/Tnik/Ift80/Ptpru/Bcl7b/Ptpro/Zranb1/Ankrd10/Dkk4/Smarca4/Csnk1g1/Nphp3/Ctnnd1/Pygo1/Ptpn23/Prickle1/Fermt2/Wnk2/Tmem237/Tax1bp3/Fzd7/Znrf3/Pygo2/Cby3/Lgr4/Thra/Usp47/Wdr61	57
cluster3	GO:0006333	chromatin assembly or disassembly	27/1858	148/23843	2.73338e-05	0.00225173	0.00192383	Baz1b/Paf1/Ctcf/Tpr/Anp32e/Tlk2/Kat6b/Hira/Smarcd1/Anp32b/Cenpa/Kat6a/Smarca4/Smarcc1/Rsf1/Supt16/Bahd1/Baz2a/Tspyl2/Tlk1/Tspyl1/Spty2d1/Hist1h1e/Set/Smyd3/Nap1l2/Hist2h3c1	27
cluster3	GO:2001020	regulation of response to DNA damage stimulus	31/1858	183/23843	3.2987e-05	0.00265724	0.00227029	Fmr1/Paxip1/Bid/Tex15/Rnf168/Etaa1/Brca1/Cry1/Ddx5/Parg/Parp9/Thoc1/Nacc2/Wdr76/Usp1/Fam168a/Smg1/Cul4a/Atr/Terf2ip/Polq/Atm/Apbb1/Ppp1r10/Dhx9/Ppp4r2/Nsd2/Rnf169/Usp47/Tpt1/Armt1	31
cluster3	GO:0034243	regulation of transcription elongation from RNA polymerase II promoter	11/1858	34/23843	3.32338e-05	0.00265724	0.00227029	Ell2/Paf1/Ctr9/Nelfb/Rnf168/Zmynd11/Cdc73/Supt16/Hnrnpu/Wdr61/Ell	11
cluster3	GO:0030518	intracellular steroid hormone receptor signaling pathway	22/1858	110/23843	3.47596e-05	0.00273895	0.00234011	Ppp5c/Brca1/Cry1/Prmt2/Ddx5/Strn3/Trp63/Ube3a/Pias2/Ufm1/Smarca4/Kank2/Ppargc1b/Med13/Cyp7b1/Safb2/Thrap3/Taf7/Kdm3a/Ddx17/Safb/Ptges3	22
cluster3	GO:0048608	reproductive structure development	59/1858	443/23843	3.7036e-05	0.00285905	0.00244272	Sp1/Ppard/Cdkn1b/Atn1/Tgfbr1/Tex15/Pten/Map3k4/Sulf1/Stk4/Ahr/Hey2/Kitl/Map7/Ggnbp2/Fgf9/Angpt1/Lrrc6/Trp63/Birc6/Adcyap1/Tcf7l2/Ube3a/Asb1/Sp3/Vcam1/Ash1l/Cga/Pdgfra/Tmed2/Nupr1/Wdr48/Fndc3a/Atm/Brip1/Pkd2/Cdkn1c/Ncoa6/Srd5a2/Arid4b/Tex19.1/Cyp7b1/Ptger4/Cftr/Dicer1/Safb2/Ptpn11/Rbm15/Nrip1/Igf2/Lgr4/Acvr2a/Birc2/Kdr/Zfp568/Spint2/Eif2s2/Rad21l/Alkbh1	59
cluster3	GO:0044403	symbiont process	49/1858	347/23843	3.73354e-05	0.00285905	0.00244272	Tmprss2/Fmr1/Sp1/Chmp2b/Srpk1/Vps4b/Rab5a/Rad50/Rock2/Ddx5/Top2a/Exoc2/Ripk3/Pabpc1/Crebbp/Vapa/Taf11/Thoc1/Fam111a/Hspd1/Ppid/Vcam1/Rest/Gbp9/Cxcl5/Ulk1/Trim30a/Cul4a/Ist1/Ddx6/Ilf3/Smarca4/Ctdp1/Gucy1a1/Ythdc2/Rsf1/Eea1/Slc20a2/Usp6nl/Gbp7/Trim62/Dicer1/Dhx9/Pde12/Trim38/Ssb/Mon1b/Rab9/Chmp1b	49
cluster3	GO:0043484	regulation of RNA splicing	23/1858	119/23843	4.11583e-05	0.00310802	0.00265543	Fmr1/Cdk12/Akt2/Hnrnpl/Srsf6/Ddx5/Aggf1/Celf4/Mbnl1/Khdrbs1/Srsf4/Zfp326/Rbm5/Hnrnpu/Pik3r1/Setx/Rbm20/Thrap3/Hmx2/Ddx17/Snrnp70/Rbm15b/Malat1	23
cluster3	GO:0006368	transcription elongation from RNA polymerase II promoter	13/1858	47/23843	4.25755e-05	0.003131	0.00267506	Ell2/Cdk12/Paf1/Ctr9/Nelfb/Rnf168/Zmynd11/Cdc73/Eloa/Supt16/Hnrnpu/Wdr61/Ell	13
cluster3	GO:0031032	actomyosin structure organization	32/1858	194/23843	4.26143e-05	0.003131	0.00267506	Braf/Cul3/Wdr1/Tgfbr1/Hdac2/Myh10/Myh9/Cflar/Epb41l5/Cdc42bpa/Tsc1/Neb/Trpm7/Epb41l1/Tmod1/Tesk1/Lurap1/Epb41/Mtor/Pdgfra/Eln/Epha1/Dlc1/Tmod2/Kank2/Ppp1r9a/Fhod3/Limch1/Ptger4/Pik3r1/Ttn/Tnnt3	32
cluster3	GO:0016055	Wnt signaling pathway	56/1858	417/23843	4.58301e-05	0.00332238	0.00283857	Smo/Ccne1/Vrk3/Hbp1/Csnk1g2/Paf1/Cul3/Ctr9/Fzd3/Tle1/Pten/Celsr1/Sulf1/Nlk/Rab5a/Stk4/G3bp1/Hdac2/Lgr5/Ccdc88c/Ryr2/Fgf9/Ctnnd2/Gnaq/Tnks2/Tcf7l2/Cdc73/Klhl12/Abl2/Dab2ip/Tnik/Ift80/Ptpru/Bcl7b/Ptpro/Zranb1/Ankrd10/Dkk4/Smarca4/Csnk1g1/Nphp3/Ctnnd1/Pygo1/Prickle1/Fermt2/Wnk2/Tmem237/Tax1bp3/Fzd7/Znrf3/Pygo2/Cby3/Lgr4/Thra/Usp47/Wdr61	56
cluster3	GO:0061458	reproductive system development	59/1858	447/23843	4.80091e-05	0.00341346	0.00291639	Sp1/Ppard/Cdkn1b/Atn1/Tgfbr1/Tex15/Pten/Map3k4/Sulf1/Stk4/Ahr/Hey2/Kitl/Map7/Ggnbp2/Fgf9/Angpt1/Lrrc6/Trp63/Birc6/Adcyap1/Tcf7l2/Ube3a/Asb1/Sp3/Vcam1/Ash1l/Cga/Pdgfra/Tmed2/Nupr1/Wdr48/Fndc3a/Atm/Brip1/Pkd2/Cdkn1c/Ncoa6/Srd5a2/Arid4b/Tex19.1/Cyp7b1/Ptger4/Cftr/Dicer1/Safb2/Ptpn11/Rbm15/Nrip1/Igf2/Lgr4/Acvr2a/Birc2/Kdr/Zfp568/Spint2/Eif2s2/Rad21l/Alkbh1	59
cluster3	GO:0018209	peptidyl-serine modification	50/1858	360/23843	4.83422e-05	0.00341346	0.00291639	Vrk3/Braf/Prkd1/Csnk1g2/Akt2/Tgfbr1/Nlk/Stk4/Akt3/Mknk2/Ggnbp2/Rock2/Tlk2/Nsd1/Pde4d/Mapk8/Angpt1/Prkdc/App/Rps6ka2/Il6/Atp2b4/Galnt3/Pink1/Mtor/Ulk1/Dmpk/Smg1/Csnk1g1/Atr/Mapkapk3/Terf2ip/Atm/Pdk3/Prkx/Cab39/Stox1/Inpp5f/Dmd/Eif4g1/Ndnf/Prkca/Camk2d/Smyd3/Paqr3/Camk2b/Galnt13/Fnip2/Galnt4/Ttbk2	50
cluster3	GO:0120031	plasma membrane bounded cell projection assembly	63/1858	487/23843	4.96469e-05	0.00346065	0.00295671	Fmr1/B9d1/Fam98a/Tgfbr1/Ift43/E2f4/Rab5a/Ahi1/Cep83/Myh10/Ntn1/Dnaaf2/Mak/Vcl/Spata13/Golph3/Myo10/Lrrc6/Emp2/Rabl2/Fopnl/Ift140/Tmem138/Arl3/Stau2/Hdac4/Actr3/Abl2/Nckap1/Tnik/Ift80/Saxo1/Stil/Mtor/Ift81/Ptpro/Cttn/Dock11/Pcm1/Nphp3/Ppp1r9a/Abcc4/Cdc14b/Rpgrip1l/Cdc14a/Cep19/Ptpn23/Cep135/Cfap221/Rapgef6/Tmem237/Ccdc40/Gorab/Ofd1/Dnah7b/Wdr60/Dync2h1/Cby3/Cep162/Bbs5/Syne2/Wdr35/Ttbk2	63
cluster3	GO:0000381	regulation of alternative mRNA splicing, via spliceosome	12/1858	42/23843	5.88571e-05	0.00400008	0.00341759	Fmr1/Hnrnpl/Srsf6/Ddx5/Celf4/Mbnl1/Rbm5/Hnrnpu/Thrap3/Ddx17/Rbm15b/Malat1	12
cluster3	GO:0034198	cellular response to amino acid starvation	12/1858	42/23843	5.88571e-05	0.00400008	0.00341759	Prkd1/Hnrnpl/Mapk8/Dapl1/Sesn2/Mtor/Ulk1/Sh3glb1/Sesn1/Dap/Mios/BC048403	12
cluster3	GO:0018105	peptidyl-serine phosphorylation	46/1858	325/23843	6.00757e-05	0.00400142	0.00341874	Vrk3/Braf/Prkd1/Csnk1g2/Akt2/Tgfbr1/Nlk/Stk4/Akt3/Mknk2/Ggnbp2/Rock2/Tlk2/Nsd1/Pde4d/Mapk8/Angpt1/Prkdc/App/Rps6ka2/Il6/Atp2b4/Pink1/Mtor/Ulk1/Dmpk/Smg1/Csnk1g1/Atr/Mapkapk3/Terf2ip/Atm/Pdk3/Prkx/Cab39/Stox1/Inpp5f/Dmd/Eif4g1/Prkca/Camk2d/Smyd3/Paqr3/Camk2b/Fnip2/Ttbk2	46
cluster3	GO:0010259	multicellular organism aging	11/1858	36/23843	6.03489e-05	0.00400142	0.00341874	Atn1/Sec63/Trp63/Rnf165/Inpp5d/Serp1/Cisd2/Rad54l/Atm/Sycp2l/Tmem135	11
cluster3	GO:0009755	hormone-mediated signaling pathway	31/1858	189/23843	6.21463e-05	0.00407096	0.00347814	Ppard/Ppp5c/Brca1/Acsl1/Cry1/Prmt2/Ddx5/Strn3/Crhbp/Nr1d2/Trp63/Ube3a/Pias2/Ufm1/Smarca4/Kank2/Rora/Ppargc1b/Med13/Cyp7b1/Safb2/Ptpn11/Thrap3/Crebrf/Taf7/Kdm3a/Ddx17/Thra/Safb/Ptges3/Lhb	31
cluster3	GO:0032648	regulation of interferon-beta production	13/1858	49/23843	6.86142e-05	0.00444113	0.00379441	Polr3d/Rel/Yy1/Traf3/Crebbp/Nmi/Traip/Polr3g/Tlr8/Dhx9/Tlr9/Ppm1b/Trim38	13
cluster3	GO:0051090	regulation of DNA binding transcription factor activity	52/1858	385/23843	7.24678e-05	0.0045824	0.00391511	Smo/Prkd1/Crtc1/Ripk4/Pten/Hdac2/Prmt2/Trib2/Traf3/Ptch1/Msx2/Erbin/Ripk3/Crebbp/App/Rhebl1/Sik1/Tcf7l2/Pias2/Il6/Sumo1/Cflar/Hdac4/Dab2ip/Crtc2/Ppp3ca/Bcl10/Pink1/Ppargc1a/Anxa4/Kras/Cib1/Kat6a/Setd6/Smarca4/Terf2ip/Ppargc1b/Med13/Pkd2/Nlrp4c/Dap/Nlrc4/Trim62/Ankrd42/Dhx9/Tlr9/Pthlh/Crebzf/Fank1/Thra/Trim38/Hmgn3	52
cluster3	GO:1903312	negative regulation of mRNA metabolic process	17/1858	77/23843	7.24823e-05	0.0045824	0.00391511	Fmr1/Ctr9/Hnrnpa0/Igf2bp1/Hnrnpl/Srsf6/Zc3h14/Pabpc1/Noct/Celf4/E2f1/Srsf4/Mtor/Hnrnpu/Dicer1/Dhx9/Thrap3	17
cluster3	GO:0016032	viral process	40/1858	272/23843	7.62052e-05	0.00476238	0.00406889	Tmprss2/Fmr1/Sp1/Chmp2b/Srpk1/Vps4b/Rab5a/Rad50/Rock2/Ddx5/Top2a/Ripk3/Pabpc1/Crebbp/Vapa/Taf11/Fam111a/Ppid/Vcam1/Rest/Trim30a/Cul4a/Ist1/Ddx6/Ilf3/Smarca4/Ctdp1/Ythdc2/Rsf1/Eea1/Slc20a2/Usp6nl/Trim62/Dicer1/Dhx9/Pde12/Trim38/Ssb/Mon1b/Chmp1b	40
cluster3	GO:0043401	steroid hormone mediated signaling pathway	27/1858	157/23843	7.92606e-05	0.00489704	0.00418394	Ppard/Ppp5c/Brca1/Cry1/Prmt2/Ddx5/Strn3/Nr1d2/Trp63/Ube3a/Pias2/Ufm1/Smarca4/Kank2/Rora/Ppargc1b/Med13/Cyp7b1/Safb2/Thrap3/Crebrf/Taf7/Kdm3a/Ddx17/Thra/Safb/Ptges3	27
cluster3	GO:0031056	regulation of histone modification	26/1858	149/23843	8.30785e-05	0.00507526	0.0043362	Fmr1/Paxip1/Prkd1/Paf1/Ctr9/Ctcf/Brca1/Lpin1/Nsd1/Parg/Iws1/Slk/Pink1/Eed/Kdm4a/Atm/Setd5/Jarid2/Pygo2/Igf2/Taf7/Kdm3a/Kdm2a/Wdr61/Airn/Nap1l2	26
cluster3	GO:0000288	nuclear-transcribed mRNA catabolic process, deadenylation-dependent decay	13/1858	50/23843	8.61591e-05	0.00520497	0.00444702	Cnot6/Pabpc1/Noct/Dcp2/Tnrc6c/Exosc3/Dcps/Cnot3/Rc3h1/Pde12/Tnrc6b/Nanos2/Nanos1	13
cluster3	GO:1903313	positive regulation of mRNA metabolic process	16/1858	71/23843	9.03567e-05	0.00539856	0.00461242	Paf1/Mettl16/Pabpc1/Ncbp2/Celf4/Tnrc6c/Cdc73/Zc3h12d/Rc3h1/Thrap3/Tnrc6b/Gigyf2/Hmx2/Nanos2/Snrnp70/Nanos1	16
cluster3	GO:0051168	nuclear export	26/1858	150/23843	9.31654e-05	0.00550588	0.00470411	Xpo6/Ranbp2/Tpr/Dnajc27/Xpo4/Xpo7/Rangap1/Thoc1/Hspa9/Iws1/Tcf7l2/Bard1/Tsc1/Rae1/Ahcyl1/Khdrbs1/Ran/Rbmx2/Smurf1/Dhx9/Smg7/Ptpn11/Styx/Abce1/Ssb/BC005561	26
cluster3	GO:0007093	mitotic cell cycle checkpoint	23/1858	126/23843	0.000103403	0.00600224	0.0051282	Map3k20/Prcc/Tpr/Brca1/Taok1/Usp44/Top2a/Trip13/Rad17/Trp63/Prkdc/Klhl22/Nabp1/Stil/Kntc1/Casp2/Xpc/Dync1li1/Atm/Ppp1r10/Gigyf2/Gen1/Taok2	23
cluster3	GO:2001252	positive regulation of chromosome organization	28/1858	168/23843	0.000103772	0.00600224	0.0051282	Fmr1/Paxip1/Prkd1/Paf1/Cul3/Ctr9/Tpr/Map3k4/Brca1/Pkib/Rad50/Lpin1/Tnks2/Smc5/Slk/Pink1/Sfpq/Eed/Atr/Atm/Jarid2/Ppp1r10/Hnrnpu/Gnl3/Kdm2a/Wdr61/Numa1/Nap1l2	28
cluster3	GO:0032608	interferon-beta production	13/1858	51/23843	0.000107454	0.00614978	0.00525425	Polr3d/Rel/Yy1/Traf3/Crebbp/Nmi/Traip/Polr3g/Tlr8/Dhx9/Tlr9/Ppm1b/Trim38	13
cluster3	GO:0106027	neuron projection organization	18/1858	87/23843	0.000110258	0.0062445	0.00533517	Pten/Ctnnd2/App/Ube3a/Myo5b/Stau2/Actr3/Abl2/Caprin1/Mfn1/Prmt3/Cttn/Mtmr2/Ppp1r9a/Tanc1/Opa1/Cux2/Camk2b	18
cluster3	GO:0006513	protein monoubiquitination	15/1858	65/23843	0.000111632	0.00625716	0.00534599	Paf1/Cul3/Ctr9/Rnf168/Mgrn1/Klhl22/Wac/Huwe1/Cdc73/Klhl12/Nedd4/Ube2cbp/Wdr48/Cbl/Birc2	15
cluster3	GO:0007051	spindle organization	28/1858	169/23843	0.000115287	0.0063961	0.00546469	Golga2/Ranbp2/Chmp2b/Tpr/Vps4b/Bora/Haus4/Myh9/Ralbp1/Knstrn/Kif3b/Rae1/Stil/Cdc14b/Cdc14a/Map9/Tubg1/Stag1/Haus6/Pde4dip/Nlrc4/Hnrnpu/Dicer1/Tubg2/Birc2/Numa1/Haus5/Chmp1b	28
cluster3	GO:0035966	response to topologically incorrect protein	23/1858	128/23843	0.000132383	0.00727037	0.00621166	Cul3/Hspb1/Hspa1l/Nfe2l2/Bfar/Hspa9/Ptpn2/Hspa4l/Hspd1/Ankzf1/Bok/Dab2ip/Serp1/Creb3l4/Hyou1/Stt3b/Hspa13/Pomt2/Pik3r1/Edem3/Upf2/Crebrf/Ficd	23
cluster3	GO:0019827	stem cell population maintenance	27/1858	162/23843	0.000136701	0.00743241	0.0063501	Smo/Braf/Paf1/Ctr9/Igf2bp1/Mapk8/Trp63/Crebbp/Tcf7l2/Cdc73/Cul4a/Kat6a/Pcm1/Setd6/Ddx6/Smarca4/Loxl2/Cnot3/Klf10/Fzd7/Dicer1/Gnl3/Fut10/Nanos2/Kdm3a/Tead1/Tpt1	27
cluster3	GO:0000724	double-strand break repair via homologous recombination	20/1858	105/23843	0.000156913	0.0083641	0.00714611	Tex15/Brca1/Rad50/Yy1/Smc5/Sfr1/Nabp1/Mcm8/Rad54l/Sfpq/Xrcc2/Wdr48/Exd2/Terf2ip/Polq/Atm/Gen1/Ppp4r2/Morf4l1/Rad21l	20
cluster3	GO:0000725	recombinational repair	20/1858	105/23843	0.000156913	0.0083641	0.00714611	Tex15/Brca1/Rad50/Yy1/Smc5/Sfr1/Nabp1/Mcm8/Rad54l/Sfpq/Xrcc2/Wdr48/Exd2/Terf2ip/Polq/Atm/Gen1/Ppp4r2/Morf4l1/Rad21l	20
cluster3	GO:1901991	negative regulation of mitotic cell cycle phase transition	24/1858	138/23843	0.000161476	0.00852374	0.00728251	Tpr/Pten/Brca1/Taok1/Usp44/Prmt2/Trip13/Rad17/Trp63/Prkdc/Klhl22/Cdc73/Nacc2/Stil/Casp2/Kank2/Dync1li1/Atm/Pkd2/Zc3h12d/Gigyf2/Gen1/Usp47/Taok2	24
cluster3	GO:0043488	regulation of mRNA stability	17/1858	82/23843	0.000165023	0.0086272	0.0073709	Fmr1/Hnrnpa0/Mettl16/Pabpc4/Igf2bp1/Zc3h14/Noct/E2f1/Mtor/Hnrnpu/Zc3h12d/Rc3h1/Dicer1/Dhx9/Pde12/Thrap3/Gigyf2	17
cluster3	GO:1902806	regulation of cell cycle G1/S phase transition	22/1858	123/23843	0.000196496	0.0101578	0.0086786	Paf1/Bid/Pten/Prmt2/Trp63/Crebbp/Prkdc/Cdc73/Atp2b4/Nacc2/E2f1/Anp32b/Casp2/Cul4a/Kank2/Pkd2/Zc3h12d/Kif14/Lsm11/Eif4g1/Gigyf2/Adam17	22
cluster3	GO:0071383	cellular response to steroid hormone stimulus	31/1858	201/23843	0.000198036	0.0101578	0.0086786	Ppard/Ppp5c/Brca1/Cry1/Prmt2/Ddx5/Strn3/Nr1d2/Trp63/Ube3a/Pias2/Ufm1/Rest/Smarca4/Kank2/Rora/Ppargc1b/Med13/Cyp7b1/Hnrnpu/Safb2/Thrap3/Crebrf/Agtr1a/Taf7/Kdm3a/Ddx17/Smyd3/Thra/Safb/Ptges3	31
cluster3	GO:1903902	positive regulation of viral life cycle	13/1858	54/23843	0.00020068	0.0101972	0.00871226	Tmprss2/Fmr1/Chmp2b/Srpk1/Vps4b/Top2a/Pabpc1/Vapa/Ppid/Trim30a/Ythdc2/Pde12/Trim38	13
cluster3	GO:0051225	spindle assembly	20/1858	107/23843	0.00020477	0.0103086	0.0088075	Golga2/Chmp2b/Tpr/Vps4b/Haus4/Kif3b/Cdc14b/Cdc14a/Map9/Tubg1/Stag1/Haus6/Nlrc4/Hnrnpu/Dicer1/Tubg2/Birc2/Numa1/Haus5/Chmp1b	20
cluster3	GO:0098727	maintenance of cell number	27/1858	166/23843	0.000206836	0.0103171	0.00881474	Smo/Braf/Paf1/Ctr9/Igf2bp1/Mapk8/Trp63/Crebbp/Tcf7l2/Cdc73/Cul4a/Kat6a/Pcm1/Setd6/Ddx6/Smarca4/Loxl2/Cnot3/Klf10/Fzd7/Dicer1/Gnl3/Fut10/Nanos2/Kdm3a/Tead1/Tpt1	27
cluster3	GO:0097061	dendritic spine organization	17/1858	84/23843	0.00022424	0.0108229	0.00924689	Pten/Ctnnd2/Ube3a/Myo5b/Stau2/Actr3/Abl2/Caprin1/Mfn1/Prmt3/Cttn/Mtmr2/Ppp1r9a/Tanc1/Opa1/Cux2/Camk2b	17
cluster3	GO:0006310	DNA recombination	35/1858	239/23843	0.000225088	0.0108229	0.00924689	Paxip1/Tex15/Rnf168/Brca1/Rad50/Top2a/Yy1/Trip13/Prkdc/Tfrc/Thoc1/Smc5/Sfr1/Hspd1/Nabp1/Mcm8/Exosc3/Rad54l/Sfpq/Xrcc2/Wdr48/Exd2/Terf2ip/Polq/Atm/Brip1/Tex19.1/Ino80d/Setx/Gen1/Ppp4r2/Nsd2/Morf4l1/Gm960/Rad21l	35
cluster3	GO:0010970	transport along microtubule	24/1858	141/23843	0.000226381	0.0108229	0.00924689	Fmr1/Hspb1/Ift43/Mak/Kif13a/Ap3b1/Sybu/App/Ift140/Arl3/Copg2/Stau2/Ift80/Ift81/Ap3m2/Pcm1/Myo5a/Arhgap21/Bicdl1/Sun2/Dync2h1/Ap3b2/Syne2/Wdr35	24
cluster3	GO:0099111	microtubule-based transport	24/1858	141/23843	0.000226381	0.0108229	0.00924689	Fmr1/Hspb1/Ift43/Mak/Kif13a/Ap3b1/Sybu/App/Ift140/Arl3/Copg2/Stau2/Ift80/Ift81/Ap3m2/Pcm1/Myo5a/Arhgap21/Bicdl1/Sun2/Dync2h1/Ap3b2/Syne2/Wdr35	24
cluster3	GO:1901361	organic cyclic compound catabolic process	60/1858	483/23843	0.000226929	0.0108229	0.00924689	Fmr1/Blvra/Hnrnpa0/Mettl16/Pabpc4/Pgam1/Igf2bp1/Nfe2l2/Smpdl3a/Cnot6/Ddx5/Zc3h14/Pde4d/Pabpc1/Ncbp2/Noct/Gtpbp2/Cyp39a1/Dcp2/Tnrc6c/Hdac4/Cel/E2f1/Tdo2/Cyp7a1/Exosc3/Pde4b/Mtor/Dffb/Ppargc1a/Smg1/Dcps/Cyp1a2/Xrn1/Nudt15/Atm/Cnot3/Papd5/Prodh2/Srd5a2/Hnrnpu/Zc3h12d/Rc3h1/Tet2/Dicer1/Dhx9/Smg7/Upf2/Pde12/Thrap3/Tnrc6b/Gigyf2/Nanos2/Gda/Ang4/Lin28b/Ssb/Nanos1/Pde11a/Pdxp	60
cluster3	GO:0006986	response to unfolded protein	20/1858	108/23843	0.000233179	0.0109374	0.00934471	Hspb1/Hspa1l/Nfe2l2/Bfar/Hspa9/Ptpn2/Hspa4l/Hspd1/Bok/Dab2ip/Serp1/Creb3l4/Hyou1/Stt3b/Hspa13/Pik3r1/Edem3/Upf2/Crebrf/Ficd	20
cluster3	GO:0055002	striated muscle cell development	28/1858	176/23843	0.000233353	0.0109374	0.00934471	Smo/Wdr1/Homer1/Fhl2/Myh11/Hdac2/Hey2/Myh10/Afg3l2/Cflar/Hdac4/Neb/Ppp3ca/Tmod1/Mtor/Pdgfra/Tmod2/Ctdp1/Fhod3/Dner/Hnrnpu/Dicer1/Dmd/Maml1/Ttn/Camk2d/Smyd3/Tnnt3	28
cluster3	GO:1901976	regulation of cell cycle checkpoint	10/1858	35/23843	0.000241942	0.0111556	0.00953109	Tpr/Etaa1/Usp44/Cry1/Thoc1/Wdr76/Cul4a/Dync1li1/Ppp1r10/Gen1	10
cluster3	GO:0000377	RNA splicing, via transesterification reactions with bulged adenosine as nucleophile	35/1858	240/23843	0.000244163	0.0111556	0.00953109	Fmr1/Cwc15/Srpk1/Hnrnpl/Srsf6/Snrpd3/Ddx5/Ddx46/Ncbp2/Celf4/Sf3b2/Mbnl1/Khdrbs1/Sfpq/Srsf4/Dhx15/Rbmx2/Dcps/Dbr1/Rbm5/Scaf11/Tex16/Hnrnpu/Spen/Dhx9/Setx/Thrap3/Rbm15/Hmx2/Ddx17/Hnrnpm/Snrnp70/Htatsf1/Rbm15b/Malat1	35
cluster3	GO:0000398	mRNA splicing, via spliceosome	35/1858	240/23843	0.000244163	0.0111556	0.00953109	Fmr1/Cwc15/Srpk1/Hnrnpl/Srsf6/Snrpd3/Ddx5/Ddx46/Ncbp2/Celf4/Sf3b2/Mbnl1/Khdrbs1/Sfpq/Srsf4/Dhx15/Rbmx2/Dcps/Dbr1/Rbm5/Scaf11/Tex16/Hnrnpu/Spen/Dhx9/Setx/Thrap3/Rbm15/Hmx2/Ddx17/Hnrnpm/Snrnp70/Htatsf1/Rbm15b/Malat1	35
cluster3	GO:0048193	Golgi vesicle transport	36/1858	250/23843	0.000257962	0.011615	0.00992362	Rab34/Golga2/Prkd1/Cul3/Gopc/Vps54/Exoc2/Kif13a/Arf4/Golph3/Vapa/Arl3/Copg2/Klhl12/Blzf1/Sec16a/Rab33b/Tmed2/Rab35/Hyou1/Tmed7/Exoc6b/Myo5a/Cep19/Gcc2/Kif16b/Dnajc28/Rabif/Cux2/Rab31/Arl1/Ddhd2/Tmed5/Ank3/Pgap1/Arfgef2	36
cluster3	GO:0060996	dendritic spine development	21/1858	117/23843	0.000258491	0.011615	0.00992362	Fmr1/Pten/Hdac2/Arf4/Ctnnd2/Ube3a/Myo5b/Stau2/Actr3/Caprin1/Mfn1/Mtor/Prmt3/Acsl4/Cdkl5/Ppp1r9a/Uba6/Opa1/Cux2/Camk2b/Slc9a6	21
cluster3	GO:0000375	RNA splicing, via transesterification reactions	35/1858	241/23843	0.000264669	0.0117949	0.0100773	Fmr1/Cwc15/Srpk1/Hnrnpl/Srsf6/Snrpd3/Ddx5/Ddx46/Ncbp2/Celf4/Sf3b2/Mbnl1/Khdrbs1/Sfpq/Srsf4/Dhx15/Rbmx2/Dcps/Dbr1/Rbm5/Scaf11/Tex16/Hnrnpu/Spen/Dhx9/Setx/Thrap3/Rbm15/Hmx2/Ddx17/Hnrnpm/Snrnp70/Htatsf1/Rbm15b/Malat1	35
cluster3	GO:0043487	regulation of RNA stability	18/1858	93/23843	0.000266832	0.0117949	0.0100773	Fmr1/Hnrnpa0/Mettl16/Pabpc4/Igf2bp1/Zc3h14/Noct/E2f1/Mtor/Hnrnpu/Zc3h12d/Rc3h1/Dicer1/Dhx9/Smg7/Pde12/Thrap3/Gigyf2	18
cluster3	GO:0003007	heart morphogenesis	37/1858	260/23843	0.000270805	0.0118739	0.0101449	Smo/Tgfbr1/Fhl2/Mkl2/Ahr/Hey2/Ahi1/Rtn4/Ryr2/Ptch1/Msx2/Col4a3bp/Fgf9/Angpt1/Lbx1/Stil/Sema3c/Mtor/Tmed2/Mesp2/Dlc1/Kat6a/Smarca4/Nedd4/Nphp3/Pkd2/Ccdc40/Erg/Dicer1/Rbm15/Six1/Ttn/Mdm4/Kdm2a/Dsp/Tead1/Nsd2	37
cluster3	GO:0000266	mitochondrial fission	11/1858	42/23843	0.000278334	0.0120011	0.0102535	Lpin1/Slc25a46/Mfn1/Pink1/Ppargc1a/Inf2/Opa1/Tmem135/Stat2/Ddhd2/Kdr	11
cluster3	GO:0048813	dendrite morphogenesis	27/1858	169/23843	0.000278781	0.0120011	0.0102535	Fmr1/Pten/Rock2/Mink1/Mapk8/Ctnnd2/Ube3a/Pias2/Myo5b/Stau2/Actr3/Abl2/Caprin1/Mfn1/Tnik/Ppp3ca/Prmt3/Cdkl5/Nedd4/Ppp1r9a/Lzts1/Opa1/Cux2/Camk2b/Taok2/Btbd3/Numbl	27
cluster3	GO:0031023	microtubule organizing center organization	22/1858	126/23843	0.000280328	0.0120011	0.0102535	Golga2/Ranbp2/Chmp2b/Vps4b/Brca1/Rock2/Mapk8/Haus4/Sass6/Stil/Xrcc2/Pcm1/Dync1li1/Map9/Cep135/Gcc2/Haus6/Cntln/Gen1/Cep152/Haus5/Chmp1b	22
cluster3	GO:0032606	type I interferon production	16/1858	78/23843	0.000288871	0.0122702	0.0104834	Polr3d/Dhx58/Rel/Yy1/Traf3/Crebbp/Hspd1/Nmi/Traip/Polr3g/Azi2/Tlr8/Dhx9/Tlr9/Ppm1b/Trim38	16
cluster3	GO:0007098	centrosome cycle	21/1858	118/23843	0.000291736	0.0122959	0.0105053	Golga2/Ranbp2/Chmp2b/Vps4b/Brca1/Rock2/Mapk8/Haus4/Sass6/Stil/Xrcc2/Pcm1/Dync1li1/Map9/Cep135/Haus6/Cntln/Gen1/Cep152/Haus5/Chmp1b	21
cluster3	GO:2000045	regulation of G1/S transition of mitotic cell cycle	20/1858	110/23843	0.00030052	0.0125687	0.0107384	Bid/Pten/Prmt2/Trp63/Crebbp/Prkdc/Cdc73/Nacc2/E2f1/Anp32b/Casp2/Cul4a/Kank2/Pkd2/Zc3h12d/Kif14/Lsm11/Eif4g1/Gigyf2/Adam17	20
cluster3	GO:0060271	cilium assembly	41/1858	300/23843	0.000312171	0.0129563	0.0110696	B9d1/Ift43/E2f4/Ahi1/Cep83/Dnaaf2/Mak/Lrrc6/Rabl2/Fopnl/Ift140/Tmem138/Arl3/Actr3/Ift80/Saxo1/Stil/Ift81/Pcm1/Nphp3/Abcc4/Cdc14b/Rpgrip1l/Cdc14a/Cep19/Ptpn23/Cep135/Cfap221/Tmem237/Ccdc40/Gorab/Ofd1/Dnah7b/Wdr60/Dync2h1/Cby3/Cep162/Bbs5/Syne2/Wdr35/Ttbk2	41
cluster3	GO:0009791	post-embryonic development	23/1858	136/23843	0.000333321	0.0137293	0.01173	Atn1/Tgfbr1/Ahr/Mapk8ip3/Gnaq/Tcf7l2/Abl2/Serp1/Ash1l/Sema3c/Mtor/Itpr1/Slc37a4/Cyp1a2/Atm/Pygo1/Tet2/Dicer1/Pnlip/Pygo2/Gigyf2/Acadm/Kdr	23
cluster3	GO:0001942	hair follicle development	20/1858	111/23843	0.000340148	0.0138376	0.0118225	Acvr1b/Smo/Ppard/Fzd3/Celsr1/Hdac2/Lgr5/Msx2/Nsun2/Trp63/Dkk4/Barx2/Myo5a/Trps1/Mreg/Gorab/Dicer1/Lgr4/Mysm1/Numa1	20
cluster3	GO:0032869	cellular response to insulin stimulus	28/1858	180/23843	0.00034104	0.0138376	0.0118225	Sp1/Akt2/Pten/Akt3/Eif4ebp2/Lpin1/Gpld1/Uchl3/Prkdc/Ptpn2/Tsc1/Zfp106/Pik3r3/Nucb2/Syap1/Smarcc1/Ccnd3/Myo5a/Sik2/H2afz/Socs1/Opa1/Appl1/Pik3r1/Ptpn11/Igf2/Prkca/Rab31	28
cluster3	GO:0031123	RNA 3'-end processing	17/1858	87/23843	0.000347484	0.0139827	0.0119465	Paf1/Ctr9/Trnt1/Zc3h14/Ncbp2/App/Wdr33/Cdc73/Ahcyl1/Exosc3/Ssu72/Cstf2/Usb1/Trmt10c/Lsm11/Lin28b/Ssb	17
cluster3	GO:0043255	regulation of carbohydrate biosynthetic process	18/1858	95/23843	0.000350846	0.0139827	0.0119465	Ranbp2/Akt2/Ppp1cb/Ppp4r3b/Sik1/Ptpn2/Tcf7l2/Il6/Pask/Sesn2/Mtor/Ptger4/Ppp4r3a/Igf2/Ppp1r3d/Ppp1r3g/Ap2a1/Acadm	18
cluster3	GO:0006611	protein export from nucleus	22/1858	128/23843	0.000352332	0.0139827	0.0119465	Xpo6/Tpr/Dnajc27/Xpo4/Xpo7/Rangap1/Thoc1/Hspa9/Iws1/Tcf7l2/Bard1/Tsc1/Ahcyl1/Ran/Rbmx2/Smurf1/Smg7/Ptpn11/Styx/Abce1/Ssb/BC005561	22
cluster3	GO:1901988	negative regulation of cell cycle phase transition	25/1858	154/23843	0.000359461	0.0141623	0.0121	Tpr/Pten/Brca1/Taok1/Usp44/Prmt2/Trip13/Rad17/Trp63/Prkdc/Klhl22/Cdc73/Nacc2/Stil/Casp2/Kank2/Dync1li1/Cdc14b/Atm/Pkd2/Zc3h12d/Gigyf2/Gen1/Usp47/Taok2	25
cluster3	GO:0046700	heterocycle catabolic process	55/1858	441/23843	0.000367292	0.0142803	0.0122008	Fmr1/Blvra/Hnrnpa0/Mettl16/Pabpc4/Pgam1/Igf2bp1/Nfe2l2/Smpdl3a/Cnot6/Ddx5/Zc3h14/Pde4d/Pabpc1/Ncbp2/Noct/Gtpbp2/Dcp2/Tnrc6c/Hdac4/E2f1/Tdo2/Exosc3/Pde4b/Mtor/Dffb/Ppargc1a/Smg1/Dcps/Xrn1/Nudt15/Atm/Cnot3/Papd5/Prodh2/Hnrnpu/Zc3h12d/Rc3h1/Tet2/Dicer1/Dhx9/Smg7/Upf2/Pde12/Thrap3/Tnrc6b/Gigyf2/Nanos2/Gda/Ang4/Lin28b/Ssb/Nanos1/Pde11a/Pdxp	55
cluster3	GO:0060249	anatomical structure homeostasis	47/1858	361/23843	0.00036771	0.0142803	0.0122008	Smo/Ccne1/Chmp2b/Homer1/Tex15/Map3k4/Atp6ap1/Akt3/Pkib/Vps54/Rad50/Acaca/Mink1/Gcnt2/Mak/Prkdc/Tfrc/Dcp2/Tnks2/Smc5/Il6/Inpp5d/Ccne2/Kras/Smg1/Atr/Xrn1/Nphp3/Terf2ip/Ppargc1b/Atm/Papd5/Ppp1r10/Hnrnpu/Ptger4/Gnl3/Smg7/Ptpn11/Dmd/Tlr9/Gigyf2/Pthlh/Hamp/Prkca/Kdr/Ptges3/Nanos1	47
cluster3	GO:0071375	cellular response to peptide hormone stimulus	33/1858	227/23843	0.000383111	0.0147729	0.0126216	Sp1/Akt2/Pten/Akt3/Eif4ebp2/Lpin1/Gpld1/Crhbp/Uchl3/Rangap1/Prkdc/Adcy6/Ptpn2/Tsc1/Zfp106/Ahcyl1/Pik3r3/Nucb2/Syap1/Smarcc1/Ccnd3/Myo5a/Sik2/H2afz/Socs1/Opa1/Appl1/Pik3r1/Ptpn11/Igf2/Agtr1a/Prkca/Rab31	33
cluster3	GO:0060236	regulation of mitotic spindle organization	10/1858	37/23843	0.000397681	0.0151673	0.0129586	Chmp2b/Tpr/Vps4b/Bora/Rae1/Map9/Stag1/Hnrnpu/Numa1/Chmp1b	10
cluster3	GO:0032868	response to insulin	31/1858	209/23843	0.000398919	0.0151673	0.0129586	Sp1/Akt2/Pten/Akt3/Cry1/Eif4ebp2/Lpin1/Gpld1/Uchl3/Prkdc/Ptpn2/Tsc1/Zfp106/Pik3r3/Sesn2/Mtor/Nucb2/Syap1/Smarcc1/Ccnd3/Myo5a/Sik2/H2afz/Socs1/Opa1/Appl1/Pik3r1/Ptpn11/Igf2/Prkca/Rab31	31
cluster3	GO:0045787	positive regulation of cell cycle	45/1858	343/23843	0.00040987	0.0154754	0.0132219	Cdkn1b/Ranbp2/Paf1/Cul3/Tpr/Vps4b/Brca1/Rock2/Msx2/Trp63/Crebbp/App/Thoc1/Uhrf2/Smc5/Cdc73/Dab2ip/Kif3b/Ccnl1/Anp32b/Stil/Sfpq/Casp2/Dynlt3/Cul4a/Dync1li1/Cdc25a/Ccnd3/Pkd2/Ccpg1/Stox1/Ppp1r10/Hnrnpu/Kif14/Ptpn11/Lsm11/Eif4g1/Igf2/Prkca/Gen1/Adam17/Mdm4/Cspp1/Camk2b/Numa1	45
cluster3	GO:0061614	pri-miRNA transcription by RNA polymerase II	11/1858	44/23843	0.000431566	0.0159563	0.0136327	Ppard/Ctcf/Tgfbr1/Hdac2/Ddx5/Yy1/Hdac4/Smarca4/Gnl3/Ddx17/Tead1	11
cluster3	GO:0098773	skin epidermis development	20/1858	113/23843	0.000433266	0.0159563	0.0136327	Acvr1b/Smo/Ppard/Fzd3/Celsr1/Hdac2/Lgr5/Msx2/Nsun2/Trp63/Dkk4/Barx2/Myo5a/Trps1/Mreg/Gorab/Dicer1/Lgr4/Mysm1/Numa1	20
cluster3	GO:0034453	microtubule anchoring	8/1858	25/23843	0.000434344	0.0159563	0.0136327	Fopnl/Saxo1/Pcm1/Cep57/Cep350/Cep19/Gcc2/Fgfr1op	8
cluster3	GO:0090140	regulation of mitochondrial fission	8/1858	25/23843	0.000434344	0.0159563	0.0136327	Mfn1/Pink1/Ppargc1a/Inf2/Tmem135/Stat2/Ddhd2/Kdr	8
cluster3	GO:0048024	regulation of mRNA splicing, via spliceosome	16/1858	81/23843	0.000451946	0.0164915	0.01409	Fmr1/Hnrnpl/Srsf6/Ddx5/Celf4/Mbnl1/Khdrbs1/Srsf4/Rbm5/Hnrnpu/Thrap3/Hmx2/Ddx17/Snrnp70/Rbm15b/Malat1	16
cluster3	GO:0060537	muscle tissue development	55/1858	445/23843	0.000458526	0.01662	0.0141998	Mef2d/Smo/Tgfbr1/Homer1/Fhl2/Mkl2/Pten/Cacybp/Myh11/Ahr/Hdac2/Hey2/Popdc3/Ddx5/Myh10/Ryr2/Nr1d2/Fgf9/Angpt1/Trp63/Sik1/Svil/Zfand5/Tcf7l2/Cflar/Hdac4/Tsc1/Mbnl1/Ppp3ca/Sema3c/Mtor/Ppargc1a/Pdgfra/Eln/Nupr1/Sap30/Ctdp1/Fhod3/Gjc1/Dner/Cdon/Jarid2/Pln/Hnrnpu/Fzd7/Dicer1/Dmd/Maml1/Six1/Ttn/Camk2d/Dsp/Ddx17/Acadm/Zbtb18	55
cluster3	GO:1903322	positive regulation of protein modification by small protein conjugation or removal	21/1858	122/23843	0.000465068	0.0167455	0.014307	Paxip1/Cul3/Ctr9/Pten/Brca1/Phf23/Trib2/Angpt1/Ube3a/Hdac4/Nmi/Pias3/Bcl10/Dcun1d5/Wdr48/Cdc14b/Prickle1/Gnl3/Nhlrc1/Kdm2a/Birc2	21
cluster3	GO:0048872	homeostasis of number of cells	41/1858	306/23843	0.000471208	0.016855	0.0144006	Acvr1b/Sp1/Smo/Tex15/Tnfrsf13b/Ahr/Akt3/Kitl/Map7/Vps54/Sfxn1/Smad5/Ripk3/Hspa9/Ptpn2/Il6/Inpp5d/Sp3/Bcl10/Pde4b/Cxcl5/Kras/Dock11/Slc37a4/Smarca4/Pik3cb/Wdr48/Slc25a38/Sos2/Rcor1/Rc3h1/Tet2/Ptpn11/Gigyf2/Lgr4/Hamp/Acvr2a/Adam17/Thra/Zbtb18/Gpr174	41
cluster3	GO:0090068	positive regulation of cell cycle process	33/1858	230/23843	0.000486347	0.0170718	0.0145858	Ranbp2/Paf1/Cul3/Tpr/Vps4b/Brca1/Rock2/Msx2/Trp63/Crebbp/App/Uhrf2/Smc5/Cdc73/Dab2ip/Kif3b/Anp32b/Sfpq/Casp2/Cul4a/Dync1li1/Cdc25a/Pkd2/Stox1/Hnrnpu/Kif14/Lsm11/Eif4g1/Igf2/Gen1/Cspp1/Camk2b/Numa1	33
cluster3	GO:0022404	molting cycle process	20/1858	114/23843	0.000487616	0.0170718	0.0145858	Acvr1b/Smo/Ppard/Fzd3/Celsr1/Hdac2/Lgr5/Msx2/Nsun2/Trp63/Dkk4/Barx2/Myo5a/Trps1/Mreg/Gorab/Dicer1/Lgr4/Mysm1/Numa1	20
cluster3	GO:0022405	hair cycle process	20/1858	114/23843	0.000487616	0.0170718	0.0145858	Acvr1b/Smo/Ppard/Fzd3/Celsr1/Hdac2/Lgr5/Msx2/Nsun2/Trp63/Dkk4/Barx2/Myo5a/Trps1/Mreg/Gorab/Dicer1/Lgr4/Mysm1/Numa1	20
cluster3	GO:0043902	positive regulation of multi-organism process	26/1858	166/23843	0.000489828	0.0170718	0.0145858	Tmprss2/Acvr1b/Fmr1/Sp1/Rab34/Chmp2b/Srpk1/Vps4b/Dhx58/Smurf2/Top2a/Pabpc1/Vapa/Taf11/Ppid/Cib1/Trim30a/Smarca4/Ctdp1/Ythdc2/Rsf1/Dhx9/Pde12/Prkca/Gm4744/Trim38	26
cluster3	GO:0010452	histone H3-K36 methylation	5/1858	10/23843	0.00051622	0.017877	0.0152737	Paxip1/Nsd1/Iws1/Ash1l/Nsd2	5
cluster3	GO:1902373	negative regulation of mRNA catabolic process	11/1858	45/23843	0.000531407	0.0182864	0.0156236	Fmr1/Hnrnpa0/Igf2bp1/Pabpc1/Noct/E2f1/Mtor/Hnrnpu/Dicer1/Dhx9/Thrap3	11
cluster3	GO:0006349	regulation of gene expression by genetic imprinting	7/1858	20/23843	0.000539877	0.0184611	0.0157728	Ctcf/Brca1/Dnmt3a/Eed/Kdm1b/Arid4b/Airn	7
cluster3	GO:0007052	mitotic spindle organization	20/1858	115/23843	0.000547784	0.0186144	0.0159037	Golga2/Chmp2b/Tpr/Vps4b/Bora/Ralbp1/Kif3b/Rae1/Stil/Cdc14b/Cdc14a/Map9/Tubg1/Stag1/Nlrc4/Hnrnpu/Tubg2/Birc2/Numa1/Chmp1b	20
cluster3	GO:0048814	regulation of dendrite morphogenesis	19/1858	107/23843	0.000571449	0.0192979	0.0164878	Fmr1/Pten/Ube3a/Pias2/Myo5b/Stau2/Actr3/Caprin1/Mfn1/Tnik/Ppp3ca/Cdkl5/Nedd4/Ppp1r9a/Lzts1/Opa1/Cux2/Camk2b/Numbl	19
cluster3	GO:0032479	regulation of type I interferon production	15/1858	75/23843	0.000586856	0.0195751	0.0167245	Polr3d/Dhx58/Rel/Yy1/Traf3/Crebbp/Hspd1/Nmi/Traip/Polr3g/Tlr8/Dhx9/Tlr9/Ppm1b/Trim38	15
cluster3	GO:0098876	vesicle-mediated transport to the plasma membrane	15/1858	75/23843	0.000586856	0.0195751	0.0167245	Rab34/Snx31/Gopc/Exoc2/Kif13a/Golph3/Blzf1/Vps39/Snx27/Exoc6b/Stx3/Ankrd50/Rab31/Ank3/Arfgef2	15
cluster3	GO:0032688	negative regulation of interferon-beta production	6/1858	15/23843	0.000600587	0.0199109	0.0170115	Rel/Yy1/Crebbp/Nmi/Traip/Ppm1b	6
cluster3	GO:0010821	regulation of mitochondrion organization	29/1858	196/23843	0.000628167	0.020699	0.0176848	Bid/Hspa1l/Golph3/Mpv17l/Huwe1/Bok/Mfn1/Ugcg/Pink1/Ppargc1a/Cttn/Ppargc1b/Usp36/Vps13c/Stox1/Sh3glb1/Inf2/Opa1/Smurf1/Tmem135/Rhou/Stat2/Gls2/Sae1/Zdhhc8/Ddhd2/Kdr/Wdr35/Selenoi	29
cluster3	GO:0051098	regulation of binding	47/1858	370/23843	0.000635252	0.0207825	0.0177561	Fmr1/Smo/Golga2/Tgfbr1/Hnrnpl/Stk4/Hdac2/Hey2/Spag9/Gtpbp4/Msx2/Nsd1/Mapk8/Angpt1/App/Parp9/Tcf7l2/Rfng/Sumo1/Hdac4/Actr3/Epb41l5/Abl2/Dab2ip/E2f1/Ppp3ca/Epb41/Crmp1/Ran/Cald1/Eif3c/Syap1/Aplp2/Smarca4/Atr/Ccpg1/Rsf1/Cdon/Btaf1/Dhx9/Aida/Eif4g1/Ppp1r2/Pygo2/Ica1/Fam220a/Ttbk2	47
cluster3	GO:0005976	polysaccharide metabolic process	19/1858	108/23843	0.000643664	0.0207825	0.0177561	Ugp2/Akt2/Ppp1cb/Aoah/Il6st/Glt8d1/Tcf7l2/Pask/Mtor/Slc37a4/Ptger4/Ppp1r2/Igf2/Ppp1r3d/Ppp1r3g/B3gnt2/Ap2a1/Acadm/Ptges3	19
cluster3	GO:0050792	regulation of viral process	27/1858	178/23843	0.000644153	0.0207825	0.0177561	Tmprss2/Fmr1/Sp1/Chmp2b/Srpk1/Vps4b/Rad50/Ddx5/Top2a/Pabpc1/Crebbp/Vapa/Taf11/Fam111a/Ppid/Rest/Trim30a/Ilf3/Smarca4/Ctdp1/Ythdc2/Rsf1/Trim62/Dicer1/Dhx9/Pde12/Trim38	27
cluster3	GO:0031497	chromatin assembly	21/1858	125/23843	0.000648287	0.0207825	0.0177561	Paf1/Ctcf/Tpr/Anp32e/Kat6b/Hira/Anp32b/Cenpa/Kat6a/Smarca4/Rsf1/Bahd1/Baz2a/Tspyl2/Tspyl1/Spty2d1/Hist1h1e/Set/Smyd3/Nap1l2/Hist2h3c1	21
cluster3	GO:0030520	intracellular estrogen receptor signaling pathway	11/1858	46/23843	0.000649811	0.0207825	0.0177561	Brca1/Ddx5/Strn3/Trp63/Ufm1/Kank2/Ppargc1b/Cyp7b1/Taf7/Ddx17/Safb	11
cluster3	GO:0051052	regulation of DNA metabolic process	51/1858	411/23843	0.000660551	0.0210024	0.017944	Paxip1/Gmnn/Tex15/Rnf168/Cacybp/Map3k4/Brca1/Pkib/Kitl/Rad50/Dnmt3a/Gtpbp4/Rad17/Parg/Mapk8/Tfrc/Parp9/Thoc1/Dcp2/Tnks2/Uhrf2/Il6/Ttf1/Exosc3/Usp1/Ppargc1a/Pds5a/Pdgfra/Fam168a/Smg1/Rbbp6/Cul4a/Atr/Terf2ip/Polq/Atm/Papd5/Stox1/Apbb1/Kdm1b/Ppp1r10/Hnrnpu/Tspyl2/Gnl3/Dhx9/Chtf8/Rlf/Ppp4r2/Nsd2/Rnf169/Ptges3	51
cluster3	GO:0044419	interspecies interaction between organisms	51/1858	412/23843	0.000698152	0.0220689	0.0188552	Tmprss2/Fmr1/Sp1/Atn1/Chmp2b/Srpk1/Vps4b/Rab5a/Rad50/Rock2/Ddx5/Top2a/Exoc2/Ripk3/Pabpc1/Crebbp/Vapa/Taf11/Thoc1/Gnal/Fam111a/Hspd1/Ppid/Vcam1/Rest/Gbp9/Cxcl5/Ulk1/Trim30a/Cul4a/Ist1/Ddx6/Ilf3/Smarca4/Ctdp1/Gucy1a1/Ythdc2/Rsf1/Eea1/Slc20a2/Usp6nl/Gbp7/Trim62/Dicer1/Dhx9/Pde12/Trim38/Ssb/Mon1b/Rab9/Chmp1b	51
cluster3	GO:0035967	cellular response to topologically incorrect protein	18/1858	101/23843	0.000754127	0.0236121	0.0201737	Cul3/Hspa1l/Nfe2l2/Bfar/Hspa9/Ptpn2/Hspa4l/Ankzf1/Bok/Serp1/Creb3l4/Hyou1/Hspa13/Pomt2/Pik3r1/Edem3/Crebrf/Ficd	18
cluster3	GO:0032968	positive regulation of transcription elongation from RNA polymerase II promoter	7/1858	21/23843	0.000755656	0.0236121	0.0201737	Ell2/Paf1/Ctr9/Cdc73/Supt16/Wdr61/Ell	7
cluster3	GO:0006323	DNA packaging	26/1858	171/23843	0.000774471	0.0240617	0.0205578	Paf1/Ctcf/Tpr/Anp32e/Phf23/Top2a/Kat6b/Hira/Smc2/Anp32b/Dffb/Cenpa/Kat6a/Smarca4/Smarcc1/Rsf1/Bahd1/Baz2a/Tspyl2/Tspyl1/Spty2d1/Hist1h1e/Set/Smyd3/Nap1l2/Hist2h3c1	26
cluster3	GO:0090224	regulation of spindle organization	10/1858	40/23843	0.000780636	0.0240769	0.0205708	Chmp2b/Tpr/Vps4b/Bora/Rae1/Map9/Stag1/Hnrnpu/Numa1/Chmp1b	10
cluster3	GO:0090630	activation of GTPase activity	15/1858	77/23843	0.000783817	0.0240769	0.0205708	Akt2/Ralgapa1/Rasa1/Rangap1/Rabgap1l/Tsc1/Ralgapb/Epha1/Rabgap1/Ralgapa2/Tbc1d2b/Usp6nl/Tbc1d13/Tax1bp3/Tbc1d8b	15
cluster3	GO:0044270	cellular nitrogen compound catabolic process	53/1858	435/23843	0.000803504	0.024543	0.020969	Fmr1/Blvra/Hnrnpa0/Mettl16/Pabpc4/Pgam1/Igf2bp1/Smpdl3a/Cnot6/Ddx5/Zc3h14/Pde4d/Pabpc1/Ncbp2/Noct/Gtpbp2/Dcp2/Tnrc6c/Hdac4/E2f1/Tdo2/Exosc3/Pde4b/Mtor/Dffb/Ppargc1a/Smg1/Dcps/Xrn1/Nudt15/Atm/Cnot3/Papd5/Hnrnpu/Zc3h12d/Rc3h1/Tet2/Dicer1/Dhx9/Smg7/Upf2/Pde12/Thrap3/Tnrc6b/Gigyf2/Nanos2/Gda/Ang4/Lin28b/Ssb/Nanos1/Pde11a/Pdxp	53
cluster3	GO:0044262	cellular carbohydrate metabolic process	36/1858	266/23843	0.000839969	0.0255135	0.0217982	Ugp2/Braf/Ranbp2/Akt2/Pgam1/Pten/Ppp1cb/Ppp4r3b/Aoah/Gpld1/Il6st/Sik1/Ptpn2/Tcf7l2/Il6/Pask/Hdac4/Sord/Sesn2/Mtor/Ppargc1a/Mtmr2/Slc37a4/Rora/Abhd10/Pdk3/Gk5/Ppp4r3a/Ppp1r2/Igf2/Ppp1r3d/Ppp1r3g/B3gnt2/Acadm/Ptges3/Slc5a3	36
cluster3	GO:0030048	actin filament-based movement	18/1858	102/23843	0.000850208	0.0255391	0.0218201	Cacna1g/Myh10/Ryr2/Pde4d/Myh9/Emp2/Sumo1/Epb41l5/Pde4b/Myo5a/Apbb1/Wipf2/Pln/Ptger3/Sun2/Camk2d/Dsp/Syne2	18
cluster3	GO:0045185	maintenance of protein location	18/1858	102/23843	0.000850208	0.0255391	0.0218201	Gopc/Srgn/Golph3/Rangap1/Adcy6/Bard1/Pink1/Arl2bp/Pkd2/Vps13c/Hnrnpu/Sun2/Vps13a/Tmsb4x/Tln2/Thra/Syne2/Ank3	18
cluster3	GO:0070933	histone H4 deacetylation	5/1858	11/23843	0.00088571	0.0263148	0.0224828	Hdac2/Hdac4/Rest/Rcor1/Baz2a	5
cluster3	GO:0071044	histone mRNA catabolic process	5/1858	11/23843	0.00088571	0.0263148	0.0224828	Dcp2/Xrn1/Atm/Papd5/Ssb	5
cluster3	GO:0046486	glycerolipid metabolic process	40/1858	306/23843	0.000893118	0.0263864	0.022544	Pten/Serinc3/Acsl1/Lpin1/Pigh/Gpld1/Il6st/Serinc2/Sik1/Chka/Tcf7l2/Sacm1l/Pip4k2c/Inpp5d/Crls1/Pik3r3/Pi4k2b/Gpat3/Cdk8/Smg1/Acsl4/Agpat5/Gpat4/Mtmr2/Gnpat/Slc37a4/Pik3cb/Mtmr3/Dgkh/Sh3glb1/Pi4kb/Pik3r1/Gk5/Inpp5f/Ptpn11/Chpt1/Ddhd2/Pgap1/Selenoi/Pdxp	40
cluster3	GO:0008334	histone mRNA metabolic process	6/1858	16/23843	0.000897827	0.0263864	0.022544	Dcp2/Xrn1/Atm/Papd5/Lsm11/Ssb	6
cluster3	GO:0060997	dendritic spine morphogenesis	13/1858	63/23843	0.000982485	0.0287192	0.0245371	Pten/Ctnnd2/Ube3a/Myo5b/Stau2/Actr3/Caprin1/Mfn1/Prmt3/Ppp1r9a/Opa1/Cux2/Camk2b	13
cluster3	GO:0071824	protein-DNA complex subunit organization	30/1858	211/23843	0.00099311	0.0288745	0.0246698	Paf1/Ctcf/Anp32e/Ahr/Hey2/Kat6b/Hira/Smarcd1/Taf11/Anp32b/Xrcc2/Cenpa/Kat6a/Smarca4/Smarcc1/Rsf1/Supt16/Pogz/Mis12/Tspyl2/Tspyl1/Spty2d1/Bdp1/Taf7/Hist1h1e/Set/Smyd3/Thra/Nap1l2/Hist2h3c1	30
cluster3	GO:0043434	response to peptide hormone	39/1858	298/23843	0.00100501	0.0290245	0.0247979	Sp1/Braf/Akt2/Pten/Cacybp/Akt3/Cry1/Eif4ebp2/Lpin1/Gpld1/Crhbp/Uchl3/Rangap1/Prkdc/Adcy6/Ptpn2/Tsc1/Zfp106/Ahcyl1/Pik3r3/Sesn2/Mtor/Nucb2/Syap1/Smarcc1/Ccnd3/Myo5a/Sik2/H2afz/Socs1/Opa1/Srd5a2/Appl1/Pik3r1/Ptpn11/Igf2/Agtr1a/Prkca/Rab31	39
cluster3	GO:0010822	positive regulation of mitochondrion organization	22/1858	138/23843	0.00100894	0.0290245	0.0247979	Bid/Hspa1l/Huwe1/Bok/Mfn1/Ugcg/Pink1/Ppargc1a/Ppargc1b/Usp36/Vps13c/Sh3glb1/Opa1/Smurf1/Rhou/Gls2/Sae1/Zdhhc8/Ddhd2/Kdr/Wdr35/Selenoi	22
cluster3	GO:0031060	regulation of histone methylation	14/1858	71/23843	0.00102273	0.0292663	0.0250045	Paxip1/Paf1/Ctr9/Ctcf/Brca1/Nsd1/Iws1/Eed/Kdm4a/Jarid2/Pygo2/Kdm3a/Wdr61/Airn	14
cluster3	GO:0006469	negative regulation of protein kinase activity	31/1858	221/23843	0.0010355	0.0293231	0.025053	Cdkn1b/Hspb1/Sh3bp5l/Pten/Pkib/Dusp6/Ggnbp2/Rtraf/Mllt1/Spry4/Ptpn2/Gnaq/Il6/Dab2ip/Tesk1/Podn/Epha1/Dusp16/Cbl/Zfyve28/Spred3/Socs1/Prex1/Aida/Gprc5a/Prkca/Taf7/Lrrtm4/Smyd3/Paqr3/Fgfr1op	31
cluster3	GO:0031330	negative regulation of cellular catabolic process	31/1858	221/23843	0.0010355	0.0293231	0.025053	Fmr1/Golga2/Hnrnpa0/Igf2bp1/Phf23/Tlk2/Gpld1/Pabpc1/Noct/Wac/Hdac4/Atp2b4/Tsc1/Dab2ip/Dapl1/E2f1/Pink1/Mtor/Ppargc1a/Mtmr2/Smarcc1/Kdm4a/Lzts1/Dap/Hnrnpu/Etfbkmt/Dicer1/Dhx9/Thrap3/Eif4g1/Zkscan4	31
cluster3	GO:0055001	muscle cell development	28/1858	193/23843	0.00105194	0.0296342	0.0253188	Smo/Wdr1/Homer1/Fhl2/Myh11/Hdac2/Hey2/Myh10/Afg3l2/Cflar/Hdac4/Neb/Ppp3ca/Tmod1/Mtor/Pdgfra/Tmod2/Ctdp1/Fhod3/Dner/Hnrnpu/Dicer1/Dmd/Maml1/Ttn/Camk2d/Smyd3/Tnnt3	28
cluster3	GO:0000723	telomere maintenance	20/1858	121/23843	0.0010617	0.029755	0.0254221	Ccne1/Map3k4/Pkib/Rad50/Prkdc/Dcp2/Tnks2/Smc5/Ccne2/Smg1/Atr/Xrn1/Terf2ip/Atm/Papd5/Ppp1r10/Hnrnpu/Gnl3/Smg7/Ptges3	20
cluster3	GO:0030258	lipid modification	29/1858	203/23843	0.00110752	0.0308799	0.0263832	Ppard/Akt2/B4galnt2/Pten/Soat2/Sacm1l/Inpp5d/Acoxl/Hadh/Pik3r3/Sesn2/Mtor/Ppargc1a/Pi4k2b/Smg1/Nucb2/Plpp5/Mtmr2/Pik3cb/Ppargc1b/Mtmr3/Pi4kb/Etfbkmt/Plpp6/Pik3r1/Inpp5f/Agtr1a/Hadhb/Acadm	29
cluster3	GO:0010906	regulation of glucose metabolic process	19/1858	113/23843	0.00113458	0.0314731	0.02689	Ranbp2/Akt2/Ppp1cb/Ppp4r3b/Gpld1/Sik1/Ptpn2/Tcf7l2/Il6/Pask/Sesn2/Mtor/Rora/Pdk3/Ppp4r3a/Igf2/Ppp1r3d/Ppp1r3g/Acadm	19
cluster3	GO:0050775	positive regulation of dendrite morphogenesis	11/1858	49/23843	0.00114338	0.0315561	0.0269609	Pias2/Myo5b/Stau2/Actr3/Caprin1/Mfn1/Cdkl5/Opa1/Cux2/Camk2b/Numbl	11
cluster3	GO:0043631	RNA polyadenylation	10/1858	42/23843	0.00117461	0.0322544	0.0275575	Paf1/Ctr9/Zc3h14/App/Wdr33/Cdc73/Ahcyl1/Ssu72/Cstf2/Papd5	10
cluster3	GO:0072001	renal system development	38/1858	291/23843	0.00120542	0.032934	0.0281382	Smo/Tgfbr1/Odc1/Sulf1/Ahr/Sec63/Ahi1/Lgr5/Ptch1/Smad5/Angpt1/Trp63/Ift140/Arl3/Cflar/Tsc1/Slc12a1/Ampd2/Nfia/Pdgfra/Anxa4/Ptpro/Bmper/Nphp3/Rpgrip1l/Ctnnd1/Pkd2/Fras1/Pygo1/Prkx/Cdkn1c/Tet2/Npnt/Epcam/Pygo2/Agtr1a/Lgr4/Six1	38
cluster3	GO:0051345	positive regulation of hydrolase activity	58/1858	495/23843	0.00121409	0.033005	0.0281988	Vrk3/Prkd1/Akt2/Bid/Rock2/Ralgapa1/Ryr2/Rasa1/Arf4/Mapk8/Ripk3/Rangap1/Ralbp1/Adcyap1/Gnaq/Dnmbp/Hspd1/Sumo1/Cflar/Bok/Tor1aip1/Abl2/Rabgap1l/Tsc1/Ralgapb/Bcl10/Pink1/Pdgfra/Rest/Epha1/Dock11/Cdkl5/Dlc1/Ppargc1b/Iqsec1/Rabgap1/Arhgap21/Ralgapa2/Tbc1d2b/Rapgef6/Usp6nl/Dap/Nlrc4/Prex1/Hnrnpu/Tbc1d13/Tax1bp3/Dennd6a/Arhgef38/Npnt/Tbc1d8b/Dhx9/Pnlip/Agtr1a/Dennd1b/Camk2b/Arl1/Wdr35	58
cluster3	GO:0016579	protein deubiquitination	19/1858	114/23843	0.00126398	0.034021	0.0290669	Usp44/Uchl3/Josd1/Usp16/Usp24/Usp1/Zranb1/Wdr48/Otud7a/Usp36/Wdr20rt/Otud7b/Usp45/Mindy2/Usp48/Otud1/Usp42/Usp47/Mysm1	19
cluster3	GO:0099173	postsynapse organization	19/1858	114/23843	0.00126398	0.034021	0.0290669	Pten/Ctnnd2/Ube3a/Myo5b/Stau2/Actr3/Abl2/Cel/Caprin1/Mfn1/Prmt3/Cttn/Mtmr2/Ppp1r9a/Tanc1/Opa1/Cux2/Lrrtm4/Camk2b	19
cluster3	GO:2000001	regulation of DNA damage checkpoint	6/1858	17/23843	0.00129657	0.0344833	0.0294618	Etaa1/Cry1/Thoc1/Wdr76/Cul4a/Ppp1r10	6
cluster3	GO:0044782	cilium organization	41/1858	322/23843	0.0012976	0.0344833	0.0294618	B9d1/Ift43/E2f4/Ahi1/Cep83/Dnaaf2/Mak/Lrrc6/Rabl2/Fopnl/Ift140/Tmem138/Arl3/Actr3/Ift80/Saxo1/Stil/Ift81/Pcm1/Nphp3/Abcc4/Cdc14b/Rpgrip1l/Cdc14a/Cep19/Ptpn23/Cep135/Cfap221/Tmem237/Ccdc40/Gorab/Ofd1/Dnah7b/Wdr60/Dync2h1/Cby3/Cep162/Bbs5/Syne2/Wdr35/Ttbk2	41
cluster3	GO:0032786	positive regulation of DNA-templated transcription, elongation	8/1858	29/23843	0.00130204	0.0344833	0.0294618	Ell2/Paf1/Ctr9/Thoc1/Cdc73/Supt16/Wdr61/Ell	8
cluster3	GO:0032200	telomere organization	20/1858	123/23843	0.00130652	0.0344833	0.0294618	Ccne1/Map3k4/Pkib/Rad50/Prkdc/Dcp2/Tnks2/Smc5/Ccne2/Smg1/Atr/Xrn1/Terf2ip/Atm/Papd5/Ppp1r10/Hnrnpu/Gnl3/Smg7/Ptges3	20
cluster3	GO:0014706	striated muscle tissue development	51/1858	424/23843	0.00132235	0.0347326	0.0296748	Mef2d/Smo/Tgfbr1/Homer1/Fhl2/Mkl2/Pten/Cacybp/Myh11/Hdac2/Hey2/Popdc3/Ddx5/Myh10/Ryr2/Nr1d2/Fgf9/Angpt1/Sik1/Svil/Tcf7l2/Cflar/Hdac4/Tsc1/Mbnl1/Ppp3ca/Sema3c/Mtor/Pdgfra/Eln/Nupr1/Sap30/Ctdp1/Fhod3/Gjc1/Dner/Cdon/Jarid2/Pln/Hnrnpu/Fzd7/Dicer1/Dmd/Maml1/Six1/Ttn/Camk2d/Dsp/Ddx17/Acadm/Zbtb18	51
cluster3	GO:0031124	mRNA 3'-end processing	11/1858	50/23843	0.00136415	0.0356582	0.0304656	Paf1/Ctr9/Zc3h14/Ncbp2/App/Wdr33/Cdc73/Ahcyl1/Ssu72/Cstf2/Lsm11	11
cluster3	GO:0001655	urogenital system development	42/1858	333/23843	0.0013742	0.0357034	0.0305043	Smo/Cdkn1b/Tgfbr1/Odc1/Pten/Sulf1/Ahr/Sec63/Ahi1/Lgr5/Ptch1/Smad5/Angpt1/Trp63/Ift140/Arl3/Ube3a/Cflar/Tsc1/Slc12a1/Ampd2/Nfia/Pdgfra/Anxa4/Ptpro/Bmper/Nphp3/Rpgrip1l/Ctnnd1/Pkd2/Fras1/Pygo1/Prkx/Cdkn1c/Cyp7b1/Tet2/Npnt/Epcam/Pygo2/Agtr1a/Lgr4/Six1	42
cluster3	GO:0032480	negative regulation of type I interferon production	7/1858	23/23843	0.0013876	0.0357034	0.0305043	Dhx58/Rel/Yy1/Crebbp/Nmi/Traip/Ppm1b	7
cluster3	GO:0051091	positive regulation of DNA binding transcription factor activity	31/1858	225/23843	0.00138981	0.0357034	0.0305043	Smo/Prkd1/Crtc1/Ripk4/Pten/Hdac2/Ripk3/Crebbp/App/Rhebl1/Il6/Cflar/Hdac4/Crtc2/Ppp3ca/Bcl10/Pink1/Ppargc1a/Kras/Cib1/Smarca4/Terf2ip/Ppargc1b/Nlrc4/Trim62/Ankrd42/Dhx9/Tlr9/Fank1/Trim38/Hmgn3	31
cluster3	GO:0048545	response to steroid hormone	34/1858	254/23843	0.00139215	0.0357034	0.0305043	Ppard/Ppp5c/Brca1/Cry1/Prmt2/Ddx5/Strn3/Nr1d2/Trp63/Ube3a/Pias2/Il6/Ufm1/Rest/Smarca4/Kank2/Rora/Ppargc1b/Med13/Cyp7b1/Hnrnpu/Pik3r1/Safb2/Thrap3/Crebrf/Agtr1a/Taf7/Kdm3a/Ddx17/Smyd3/Thra/Kcnma1/Safb/Ptges3	34
cluster3	GO:0032885	regulation of polysaccharide biosynthetic process	9/1858	36/23843	0.00141775	0.0358722	0.0306485	Akt2/Ppp1cb/Pask/Mtor/Ptger4/Igf2/Ppp1r3d/Ppp1r3g/Ap2a1	9
cluster3	GO:0071514	genetic imprinting	9/1858	36/23843	0.00141775	0.0358722	0.0306485	Ctr9/Ctcf/Brca1/Dnmt3a/Eed/Cdkn1c/Kdm1b/Arid4b/Airn	9
cluster3	GO:0036315	cellular response to sterol	5/1858	12/23843	0.00142119	0.0358722	0.0306485	Smo/Gpld1/Ptch1/Cyp7a1/Rora	5
cluster3	GO:0018023	peptidyl-lysine trimethylation	10/1858	43/23843	0.00142512	0.0358722	0.0306485	Ctr9/Eef2kmt/Iws1/Kdm4a/Ncoa6/Arid4b/Etfbkmt/Tet2/Hist1h1e/Wdr61	10
cluster3	GO:1903046	meiotic cell cycle process	28/1858	197/23843	0.0014434	0.0360635	0.0308119	Ccne1/Golga2/Tex15/Rad50/Top2a/Msx2/Trip13/Nsun2/Ddx4/Myh9/Rps6ka2/Majin/Mybl1/Actr3/Ccne2/Smc2/Xrcc2/Atm/Brip1/Tubg1/Tex19.1/Dicer1/Tubg2/Nanos2/Camk2b/Marf1/Gm960/Rad21l	28
cluster3	GO:0007034	vacuolar transport	20/1858	124/23843	0.00144599	0.0360635	0.0308119	Rab34/Chmp2b/Vps4b/Lyst/Vps54/Kif13a/Ap3b1/Zfyve16/Mgrn1/Vps39/Snx27/Hook1/Pink1/Nedd4/Vps13c/Gcc2/Smurf1/Vps13a/Hook2/Chmp1b	20
cluster3	GO:0046661	male sex differentiation	23/1858	151/23843	0.00147488	0.036616	0.031284	Atn1/Tgfbr1/Tex15/Map7/Smad5/Fgf9/Lrrc6/Asb1/Pdgfra/Nupr1/Wdr48/Fndc3a/Brip1/Srd5a2/Arid4b/Tex19.1/Cftr/Safb2/Lgr4/Acvr2a/Kdr/Eif2s2/Rad21l	23
cluster3	GO:0031396	regulation of protein ubiquitination	26/1858	179/23843	0.00152937	0.0376012	0.0321257	Paxip1/Cul3/Ctr9/Tgfbr1/Pten/Brca1/Phf23/Usp44/Cry1/Trib2/Gtpbp4/Angpt1/Ube3a/Nmi/Trim44/Bcl10/Pink1/Mtor/Prmt3/Dcun1d5/Wdr48/Cdc14b/Prickle1/Nhlrc1/Kdm2a/Birc2	26
cluster3	GO:0050773	regulation of dendrite development	26/1858	179/23843	0.00152937	0.0376012	0.0321257	Fmr1/Crtc1/Pten/Hdac2/Rtn4ip1/Ube3a/Pias2/Myo5b/Stau2/Actr3/Dab2ip/Caprin1/Mfn1/Tnik/Ppp3ca/Mtor/Cdkl5/Nedd4/Ppp1r9a/Lzts1/Opa1/Prex1/Cux2/Camk2b/Numbl/Fat3	26
cluster3	GO:0034655	nucleobase-containing compound catabolic process	48/1858	396/23843	0.00153531	0.0376012	0.0321257	Fmr1/Hnrnpa0/Mettl16/Pabpc4/Pgam1/Igf2bp1/Smpdl3a/Cnot6/Ddx5/Zc3h14/Pde4d/Pabpc1/Ncbp2/Noct/Gtpbp2/Dcp2/Tnrc6c/Hdac4/E2f1/Exosc3/Pde4b/Mtor/Dffb/Ppargc1a/Smg1/Dcps/Xrn1/Nudt15/Atm/Cnot3/Papd5/Hnrnpu/Zc3h12d/Rc3h1/Dicer1/Dhx9/Smg7/Upf2/Pde12/Thrap3/Tnrc6b/Gigyf2/Nanos2/Ang4/Lin28b/Ssb/Nanos1/Pde11a	48
cluster3	GO:0032507	maintenance of protein location in cell	14/1858	74/23843	0.00155591	0.037883	0.0323665	Golph3/Rangap1/Adcy6/Bard1/Pink1/Arl2bp/Vps13c/Hnrnpu/Sun2/Vps13a/Tmsb4x/Tln2/Syne2/Ank3	14
cluster3	GO:0014902	myotube differentiation	19/1858	116/23843	0.00156075	0.037883	0.0323665	Smo/Homer1/Myh9/Sik1/Cflar/Hdac4/Ppp3ca/Mtor/Dmpk/Barx2/Tanc1/Dner/Fer1l5/Cdon/Gdf15/Dmd/Maml1/Smyd3/Thra	19
cluster3	GO:0006403	RNA localization	27/1858	189/23843	0.00161057	0.0389186	0.0332512	Fmr1/Ranbp2/Tpr/Igf2bp1/Yy1/Xpo7/Ncbp2/Thoc1/Iws1/Dcp2/Stau2/Tsc1/Rae1/Exosc3/Khdrbs1/Ran/Rbmx2/Atr/Atm/Hnrnpu/Dhx9/Smg7/Eif5a2/Abce1/Alyref2/Ssb/BC005561	27
cluster3	GO:0010675	regulation of cellular carbohydrate metabolic process	22/1858	143/23843	0.00162129	0.0390042	0.0333244	Ranbp2/Akt2/Pgam1/Ppp1cb/Ppp4r3b/Gpld1/Sik1/Ptpn2/Tcf7l2/Il6/Pask/Hdac4/Sesn2/Mtor/Ppargc1a/Rora/Pdk3/Ppp4r3a/Igf2/Ppp1r3d/Ppp1r3g/Acadm	22
cluster3	GO:1901653	cellular response to peptide	34/1858	257/23843	0.0017	0.0407175	0.0347882	Sp1/Akt2/Pten/Akt3/Eif4ebp2/Lpin1/Gpld1/Crhbp/Uchl3/Rangap1/Prkdc/App/Adcy6/Ptpn2/Tsc1/Zfp106/Ahcyl1/Pik3r3/Nucb2/Syap1/Smarcc1/Ccnd3/Myo5a/Sik2/H2afz/Socs1/Opa1/Appl1/Pik3r1/Ptpn11/Igf2/Agtr1a/Prkca/Rab31	34
cluster3	GO:0010256	endomembrane system organization	43/1858	347/23843	0.00171598	0.0409202	0.0349614	Golga2/Prkd1/Akt2/Chmp2b/Lnpk/Vps4b/Pten/Rab5a/Lyst/Srgn/Rtn4/Myh10/Col4a3bp/Golph3/Rtn3/Sumo1/Stk25/Tor1aip1/Blzf1/Sec16a/Rab33b/Hook1/Pi4k2b/Tmed2/Tmem43/Dmpk/Nox1/Tmem170/Tmed7/Arhgap21/Sh3glb1/Gcc2/Pde4dip/Usp6nl/Dnajc28/Sun2/Dync2h1/Hook2/Arl1/Tmed5/Syne2/Ank3/Arfgef2	43
cluster3	GO:0034620	cellular response to unfolded protein	15/1858	83/23843	0.00173997	0.0410864	0.0351034	Hspa1l/Nfe2l2/Bfar/Hspa9/Ptpn2/Hspa4l/Bok/Serp1/Creb3l4/Hyou1/Hspa13/Pik3r1/Edem3/Crebrf/Ficd	15
cluster3	GO:0048255	mRNA stabilization	9/1858	37/23843	0.00174562	0.0410864	0.0351034	Hnrnpa0/Igf2bp1/Noct/E2f1/Mtor/Hnrnpu/Dicer1/Dhx9/Thrap3	9
cluster3	GO:1902893	regulation of pri-miRNA transcription by RNA polymerase II	9/1858	37/23843	0.00174562	0.0410864	0.0351034	Ppard/Ctcf/Tgfbr1/Hdac2/Yy1/Hdac4/Smarca4/Gnl3/Tead1	9
cluster3	GO:0001667	ameboidal-type cell migration	46/1858	378/23843	0.00175373	0.0410992	0.0351143	Acvr1b/Sp1/Smo/Paxip1/Ppard/Braf/Prkd1/Hspb1/Tgfbr1/Pten/Nfe2l2/Smurf2/Sparc/Akt3/Kitl/Rtn4/Rock2/Gpld1/Ptprg/Angpt1/Myh9/Emp2/Zfand5/Atp5b/Actr3/Epb41l5/Dab2ip/Nckap1/Sema3c/Mtor/Cib1/Mesp2/Efnb1/Fgf16/Bmper/Loxl2/Prkx/Ptpn23/Sema3d/Mmrn2/Ptpn11/Prkca/Adam17/Kdr/Syne2/Nanos1	46
cluster3	GO:1902850	microtubule cytoskeleton organization involved in mitosis	21/1858	135/23843	0.00177755	0.0414666	0.0354282	Golga2/Chmp2b/Tpr/Vps4b/Bora/Ralbp1/Kif3b/Rae1/Stil/Cenpa/Cdc14b/Cdc14a/Map9/Tubg1/Stag1/Nlrc4/Hnrnpu/Tubg2/Birc2/Numa1/Chmp1b	21
cluster3	GO:0031398	positive regulation of protein ubiquitination	17/1858	100/23843	0.00178466	0.0414666	0.0354282	Paxip1/Cul3/Ctr9/Pten/Brca1/Phf23/Trib2/Angpt1/Ube3a/Nmi/Bcl10/Dcun1d5/Cdc14b/Prickle1/Nhlrc1/Kdm2a/Birc2	17
cluster3	GO:0010948	negative regulation of cell cycle process	30/1858	219/23843	0.00179917	0.0416258	0.0355643	Tpr/Pten/Brca1/Taok1/Usp44/Prmt2/Trip13/Rad17/Trp63/Prkdc/Klhl22/Rps6ka2/Cdc73/Dab2ip/Nacc2/Stil/Casp2/Kank2/Dync1li1/Cdc14b/Atm/Pkd2/Ppp1r10/Zc3h12d/Gigyf2/Gen1/Nanos2/Mdm4/Usp47/Taok2	30
cluster3	GO:0036314	response to sterol	6/1858	18/23843	0.00181755	0.0417711	0.0356884	Smo/Tgfbr1/Gpld1/Ptch1/Cyp7a1/Rora	6
cluster3	GO:0034067	protein localization to Golgi apparatus	7/1858	24/23843	0.00182849	0.0417711	0.0356884	Golph3/Rab33b/Vps13c/Gcc2/Vps13a/Paqr3/Arl1	7
cluster3	GO:0061003	positive regulation of dendritic spine morphogenesis	7/1858	24/23843	0.00182849	0.0417711	0.0356884	Stau2/Actr3/Caprin1/Mfn1/Opa1/Cux2/Camk2b	7
cluster3	GO:0043536	positive regulation of blood vessel endothelial cell migration	11/1858	52/23843	0.00191075	0.0431932	0.0369034	Sp1/Prkd1/Hspb1/Nfe2l2/Akt3/Angpt1/Atp5b/Cib1/Prkca/Adam17/Kdr	11
cluster3	GO:1902369	negative regulation of RNA catabolic process	11/1858	52/23843	0.00191075	0.0431932	0.0369034	Fmr1/Hnrnpa0/Igf2bp1/Pabpc1/Noct/E2f1/Mtor/Hnrnpu/Dicer1/Dhx9/Thrap3	11
cluster3	GO:0008584	male gonad development	19/1858	118/23843	0.00191458	0.0431932	0.0369034	Atn1/Tgfbr1/Map7/Fgf9/Lrrc6/Pdgfra/Nupr1/Wdr48/Fndc3a/Brip1/Srd5a2/Arid4b/Tex19.1/Cftr/Safb2/Acvr2a/Kdr/Eif2s2/Rad21l	19
cluster3	GO:0032970	regulation of actin filament-based process	46/1858	380/23843	0.00194883	0.0437842	0.0374083	Braf/Wdr1/Tgfbr1/Celsr1/Taok1/Hdac2/Wasf1/Rock2/Ryr2/Rasa1/Pde4d/Map3k1/Myh9/Stau2/Sumo1/Pam/Actr3/Abi2/Tsc1/Neb/Nckap1/Tmod1/Tesk1/Pde4b/Mtor/Eln/Epha1/Cttn/Dlc1/Tmod2/Kank2/Ppp1r9a/Triobp/Fhod3/Wipf2/Pln/Prex1/Ptger4/Rhou/Ptger3/Pik3r1/Tmsb4x/Dsp/Taok2/Cd2ap/Pdxp	46
cluster3	GO:0007548	sex differentiation	37/1858	289/23843	0.00197086	0.044097	0.0376756	Atn1/Tgfbr1/Tex15/Ahr/Kitl/Map7/Smad5/Fgf9/Angpt1/Lrrc6/Trp63/Adcyap1/Tcf7l2/Ube3a/Dach2/Asb1/Cga/Pdgfra/Nupr1/Wdr48/Fndc3a/Atm/Brip1/Srd5a2/Arid4b/Tex19.1/Ptger4/Cftr/Safb2/Ptpn11/Nrip1/Lgr4/Acvr2a/Kdr/Dmrtc1c1/Eif2s2/Rad21l	37
cluster3	GO:0032922	circadian regulation of gene expression	12/1858	60/23843	0.00201406	0.0444273	0.0379578	Ppp1cc/Ppp1cb/Ahr/Hdac2/Cry1/Noct/Ppargc1a/Rora/Zfhx3/Hnrnpu/Nrip1/Lgr4	12
cluster3	GO:1903320	regulation of protein modification by small protein conjugation or removal	29/1858	211/23843	0.00201848	0.0444273	0.0379578	Paxip1/Cul3/Ctr9/Tgfbr1/Pten/Brca1/Phf23/Usp44/Cry1/Trib2/Gtpbp4/Angpt1/Ube3a/Hdac4/Nmi/Trim44/Pias3/Bcl10/Pink1/Mtor/Prmt3/Dcun1d5/Wdr48/Cdc14b/Prickle1/Gnl3/Nhlrc1/Kdm2a/Birc2	29
cluster3	GO:0005977	glycogen metabolic process	14/1858	76/23843	0.00202648	0.0444273	0.0379578	Ugp2/Akt2/Ppp1cb/Il6st/Tcf7l2/Pask/Mtor/Slc37a4/Ppp1r2/Igf2/Ppp1r3d/Ppp1r3g/Acadm/Ptges3	14
cluster3	GO:0006073	cellular glucan metabolic process	14/1858	76/23843	0.00202648	0.0444273	0.0379578	Ugp2/Akt2/Ppp1cb/Il6st/Tcf7l2/Pask/Mtor/Slc37a4/Ppp1r2/Igf2/Ppp1r3d/Ppp1r3g/Acadm/Ptges3	14
cluster3	GO:0044042	glucan metabolic process	14/1858	76/23843	0.00202648	0.0444273	0.0379578	Ugp2/Akt2/Ppp1cb/Il6st/Tcf7l2/Pask/Mtor/Slc37a4/Ppp1r2/Igf2/Ppp1r3d/Ppp1r3g/Acadm/Ptges3	14
cluster3	GO:0030521	androgen receptor signaling pathway	10/1858	45/23843	0.00205619	0.0445398	0.0380539	Prmt2/Ddx5/Ube3a/Pias2/Smarca4/Med13/Safb2/Thrap3/Kdm3a/Ddx17	10
cluster3	GO:0048010	vascular endothelial growth factor receptor signaling pathway	10/1858	45/23843	0.00205619	0.0445398	0.0380539	Prkd1/Hspb1/Sulf1/Fgf9/Angpt1/Dab2ip/Nedd4/Cd59a/Mmrn2/Kdr	10
cluster3	GO:0061001	regulation of dendritic spine morphogenesis	10/1858	45/23843	0.00205619	0.0445398	0.0380539	Pten/Ube3a/Stau2/Actr3/Caprin1/Mfn1/Ppp1r9a/Opa1/Cux2/Camk2b	10
cluster3	GO:0060562	epithelial tube morphogenesis	45/1858	371/23843	0.00208362	0.044955	0.0384086	Luzp1/Smo/Prkacb/Fzd3/Celsr1/Stk4/Ahr/Ahi1/Lgr5/Rock2/Ntn1/Ryr2/Ptch1/Msx2/Angpt1/Slc12a2/Lbx1/Abl2/Tsc1/Nckap1/Bcl10/Stil/Lias/Pdgfra/Tmed2/Kras/Dlc1/Nphp3/Pkd2/Prkx/Prickle1/Stox1/Opa1/Ccdc40/Npnt/Dicer1/Rbm15/Pthlh/Agtr1a/Lgr4/Six1/Kdm2a/Tead1/Kdr/Spint2	45
cluster3	GO:0046546	development of primary male sexual characteristics	19/1858	119/23843	0.00211546	0.0452099	0.0386265	Atn1/Tgfbr1/Map7/Fgf9/Lrrc6/Pdgfra/Nupr1/Wdr48/Fndc3a/Brip1/Srd5a2/Arid4b/Tex19.1/Cftr/Safb2/Acvr2a/Kdr/Eif2s2/Rad21l	19
cluster3	GO:2001251	negative regulation of chromosome organization	20/1858	128/23843	0.00213757	0.0452099	0.0386265	Tpr/Brca1/Usp44/Rad50/Top2a/Trip13/Klhl22/Dcp2/Tnks2/Stil/Dync1li1/Kdm4a/Terf2ip/Atm/Papd5/Jarid2/Hnrnpu/Gen1/Taf7/Kdm3a	20
cluster3	GO:0034728	nucleosome organization	21/1858	137/23843	0.00213889	0.0452099	0.0386265	Paf1/Ctcf/Anp32e/Kat6b/Hira/Smarcd1/Anp32b/Cenpa/Kat6a/Smarca4/Smarcc1/Rsf1/Supt16/Tspyl2/Tspyl1/Spty2d1/Hist1h1e/Set/Smyd3/Nap1l2/Hist2h3c1	21
cluster3	GO:0033673	negative regulation of kinase activity	32/1858	241/23843	0.00215288	0.0452099	0.0386265	Cdkn1b/Hspb1/Sh3bp5l/Pten/Pkib/Dusp6/Ggnbp2/Rtraf/Mllt1/Spry4/Ptpn2/Gnaq/Il6/Dab2ip/Tesk1/Podn/Epha1/Dusp16/Cbl/Zfyve28/Spred3/Socs1/Prex1/Hnrnpu/Aida/Gprc5a/Prkca/Taf7/Lrrtm4/Smyd3/Paqr3/Fgfr1op	32
cluster3	GO:0001933	negative regulation of protein phosphorylation	49/1858	413/23843	0.00215737	0.0452099	0.0386265	Vrk3/Cdkn1b/Ppp5c/Hspb1/Sh3bp5l/Pten/Suz12/Pkib/Dusp6/Ggnbp2/Zmynd11/Pde4d/Rtraf/Angpt1/Prkdc/Mllt1/Spry4/Ptpn2/Gnaq/Il6/Fam129a/Dab2ip/Ash1l/Tesk1/Podn/Mtor/Ppargc1a/Epha1/Dusp16/Cib1/Terf2ip/Cbl/Zfyve28/Spred3/Wnk2/Socs1/Ranbp9/Prex1/Inpp5f/Aida/Dmd/Eif4g1/Gprc5a/Prkca/Taf7/Lrrtm4/Smyd3/Paqr3/Fgfr1op	49
cluster3	GO:0033147	negative regulation of intracellular estrogen receptor signaling pathway	5/1858	13/23843	0.00216196	0.0452099	0.0386265	Brca1/Strn3/Trp63/Kank2/Cyp7b1	5
cluster3	GO:0042532	negative regulation of tyrosine phosphorylation of STAT protein	5/1858	13/23843	0.00216196	0.0452099	0.0386265	Suz12/Ggnbp2/Ptpn2/Socs1/Inpp5f	5
cluster3	GO:1902894	negative regulation of pri-miRNA transcription by RNA polymerase II	5/1858	13/23843	0.00216196	0.0452099	0.0386265	Ppard/Tgfbr1/Hdac2/Yy1/Hdac4	5
cluster3	GO:0019439	aromatic compound catabolic process	53/1858	455/23843	0.00218148	0.0452698	0.0386776	Fmr1/Blvra/Hnrnpa0/Mettl16/Pabpc4/Pgam1/Igf2bp1/Smpdl3a/Cnot6/Ddx5/Zc3h14/Pde4d/Pabpc1/Ncbp2/Noct/Gtpbp2/Dcp2/Tnrc6c/Hdac4/E2f1/Tdo2/Exosc3/Pde4b/Mtor/Dffb/Ppargc1a/Smg1/Dcps/Xrn1/Nudt15/Atm/Cnot3/Papd5/Hnrnpu/Zc3h12d/Rc3h1/Tet2/Dicer1/Dhx9/Smg7/Upf2/Pde12/Thrap3/Tnrc6b/Gigyf2/Nanos2/Gda/Ang4/Lin28b/Ssb/Nanos1/Pde11a/Pdxp	53
cluster3	GO:0042326	negative regulation of phosphorylation	53/1858	455/23843	0.00218148	0.0452698	0.0386776	Vrk3/Cdkn1b/Ppp5c/Hspb1/Sh3bp5l/Pten/Suz12/Pkib/Dusp6/Ggnbp2/Zmynd11/Pde4d/Rtraf/Angpt1/Prkdc/Mllt1/Spry4/Ptpn2/Gnaq/Il6/Hdac4/Fam129a/Dab2ip/Ash1l/Tesk1/Podn/Mtor/Ppargc1a/Epha1/Dusp16/Cib1/Terf2ip/Cbl/Zfyve28/Spred3/Cdkn1c/Wnk2/Socs1/Ranbp9/Prex1/Hnrnpu/Inpp5f/Aida/Pde12/Dmd/Eif4g1/Gprc5a/Prkca/Taf7/Lrrtm4/Smyd3/Paqr3/Fgfr1op	53
cluster3	GO:0001952	regulation of cell-matrix adhesion	17/1858	102/23843	0.00222182	0.0459316	0.0392431	Pten/Utrn/Mink1/Rasa1/Emp2/Slk/Epb41l5/Tsc1/Epha1/Cib1/Dlc1/Pik3cb/Pik3r1/Dmd/Nexmif/Kdr/Muc4	17
cluster3	GO:0051236	establishment of RNA localization	23/1858	156/23843	0.00227789	0.0469124	0.040081	Fmr1/Ranbp2/Tpr/Igf2bp1/Xpo7/Ncbp2/Thoc1/Iws1/Stau2/Tsc1/Rae1/Khdrbs1/Ran/Rbmx2/Atr/Atm/Dhx9/Smg7/Eif5a2/Abce1/Alyref2/Ssb/BC005561	23
cluster3	GO:0019932	second-messenger-mediated signaling	41/1858	332/23843	0.00230577	0.0473074	0.0404185	Nfat5/Ahr/Grm1/Eif4ebp2/Cdc34/Ryr2/Pde4d/Adcy8/Mgrn1/Adcy6/Adcyap1/Gnal/Gnaq/Hdac4/Atp2b4/Slc12a1/Ghrh/Vcam1/Ppp3ca/Mtor/Itpr1/Dmpk/Cib1/Nucb2/Mt2/Ppp1r9a/Gucy1a1/Pkd2/Myo5a/Rims2/Pln/Ptger4/Ptger3/Adgrd1/Dmd/Pthlh/Ndnf/Agtr1a/Pclo/Kdr/Nron	41
cluster3	GO:0045137	development of primary sexual characteristics	29/1858	213/23843	0.00232775	0.047579	0.0406505	Atn1/Tgfbr1/Ahr/Kitl/Map7/Fgf9/Angpt1/Lrrc6/Adcyap1/Ube3a/Dach2/Cga/Pdgfra/Nupr1/Wdr48/Fndc3a/Atm/Brip1/Srd5a2/Arid4b/Tex19.1/Ptger4/Cftr/Safb2/Nrip1/Acvr2a/Kdr/Eif2s2/Rad21l	29
cluster3	GO:0000271	polysaccharide biosynthetic process	13/1858	69/23843	0.00234525	0.047757	0.0408026	Akt2/Ppp1cb/Glt8d1/Pask/Mtor/Ptger4/Igf2/Ppp1r3d/Ppp1r3g/B3gnt2/Ap2a1/Acadm/Ptges3	13
cluster3	GO:0051656	establishment of organelle localization	48/1858	405/23843	0.00242885	0.0490104	0.0418735	Fmr1/Braf/Cul3/Chmp2b/Vps4b/Rab5a/Atp6ap1/Ahi1/Cep83/Myh10/Ntn1/Kif13a/Ap3b1/Sybu/Myh9/Majin/Copg2/Stk25/Actr3/Klhl12/Cdc42bpa/Sec16a/Syt13/Cenpa/Ran/Ap3m2/Pcm1/Atm/Myo5a/Cep19/Arhgap21/Rims2/Stx11/Mreg/Hnrnpu/Mis12/Stx3/Kif14/Bicdl1/Sun2/Sytl5/Abce1/Pclo/Ap3b2/Syne2/Numa1/Rad21l/Chmp1b	48
cluster3	GO:0016051	carbohydrate biosynthetic process	28/1858	204/23843	0.00243384	0.0490104	0.0418735	Ranbp2/Akt2/Pgam1/Ppp1cb/Cry1/Ppp4r3b/Glt8d1/Sik1/Ptpn2/Tcf7l2/Il6/Pask/Galnt3/Sord/Crtc2/Sesn2/Mtor/Ptger4/Ppp4r3a/Igf2/Ppp1r3d/Ppp1r3g/B3gnt2/Ap2a1/Galnt13/Acadm/Ptges3/Galnt4	28
cluster3	GO:0071103	DNA conformation change	28/1858	204/23843	0.00243384	0.0490104	0.0418735	Paf1/Ctcf/Tpr/Anp32e/Phf23/Rad50/Top2a/Kat6b/Hira/Smc2/Anp32b/Dffb/Cenpa/Kat6a/Smarca4/Smarcc1/Rsf1/Bahd1/Baz2a/Tspyl2/Dhx9/Tspyl1/Spty2d1/Hist1h1e/Set/Smyd3/Nap1l2/Hist2h3c1	28
cluster3	GO:0045070	positive regulation of viral genome replication	8/1858	32/23843	0.00258768	0.0519159	0.0443559	Srpk1/Top2a/Pabpc1/Vapa/Ppid/Ythdc2/Pde12/Trim38	8
cluster3	GO:0006109	regulation of carbohydrate metabolic process	24/1858	167/23843	0.00261772	0.0523255	0.0447058	Ranbp2/Akt2/Pgam1/Ppp1cb/Ppp4r3b/Gpld1/Sik1/Ptpn2/Tcf7l2/Il6/Pask/Hdac4/Sesn2/Mtor/Ppargc1a/Rora/Pdk3/Ptger4/Ppp4r3a/Igf2/Ppp1r3d/Ppp1r3g/Ap2a1/Acadm	24
cluster3	GO:0043903	regulation of symbiosis, encompassing mutualism through parasitism	29/1858	215/23843	0.00267672	0.0531527	0.0454126	Tmprss2/Fmr1/Sp1/Chmp2b/Srpk1/Vps4b/Rad50/Ddx5/Top2a/Exoc2/Pabpc1/Crebbp/Vapa/Taf11/Fam111a/Ppid/Rest/Cxcl5/Trim30a/Ilf3/Smarca4/Ctdp1/Ythdc2/Rsf1/Trim62/Dicer1/Dhx9/Pde12/Trim38	29
cluster3	GO:0090307	mitotic spindle assembly	13/1858	70/23843	0.00267865	0.0531527	0.0454126	Golga2/Chmp2b/Tpr/Vps4b/Kif3b/Cdc14b/Cdc14a/Map9/Stag1/Nlrc4/Hnrnpu/Birc2/Chmp1b	13
cluster3	GO:0031122	cytoplasmic microtubule organization	12/1858	62/23843	0.00269126	0.0532088	0.0454605	Vps4b/Ccdc88c/Slk/Hook1/Cib1/Pcm1/Tubg1/Pde4dip/Katnal1/Tubg2/Hook2/Numa1	12
cluster3	GO:0048732	gland development	53/1858	460/23843	0.00275014	0.0539859	0.0461245	Sp1/Smo/Braf/Cdkn1b/Cul3/Crkl/Tgfbr1/Mkl2/Pten/Sulf1/Ahr/Sec63/Rtn4/Ntn1/Ptch1/Msx2/Ripk3/Trp63/Prkdc/Clcn2/Slc12a2/Tcf7l2/Ube3a/Il6/Cflar/Sp3/Ghrh/Ash1l/Cga/Sema3c/Pdgfra/Mki67/Gpat4/Cadm1/Smarca4/Nphp3/Rpgrip1l/Ctnnd1/Atm/Pkd2/Cdkn1c/Jarid2/Cyp7b1/Ccdc40/Tet2/Btbd7/Upf2/Pygo2/Igf2/Pthlh/Six1/Thra/Acadm	53
cluster3	GO:0002244	hematopoietic progenitor cell differentiation	22/1858	149/23843	0.00275043	0.0539859	0.0461245	Braf/Tnfrsf13b/Nfe2l2/Zbtb24/Top2a/Prkdc/Hspa9/Srsf4/Pdgfra/Rest/Agpat5/Slc37a4/Sos2/Pygo1/Prrc2c/Wdr7/Tet2/Ppp4r2/Kdr/Rbm47/Chd2/Muc4	22
cluster3	GO:0006892	post-Golgi vesicle-mediated transport	15/1858	87/23843	0.00280888	0.0548261	0.0468423	Rab34/Gopc/Vps54/Exoc2/Kif13a/Golph3/Arl3/Blzf1/Exoc6b/Myo5a/Kif16b/Rabif/Rab31/Ank3/Arfgef2	15
cluster3	GO:0042303	molting cycle	20/1858	131/23843	0.00282349	0.0548261	0.0468423	Acvr1b/Smo/Ppard/Fzd3/Celsr1/Hdac2/Lgr5/Msx2/Nsun2/Trp63/Dkk4/Barx2/Myo5a/Trps1/Mreg/Gorab/Dicer1/Lgr4/Mysm1/Numa1	20
cluster3	GO:0042633	hair cycle	20/1858	131/23843	0.00282349	0.0548261	0.0468423	Acvr1b/Smo/Ppard/Fzd3/Celsr1/Hdac2/Lgr5/Msx2/Nsun2/Trp63/Dkk4/Barx2/Myo5a/Trps1/Mreg/Gorab/Dicer1/Lgr4/Mysm1/Numa1	20
cluster3	GO:0044264	cellular polysaccharide metabolic process	16/1858	96/23843	0.00295098	0.057037	0.0487312	Ugp2/Akt2/Ppp1cb/Aoah/Il6st/Tcf7l2/Pask/Mtor/Slc37a4/Ppp1r2/Igf2/Ppp1r3d/Ppp1r3g/B3gnt2/Acadm/Ptges3	16
cluster3	GO:0065004	protein-DNA complex assembly	25/1858	178/23843	0.00295833	0.057037	0.0487312	Anp32e/Ahr/Hey2/Kat6b/Hira/Taf11/Anp32b/Xrcc2/Cenpa/Kat6a/Smarca4/Rsf1/Pogz/Mis12/Tspyl2/Tspyl1/Spty2d1/Bdp1/Taf7/Hist1h1e/Set/Smyd3/Thra/Nap1l2/Hist2h3c1	25
cluster3	GO:0034504	protein localization to nucleus	35/1858	276/23843	0.00300142	0.0576634	0.0492664	Smo/Ranbp2/Paf1/Tpr/Tnpo1/Tnpo3/Brca1/Ddx5/Kpna3/Fgf9/Angpt1/Rangap1/Kpna1/Parp9/Il6/Sumo1/Bard1/Tor1aip1/Rae1/Ppp3ca/Sesn2/Ran/Tnpo2/Arl2bp/Cep57/Pygo1/Prickle1/Otud7b/Hnrnpu/Pik3r1/Sun2/Six1/Hnrnpm/Cd2ap/Syne2	35
cluster3	GO:0090169	regulation of spindle assembly	7/1858	26/23843	0.0030286	0.0579807	0.0495375	Chmp2b/Tpr/Vps4b/Stag1/Hnrnpu/Numa1/Chmp1b	7
cluster3	GO:0015931	nucleobase-containing compound transport	26/1858	188/23843	0.00306448	0.0582572	0.0497738	Fmr1/Ranbp2/Tpr/Igf2bp1/Slc29a3/Xpo7/Ncbp2/Thoc1/Iws1/Stau2/Tsc1/Rae1/Khdrbs1/Ran/Rbmx2/Slc25a36/Slc35a4/Dhx9/Smg7/Eif5a2/Slc29a4/Abce1/Alyref2/Ssb/Slc25a16/BC005561	26
cluster3	GO:0021915	neural tube development	26/1858	188/23843	0.00306448	0.0582572	0.0497738	Luzp1/Smo/Prkacb/Fzd3/Celsr1/Stk4/Rock2/Ptch1/Ift140/Tcf7l2/Abl2/Tsc1/Nckap1/Bcl10/Stil/Sema3c/Lias/Tmed2/Dlc1/Rpgrip1l/Prickle1/Opa1/Gorab/Kdm2a/Spint2/Ttbk2	26
cluster3	GO:0006378	mRNA polyadenylation	9/1858	40/23843	0.00310527	0.058827	0.0502606	Paf1/Ctr9/Zc3h14/App/Wdr33/Cdc73/Ahcyl1/Ssu72/Cstf2	9
cluster3	GO:0010595	positive regulation of endothelial cell migration	15/1858	88/23843	0.00314733	0.0594167	0.0507644	Sp1/Prkd1/Hspb1/Nfe2l2/Sparc/Akt3/Rock2/Gpld1/Angpt1/Atp5b/Cib1/Fgf16/Prkca/Adam17/Kdr	15
cluster3	GO:0010810	regulation of cell-substrate adhesion	26/1858	189/23843	0.00329639	0.061524	0.0525648	Braf/Crkl/Pten/Utrn/Mink1/Gcnt2/Rasa1/Emp2/Slk/Epb41l5/Tsc1/Dmp1/Epha1/Cib1/Dlc1/Pik3cb/Triobp/Prex1/Npnt/Fzd7/Pik3r1/Dmd/Nexmif/Ndnf/Kdr/Muc4	26
cluster3	GO:0031440	regulation of mRNA 3'-end processing	6/1858	20/23843	0.00331553	0.061524	0.0525648	Paf1/Ctr9/Zc3h14/Ncbp2/Cdc73/Ahcyl1	6
cluster3	GO:0050434	positive regulation of viral transcription	6/1858	20/23843	0.00331553	0.061524	0.0525648	Sp1/Taf11/Smarca4/Ctdp1/Rsf1/Dhx9	6
cluster3	GO:1900101	regulation of endoplasmic reticulum unfolded protein response	6/1858	20/23843	0.00331553	0.061524	0.0525648	Bfar/Ptpn2/Bok/Pik3r1/Crebrf/Ficd	6
cluster3	GO:1901673	regulation of mitotic spindle assembly	6/1858	20/23843	0.00331553	0.061524	0.0525648	Chmp2b/Tpr/Vps4b/Stag1/Hnrnpu/Chmp1b	6
cluster3	GO:0030522	intracellular receptor signaling pathway	27/1858	199/23843	0.00338414	0.0623311	0.0532545	Ppp5c/Brca1/Dhx58/Cry1/Prmt2/Ddx5/Strn3/Erbin/Trp63/Ube3a/Pias2/Ufm1/Smarca4/Kank2/Rora/Ppargc1b/Med13/Pdk3/Cyp7b1/Safb2/Thrap3/Taf7/Kdm3a/Ddx17/Thra/Safb/Ptges3	27
cluster3	GO:0048568	embryonic organ development	55/1858	486/23843	0.00340275	0.0623311	0.0532545	Sp1/Smo/Tgfbr1/Fzd3/Mkl2/Celsr1/Stk4/Ahr/Hey2/Kitl/Ahi1/Ggnbp2/Ntn1/Ryr2/Ptch1/Fgf9/Birc6/Ift140/Tcf7l2/Lbx1/Tnrc6c/Nckap1/Sp3/Vcam1/Mmp16/Kcnq4/Stil/Pdgfra/Tmed2/Hoxa1/Rbbp6/Kat6a/Dscaml1/Smarca4/Wdr48/Nphp3/Triobp/Myo6/Pkd2/Stox1/Cdkn1c/Ncoa6/Runx2/Tex19.1/Ccdc40/Wdr60/Igf2/Hmx2/Six1/Kdm2a/Tead1/Kdr/Zfp568/Spint2/Ttbk2	55
cluster3	GO:0001889	liver development	18/1858	115/23843	0.00340488	0.0623311	0.0532545	Sp1/Cul3/Mkl2/Ahr/Sec63/Cflar/Sp3/Mki67/Cadm1/Smarca4/Nphp3/Rpgrip1l/Pkd2/Jarid2/Ccdc40/Tet2/Upf2/Acadm	18
cluster3	GO:0014020	primary neural tube formation	18/1858	115/23843	0.00340488	0.0623311	0.0532545	Luzp1/Prkacb/Fzd3/Celsr1/Rock2/Ptch1/Abl2/Tsc1/Nckap1/Bcl10/Stil/Lias/Tmed2/Dlc1/Prickle1/Opa1/Kdm2a/Spint2	18
cluster3	GO:0008406	gonad development	28/1858	209/23843	0.00345486	0.0627391	0.0536031	Atn1/Tgfbr1/Ahr/Kitl/Map7/Fgf9/Angpt1/Lrrc6/Adcyap1/Ube3a/Cga/Pdgfra/Nupr1/Wdr48/Fndc3a/Atm/Brip1/Srd5a2/Arid4b/Tex19.1/Ptger4/Cftr/Safb2/Nrip1/Acvr2a/Kdr/Eif2s2/Rad21l	28
cluster3	GO:0019319	hexose biosynthetic process	13/1858	72/23843	0.00346179	0.0627391	0.0536031	Ranbp2/Pgam1/Cry1/Ppp4r3b/Sik1/Ptpn2/Tcf7l2/Il6/Sord/Crtc2/Sesn2/Ppp4r3a/Acadm	13
cluster3	GO:0051705	multi-organism behavior	13/1858	72/23843	0.00346179	0.0627391	0.0536031	Cic/Pten/Eif4ebp2/Crhbp/App/Gls/Abl2/Mtor/Pcm1/Aplp2/Cntnap2/Vps13a/Phf21a	13
cluster3	GO:0010657	muscle cell apoptotic process	15/1858	89/23843	0.00351857	0.0635564	0.0543013	Pten/Nfe2l2/Hey2/Mapk8/Rps6ka2/Adcyap1/Cflar/Ghrh/Dmpk/Ppp1r10/Cftr/Dicer1/Pik3r1/Agtr1a/Camk2d	15
cluster3	GO:0051651	maintenance of location in cell	16/1858	98/23843	0.00364717	0.0656611	0.0560996	Srgn/Golph3/Rangap1/Adcy6/Bard1/Pink1/Arl2bp/Vps13c/Arhgap21/Hnrnpu/Sun2/Vps13a/Tmsb4x/Tln2/Syne2/Ank3	16
cluster3	GO:0000186	activation of MAPKK activity	9/1858	41/23843	0.00370828	0.0660556	0.0564366	Map3k20/Tgfbr1/Map3k4/Taok1/Stk4/Grm1/Tnik/Gnai2/Taok2	9
cluster3	GO:0061014	positive regulation of mRNA catabolic process	9/1858	41/23843	0.00370828	0.0660556	0.0564366	Mettl16/Pabpc1/Tnrc6c/Zc3h12d/Rc3h1/Tnrc6b/Gigyf2/Nanos2/Nanos1	9
cluster3	GO:0006914	autophagy	44/1858	372/23843	0.00371768	0.0660556	0.0564366	Golga2/Prkd1/Calcoco2/Ctsd/Vps4b/Phf23/Gopc/Wac/Wdr45b/Pip4k2c/Bok/Tsc1/Dapl1/Vps39/Rab33b/Cisd2/Pink1/Sesn2/Mtor/Ulk1/Rab35/Trim30a/Cttn/Pik3cb/Atg12/Kdm4a/Usp36/Atm/Mtmr3/Vps13c/Lzts1/Sh3glb1/Sesn1/Smurf1/Dap/Nhlrc1/Tlr9/Eif4g1/Vps13a/Plekhf2/Zkscan4/D17Wsu92e/Zdhhc8/Kdr	44
cluster3	GO:0061919	process utilizing autophagic mechanism	44/1858	372/23843	0.00371768	0.0660556	0.0564366	Golga2/Prkd1/Calcoco2/Ctsd/Vps4b/Phf23/Gopc/Wac/Wdr45b/Pip4k2c/Bok/Tsc1/Dapl1/Vps39/Rab33b/Cisd2/Pink1/Sesn2/Mtor/Ulk1/Rab35/Trim30a/Cttn/Pik3cb/Atg12/Kdm4a/Usp36/Atm/Mtmr3/Vps13c/Lzts1/Sh3glb1/Sesn1/Smurf1/Dap/Nhlrc1/Tlr9/Eif4g1/Vps13a/Plekhf2/Zkscan4/D17Wsu92e/Zdhhc8/Kdr	44
cluster3	GO:0019058	viral life cycle	26/1858	191/23843	0.00380488	0.0671661	0.0573853	Tmprss2/Fmr1/Chmp2b/Srpk1/Vps4b/Rab5a/Rad50/Rock2/Ddx5/Top2a/Pabpc1/Vapa/Fam111a/Ppid/Trim30a/Ist1/Ddx6/Ilf3/Ythdc2/Eea1/Usp6nl/Trim62/Dicer1/Pde12/Trim38/Chmp1b	26
cluster3	GO:0031503	protein-containing complex localization	26/1858	191/23843	0.00380488	0.0671661	0.0573853	Tpr/Ift43/Mak/Ift140/Thoc1/Iws1/Arl3/Stau2/Tsc1/Nacc2/Ralgapb/Ift80/Ran/Ift81/Rbmx2/Pcm1/Ralgapa2/Stx3/Mios/Smg7/Dync2h1/Abce1/Wdr35/Ssb/Klhl21/BC005561	26
cluster3	GO:0033144	negative regulation of intracellular steroid hormone receptor signaling pathway	8/1858	34/23843	0.00388616	0.0683788	0.0584215	Brca1/Cry1/Strn3/Trp63/Pias2/Smarca4/Kank2/Cyp7b1	8
cluster3	GO:0097193	intrinsic apoptotic signaling pathway	36/1858	291/23843	0.00398424	0.0698783	0.0597027	Cdip1/Bid/Hspb1/Nfe2l2/Brca1/Serinc3/Hdac2/Ddx5/Sgpp1/Zfp346/Ripk3/Trp63/Prkdc/Ralbp1/Ptpn2/Lgals12/Stk25/Bok/Dab2ip/Nacc2/E2f1/Pink1/Sfpq/Itpr1/Nupr1/Nox1/Hyou1/Atm/Sh3glb1/Opa1/Armc10/Pik3r1/Prkca/Usp47/Tpt1/Fnip2	36
cluster3	GO:0070646	protein modification by small protein removal	20/1858	135/23843	0.0040167	0.0702212	0.0599955	Usp44/Uchl3/Josd1/Usp16/Usp24/Usp1/Zranb1/Wdr48/Otud7a/Usp36/Cops8/Wdr20rt/Otud7b/Usp45/Mindy2/Usp48/Otud1/Usp42/Usp47/Mysm1	20
cluster3	GO:0034249	negative regulation of cellular amide metabolic process	31/1858	241/23843	0.00405463	0.0702494	0.0600197	Fmr1/Tpr/Mettl16/Igf2bp1/Grb7/Eif4ebp2/Shmt1/Ddx5/Tnrc6c/Ormdl1/Tsc1/Olfm1/Caprin1/Ppp3ca/Sesn2/Ilf3/Xrn1/Cnot3/Zc3h7a/Zc3h12d/Rc3h1/Dicer1/Dhx9/Paip2b/Eif4g1/Tnrc6b/Gigyf2/Prkca/Nanos2/Lin28b/Nanos1	31
cluster3	GO:0010631	epithelial cell migration	33/1858	261/23843	0.00405581	0.0702494	0.0600197	Sp1/Paxip1/Ppard/Prkd1/Hspb1/Tgfbr1/Pten/Nfe2l2/Sparc/Akt3/Rtn4/Rock2/Gpld1/Ptprg/Angpt1/Myh9/Emp2/Atp5b/Epb41l5/Dab2ip/Mtor/Cib1/Fgf16/Bmper/Loxl2/Prkx/Ptpn23/Mmrn2/Ptpn11/Prkca/Adam17/Kdr/Nanos1	33
cluster3	GO:2000134	negative regulation of G1/S transition of mitotic cell cycle	11/1858	57/23843	0.00407978	0.0702494	0.0600197	Pten/Prmt2/Trp63/Prkdc/Cdc73/Nacc2/Casp2/Kank2/Pkd2/Zc3h12d/Gigyf2	11
cluster3	GO:2000736	regulation of stem cell differentiation	11/1858	57/23843	0.00407978	0.0702494	0.0600197	Cdk12/Nfe2l2/Hspa9/Sema3c/Pdgfra/Rest/Prdm4/Prickle1/Hnrnpu/Dicer1/Kdm3a	11
cluster3	GO:0007249	I-kappaB kinase/NF-kappaB signaling	26/1858	192/23843	0.00408292	0.0702494	0.0600197	Prkd1/Hspb1/Tle1/Rel/Rock2/Zmynd11/Ripk3/Angpt1/Abl2/Dab2ip/Ash1l/Bcl10/Lurap1/Pink1/Erc1/Rora/Terf2ip/Otud7a/Nlrp4c/Otud7b/Azi2/Tlr8/Trim62/Tlr9/Ppm1b/Trim38	26
cluster3	GO:0001843	neural tube closure	17/1858	108/23843	0.00410081	0.0703348	0.0600926	Prkacb/Fzd3/Celsr1/Rock2/Ptch1/Abl2/Tsc1/Nckap1/Bcl10/Stil/Lias/Tmed2/Dlc1/Prickle1/Opa1/Kdm2a/Spint2	17
cluster3	GO:0043543	protein acylation	29/1858	222/23843	0.00427044	0.071997	0.0615128	Paxip1/Brd8/Ctcf/Brca1/Hdac2/Kat6b/Crebbp/Kansl2/Iws1/Zdhhc6/Nmt2/Crtc2/Nupr1/Kat6a/Smarca4/Terf2ip/Setd5/Zdhhc9/Apbb1/Jade3/Zdhhc18/Yeats2/Taf7/Zdhhc8/Ppm1b/Morf4l1/Brpf3/Msl2/Nap1l2	29
cluster3	GO:0043542	endothelial cell migration	25/1858	183/23843	0.00427764	0.071997	0.0615128	Sp1/Paxip1/Prkd1/Hspb1/Tgfbr1/Pten/Nfe2l2/Sparc/Akt3/Rock2/Gpld1/Angpt1/Myh9/Emp2/Atp5b/Dab2ip/Cib1/Fgf16/Bmper/Loxl2/Prkx/Mmrn2/Prkca/Adam17/Kdr	25
cluster3	GO:0010038	response to metal ion	30/1858	232/23843	0.00429865	0.071997	0.0615128	Braf/Cdkn1b/Homer1/Cacna1g/Ryr2/Gpld1/Crhbp/Glud1/Anxa11/Mapk8/Tfrc/Cuta/Sumo1/Gpr39/Sord/Ahcyl1/Ppp3ca/Mt4/Mt2/Cyp1a2/Loxl2/Pkd2/Slc30a1/Pln/Alg2/Ttn/Camk2b/Alox5ap/Kcnma1/Ank3	30
cluster3	GO:0035303	regulation of dephosphorylation	23/1858	164/23843	0.00432099	0.071997	0.0615128	Vrk3/Ppp1r12c/Hsp90b1/Rock2/Ripk3/Pkmyt1/Ppp1r42/Tsc1/Pink1/Ppp1r8/Mphosph10/Dlc1/Mtmr2/Ppargc1b/Mtmr3/Ppp6r2/Npnt/Ppp1r2/Plekhf2/Ppp1r14b/Marf1/Ell/Nron	23
cluster3	GO:0043153	entrainment of circadian clock by photoperiod	6/1858	21/23843	0.00433948	0.071997	0.0615128	Crtc1/Ppp1cc/Ppp1cb/Cry1/Fbxl3/Sik1	6
cluster3	GO:0031058	positive regulation of histone modification	15/1858	91/23843	0.00436883	0.071997	0.0615128	Fmr1/Paxip1/Prkd1/Paf1/Ctr9/Brca1/Lpin1/Slk/Pink1/Eed/Atm/Jarid2/Kdm2a/Wdr61/Nap1l2	15
cluster3	GO:0005978	glycogen biosynthetic process	9/1858	42/23843	0.00439929	0.071997	0.0615128	Akt2/Ppp1cb/Pask/Mtor/Igf2/Ppp1r3d/Ppp1r3g/Acadm/Ptges3	9
cluster3	GO:0009250	glucan biosynthetic process	9/1858	42/23843	0.00439929	0.071997	0.0615128	Akt2/Ppp1cb/Pask/Mtor/Igf2/Ppp1r3d/Ppp1r3g/Acadm/Ptges3	9
cluster3	GO:0032881	regulation of polysaccharide metabolic process	9/1858	42/23843	0.00439929	0.071997	0.0615128	Akt2/Ppp1cb/Pask/Mtor/Ptger4/Igf2/Ppp1r3d/Ppp1r3g/Ap2a1	9
cluster3	GO:0042073	intraciliary transport	9/1858	42/23843	0.00439929	0.071997	0.0615128	Ift43/Mak/Ift140/Arl3/Ift80/Ift81/Pcm1/Dync2h1/Wdr35	9
cluster3	GO:0043489	RNA stabilization	9/1858	42/23843	0.00439929	0.071997	0.0615128	Hnrnpa0/Igf2bp1/Noct/E2f1/Mtor/Hnrnpu/Dicer1/Dhx9/Thrap3	9
cluster3	GO:0051235	maintenance of location	37/1858	303/23843	0.00440024	0.071997	0.0615128	Prkd1/Gopc/Cry1/Srgn/Ryr2/Hexb/Pde4d/Golph3/Rangap1/Adcy6/Diaph1/Ptpn2/Bard1/Gpr39/Pink1/Itpr1/Arl2bp/Pkd2/Myo5a/Vps13c/Arhgap21/Slc30a1/Ldah/Pln/Tmem135/Hnrnpu/Sun2/Dmd/Vps13a/Nrip1/Tmsb4x/Tln2/Camk2d/Ryr3/Thra/Syne2/Ank3	37
cluster3	GO:0000212	meiotic spindle organization	5/1858	15/23843	0.00442284	0.071997	0.0615128	Golga2/Myh9/Tubg1/Dicer1/Tubg2	5
cluster3	GO:0006677	glycosylceramide metabolic process	5/1858	15/23843	0.00442284	0.071997	0.0615128	Naga/Ugcg/Gal3st1/B4galt3/St6galnac3	5
cluster3	GO:0042748	circadian sleep/wake cycle, non-REM sleep	5/1858	15/23843	0.00442284	0.071997	0.0615128	Il6/Ghrh/Ptger4/Ptger3/Btbd9	5
cluster3	GO:0070723	response to cholesterol	5/1858	15/23843	0.00442284	0.071997	0.0615128	Smo/Tgfbr1/Gpld1/Ptch1/Cyp7a1	5
cluster3	GO:1901077	regulation of relaxation of muscle	5/1858	15/23843	0.00442284	0.071997	0.0615128	Pde4d/Pde4b/Pln/Ttn/Camk2d	5
cluster3	GO:1900006	positive regulation of dendrite development	16/1858	100/23843	0.00447295	0.0723792	0.0618393	Fmr1/Crtc1/Pias2/Myo5b/Stau2/Actr3/Dab2ip/Caprin1/Mfn1/Mtor/Cdkl5/Ppp1r9a/Opa1/Cux2/Camk2b/Numbl	16
cluster3	GO:1905269	positive regulation of chromatin organization	16/1858	100/23843	0.00447295	0.0723792	0.0618393	Fmr1/Paxip1/Prkd1/Paf1/Ctr9/Tpr/Brca1/Lpin1/Slk/Pink1/Eed/Atm/Jarid2/Kdm2a/Wdr61/Nap1l2	16
cluster3	GO:0071900	regulation of protein serine/threonine kinase activity	48/1858	418/23843	0.00450077	0.0724021	0.0618589	Tpd52l1/Cdkn1b/Cdk12/Map3k20/Tgfbr1/Pten/Map3k4/Etaa1/Taok1/Stk4/Acsl1/Grm1/Pkib/Dusp6/Kitl/Trib2/Spag9/Gtpbp4/Map3k1/Mapk8ip3/Spry4/Gpr39/Atp2b4/Dab2ip/Tnik/Ccnl1/Tesk1/Stil/Sesn2/Dusp16/Kras/Cib1/Syap1/Gnai2/Ccnd3/Cops8/Pkd2/Cab39/Spred3/Aida/Ptpn11/Tlr9/Igf2/Prkca/Adam17/Tead1/Paqr3/Taok2	48
cluster3	GO:0061008	hepaticobiliary system development	18/1858	118/23843	0.00450483	0.0724021	0.0618589	Sp1/Cul3/Mkl2/Ahr/Sec63/Cflar/Sp3/Mki67/Cadm1/Smarca4/Nphp3/Rpgrip1l/Pkd2/Jarid2/Ccdc40/Tet2/Upf2/Acadm	18
cluster3	GO:0060606	tube closure	17/1858	109/23843	0.00451431	0.0724021	0.0618589	Prkacb/Fzd3/Celsr1/Rock2/Ptch1/Abl2/Tsc1/Nckap1/Bcl10/Stil/Lias/Tmed2/Dlc1/Prickle1/Opa1/Kdm2a/Spint2	17
cluster3	GO:0001701	in utero embryonic development	51/1858	450/23843	0.0045349	0.0725184	0.0619583	Acvr1b/B9d1/Sp1/Smo/Cul3/Ctr9/Tgfbr1/Mkl2/Stk4/Hey2/Ggnbp2/Myh10/Ptch1/Col4a3bp/Angpt1/Myh9/Birc6/Mapk8ip3/Zfand5/Epb41l5/Nckap1/Sp3/Mbnl1/Vcam1/Stil/Xrcc2/Cdk11b/Slc34a2/Pdgfra/Tmed2/Prickle2/Rbbp6/Cul4a/Smarca4/Rpgrip1l/Pkd2/Cnot3/Slc30a1/Cdkn1c/Ncoa6/Tex19.1/Pygo2/Igf2/Ttn/Kdm2a/Zbtb18/Ell/Zfp568/Spint2/Eif2s2/Alkbh1	51
cluster3	GO:0090132	epithelium migration	33/1858	263/23843	0.00456156	0.0727308	0.0621398	Sp1/Paxip1/Ppard/Prkd1/Hspb1/Tgfbr1/Pten/Nfe2l2/Sparc/Akt3/Rtn4/Rock2/Gpld1/Ptprg/Angpt1/Myh9/Emp2/Atp5b/Epb41l5/Dab2ip/Mtor/Cib1/Fgf16/Bmper/Loxl2/Prkx/Ptpn23/Mmrn2/Ptpn11/Prkca/Adam17/Kdr/Nanos1	33
cluster3	GO:1905515	non-motile cilium assembly	12/1858	66/23843	0.00459868	0.0731083	0.0624623	Ahi1/Mak/Ift140/Ift80/Stil/Pcm1/Nphp3/Rpgrip1l/Cep135/Gorab/Dync2h1/Ttbk2	12
cluster3	GO:0006893	Golgi to plasma membrane transport	10/1858	50/23843	0.00464143	0.0735727	0.062859	Rab34/Gopc/Exoc2/Kif13a/Golph3/Blzf1/Exoc6b/Rab31/Ank3/Arfgef2	10
cluster3	GO:0008589	regulation of smoothened signaling pathway	14/1858	83/23843	0.00468537	0.0736253	0.062904	Smo/Rab34/Prkacb/Ptch1/Fgf9/Mgrn1/Ift140/Ift80/Rora/Rpgrip1l/Runx2/Gorab/Dync2h1/Ttbk2	14
cluster3	GO:0055013	cardiac muscle cell development	14/1858	83/23843	0.00468537	0.0736253	0.062904	Fhl2/Myh11/Hdac2/Hey2/Myh10/Mtor/Pdgfra/Ctdp1/Fhod3/Hnrnpu/Dicer1/Maml1/Ttn/Camk2d	14
cluster3	GO:1900076	regulation of cellular response to insulin stimulus	14/1858	83/23843	0.00468537	0.0736253	0.062904	Akt2/Gpld1/Ptpn2/Tsc1/Nucb2/Ccnd3/Myo5a/Sik2/Socs1/Opa1/Pik3r1/Ptpn11/Igf2/Prkca	14
cluster3	GO:0046686	response to cadmium ion	8/1858	35/23843	0.00469946	0.0736339	0.0629114	Mapk8/Sumo1/Sord/Mt4/Mt2/Cyp1a2/Slc30a1/Camk2b	8
cluster3	GO:0005979	regulation of glycogen biosynthetic process	7/1858	28/23843	0.00475286	0.0738323	0.0630808	Akt2/Ppp1cb/Pask/Mtor/Igf2/Ppp1r3d/Ppp1r3g	7
cluster3	GO:0010962	regulation of glucan biosynthetic process	7/1858	28/23843	0.00475286	0.0738323	0.0630808	Akt2/Ppp1cb/Pask/Mtor/Igf2/Ppp1r3d/Ppp1r3g	7
cluster3	GO:2000272	negative regulation of signaling receptor activity	7/1858	28/23843	0.00475286	0.0738323	0.0630808	Pten/Crhbp/Ppargc1a/Med13/Cbl/Zfyve28/Gprc5a	7
cluster3	GO:0007041	lysosomal transport	15/1858	92/23843	0.00485271	0.0750472	0.0641188	Rab34/Vps4b/Lyst/Vps54/Kif13a/Ap3b1/Zfyve16/Mgrn1/Vps39/Snx27/Hook1/Pink1/Nedd4/Gcc2/Hook2	15
cluster3	GO:0055007	cardiac muscle cell differentiation	19/1858	128/23843	0.00485868	0.0750472	0.0641188	Fhl2/Cacybp/Myh11/Hdac2/Hey2/Myh10/Sik1/Tsc1/Mtor/Pdgfra/Ctdp1/Fhod3/Hnrnpu/Fzd7/Dicer1/Maml1/Ttn/Camk2d/Acadm	19
cluster3	GO:0007030	Golgi organization	18/1858	119/23843	0.00493065	0.0759433	0.0648844	Golga2/Prkd1/Golph3/Stk25/Blzf1/Sec16a/Rab33b/Pi4k2b/Tmed2/Tmed7/Arhgap21/Gcc2/Pde4dip/Usp6nl/Dnajc28/Dync2h1/Arl1/Tmed5	18
cluster3	GO:0033143	regulation of intracellular steroid hormone receptor signaling pathway	13/1858	75/23843	0.00497529	0.0764142	0.0652868	Ppp5c/Brca1/Cry1/Prmt2/Ddx5/Strn3/Trp63/Pias2/Ufm1/Smarca4/Kank2/Cyp7b1/Safb2	13
cluster3	GO:0051402	neuron apoptotic process	34/1858	275/23843	0.00507743	0.0777634	0.0664395	Dnajc5/Fmr1/Smo/Braf/Nqo1/Akt2/Atn1/Nes/Cdc34/Mapk8/Angpt1/Trp63/App/Ralbp1/Hspd1/Bok/Hdac4/Pink1/Xrcc2/Ppargc1a/Casp2/Kras/Star/Hyou1/Atm/Sncb/Usp53/Kif14/Ndnf/Six1/Set/Kdr/Kcnma1/Alkbh1	34
cluster3	GO:0090130	tissue migration	33/1858	265/23843	0.00511959	0.0778021	0.0664725	Sp1/Paxip1/Ppard/Prkd1/Hspb1/Tgfbr1/Pten/Nfe2l2/Sparc/Akt3/Rtn4/Rock2/Gpld1/Ptprg/Angpt1/Myh9/Emp2/Atp5b/Epb41l5/Dab2ip/Mtor/Cib1/Fgf16/Bmper/Loxl2/Prkx/Ptpn23/Mmrn2/Ptpn11/Prkca/Adam17/Kdr/Nanos1	33
cluster3	GO:0010976	positive regulation of neuron projection development	40/1858	337/23843	0.00516219	0.0778021	0.0664725	Fmr1/Braf/Golga2/Prkd1/Crtc1/Hspb1/Nfe2l2/Ahi1/Rtn4/Ntn1/Adcyap1/Pias2/Il6/Myo5b/Stau2/Cflar/Stk25/Actr3/Abl2/Dab2ip/Caprin1/Mfn1/Mtor/Cxcl5/Cdkl5/Ist1/Ppp1r9a/Apbb1/Rims2/Opa1/Cbfa2t2/Smurf1/Cux2/Setx/Dmd/Ndnf/Camk2b/Ap2a1/Numbl/Plxnc1	40
cluster3	GO:0017148	negative regulation of translation	29/1858	225/23843	0.00516532	0.0778021	0.0664725	Fmr1/Tpr/Mettl16/Igf2bp1/Grb7/Eif4ebp2/Shmt1/Ddx5/Tnrc6c/Tsc1/Caprin1/Ppp3ca/Sesn2/Ilf3/Xrn1/Cnot3/Zc3h7a/Zc3h12d/Rc3h1/Dicer1/Dhx9/Paip2b/Eif4g1/Tnrc6b/Gigyf2/Prkca/Nanos2/Lin28b/Nanos1	29
cluster3	GO:0031589	cell-substrate adhesion	37/1858	306/23843	0.00516624	0.0778021	0.0664725	Ppard/Braf/Crkl/Pten/Utrn/Mink1/Gcnt2/Rasa1/Angpt1/Emp2/Slk/Epb41l5/Tsc1/Trpm7/Vcam1/Dmp1/Epha1/Lypd5/Cib1/Akip1/Cttn/Dlc1/Pik3cb/Triobp/Prkx/Fermt2/Prex1/Npnt/Fzd7/Pik3r1/Kif14/Dmd/Nexmif/Ndnf/Taok2/Kdr/Muc4	37
cluster3	GO:2001235	positive regulation of apoptotic signaling pathway	24/1858	176/23843	0.00516737	0.0778021	0.0664725	Tpd52l1/Bid/Tgfbr1/Pten/Serinc3/Stk4/Mapk8/Ripk3/Trp63/Ralbp1/Ptpn2/Bok/Dab2ip/Nacc2/Bcl10/Pink1/Sfpq/Casp2/Ctsc/Nox1/Sh3glb1/Trps1/Camk2b/Wdr35	24
cluster3	GO:0061647	histone H3-K9 modification	9/1858	43/23843	0.00518656	0.0778021	0.0664725	Brca1/Crtc2/Kdm4a/Jarid2/Arid4b/Baz2a/Kdm3a/Airn/Nap1l2	9
cluster3	GO:0033047	regulation of mitotic sister chromatid segregation	12/1858	67/23843	0.00521365	0.0778021	0.0664725	Cul3/Tpr/Usp44/Trip13/Klhl22/Smc5/Stil/Dync1li1/Atm/Hnrnpu/Gen1/Numa1	12
cluster3	GO:0002638	negative regulation of immunoglobulin production	4/1858	10/23843	0.00526598	0.0778021	0.0664725	Vpreb3/Prkdc/Thoc1/Il33	4
cluster3	GO:0030948	negative regulation of vascular endothelial growth factor receptor signaling pathway	4/1858	10/23843	0.00526598	0.0778021	0.0664725	Dab2ip/Nedd4/Cd59a/Mmrn2	4
cluster3	GO:0045350	interferon-beta biosynthetic process	4/1858	10/23843	0.00526598	0.0778021	0.0664725	Crebbp/Nmi/Tlr8/Tlr9	4
cluster3	GO:0045357	regulation of interferon-beta biosynthetic process	4/1858	10/23843	0.00526598	0.0778021	0.0664725	Crebbp/Nmi/Tlr8/Tlr9	4
cluster3	GO:0071257	cellular response to electrical stimulus	4/1858	10/23843	0.00526598	0.0778021	0.0664725	Pten/Grm1/Rest/Myo6	4
cluster3	GO:1902415	regulation of mRNA binding	4/1858	10/23843	0.00526598	0.0778021	0.0664725	Fmr1/Hnrnpl/Eif3c/Eif4g1	4
cluster3	GO:0001841	neural tube formation	19/1858	129/23843	0.00529224	0.0779781	0.0666229	Luzp1/Prkacb/Fzd3/Celsr1/Stk4/Rock2/Ptch1/Abl2/Tsc1/Nckap1/Bcl10/Stil/Lias/Tmed2/Dlc1/Prickle1/Opa1/Kdm2a/Spint2	19
cluster3	GO:0007622	rhythmic behavior	11/1858	59/23843	0.00536482	0.0788244	0.067346	Kbtbd4/Pten/Chat/Il6/Ghrh/Pmch/Zfhx3/Ptger4/Ptger3/Btbd9/Kcnma1	11
cluster3	GO:0051568	histone H3-K4 methylation	10/1858	51/23843	0.00537868	0.0788244	0.067346	Paxip1/Ctr9/Brca1/Ash1l/Ncoa6/Tet2/Pygo2/Rlf/Hist1h1e/Wdr61	10
cluster3	GO:1904019	epithelial cell apoptotic process	16/1858	102/23843	0.00544537	0.0795728	0.0679854	Braf/Bid/Nfe2l2/Srsf6/Stk4/Ryr2/Mapk8/Angpt1/Cflar/Bok/Abl2/E2f1/Mtor/Ppargc1a/Ndnf/Kdr	16
cluster3	GO:0072593	reactive oxygen species metabolic process	32/1858	256/23843	0.00545901	0.0795728	0.0679854	Hbp1/Nqo1/Akt2/Nfe2l2/Brca1/Arf4/Ripk3/Mpv17l/Il6/Hspd1/Cflar/Hdac4/Atp2b4/Ddah1/Pink1/Sesn2/Mtor/Trim30a/Nox1/Rora/Cyp1a2/Cyb5r4/Pkd2/Pdk3/Gch1/Sesn1/Prex1/Ptger4/Gls2/Agtr1a/Birc2/Wdr35	32
cluster3	GO:0009648	photoperiodism	6/1858	22/23843	0.00557893	0.080887	0.0691082	Crtc1/Ppp1cc/Ppp1cb/Cry1/Fbxl3/Sik1	6
cluster3	GO:0071870	cellular response to catecholamine stimulus	6/1858	22/23843	0.00557893	0.080887	0.0691082	Ryr2/Pde4d/App/Adcy6/Atp2b4/Pde4b	6
cluster3	GO:0016573	histone acetylation	20/1858	139/23843	0.00560118	0.0809937	0.0691994	Paxip1/Brd8/Ctcf/Brca1/Kat6b/Crebbp/Kansl2/Iws1/Crtc2/Kat6a/Smarca4/Setd5/Apbb1/Jade3/Yeats2/Taf7/Morf4l1/Brpf3/Msl2/Nap1l2	20
cluster3	GO:0046839	phospholipid dephosphorylation	8/1858	36/23843	0.0056371	0.0810817	0.0692746	Pten/Sacm1l/Inpp5d/Plpp5/Mtmr2/Mtmr3/Plpp6/Inpp5f	8
cluster3	GO:0051084	'de novo' posttranslational protein folding	8/1858	36/23843	0.0056371	0.0810817	0.0692746	Hspa1l/St13/Hspa9/Hspa4l/Hyou1/Hspa13/Sh3glb1/Ptges3	8
cluster3	GO:0006006	glucose metabolic process	25/1858	187/23843	0.00565932	0.0811867	0.0693642	Ranbp2/Akt2/Pgam1/Ppp1cb/Cry1/Ppp4r3b/Gpld1/Sik1/Ptpn2/Tcf7l2/Il6/Pask/Serp1/Crtc2/Sesn2/Mtor/Rora/Pdk3/Pik3r1/Ppp4r3a/Igf2/Ppp1r3d/Ppp1r3g/Ganc/Acadm	25
cluster3	GO:0043433	negative regulation of DNA binding transcription factor activity	23/1858	168/23843	0.00581281	0.083169	0.0710579	Hdac2/Prmt2/Trib2/Traf3/Ptch1/Msx2/Erbin/Sik1/Tcf7l2/Pias2/Sumo1/Hdac4/Dab2ip/Anxa4/Kat6a/Setd6/Med13/Pkd2/Nlrp4c/Dap/Tlr9/Pthlh/Thra	23
cluster3	GO:0030947	regulation of vascular endothelial growth factor receptor signaling pathway	7/1858	29/23843	0.00585085	0.083275	0.0711485	Fgf9/Angpt1/Dab2ip/Nedd4/Cd59a/Mmrn2/Kdr	7
cluster3	GO:0051085	chaperone cofactor-dependent protein refolding	7/1858	29/23843	0.00585085	0.083275	0.0711485	Hspa1l/St13/Hspa9/Hspa4l/Hyou1/Hspa13/Ptges3	7
cluster3	GO:0042509	regulation of tyrosine phosphorylation of STAT protein	12/1858	68/23843	0.0058923	0.083646	0.0714654	Suz12/Hdac2/Prmt2/Ggnbp2/Il6st/Parp9/Ptpn2/Il6/Arl2bp/Socs1/Ptger4/Inpp5f	12
cluster3	GO:1900151	regulation of nuclear-transcribed mRNA catabolic process, deadenylation-dependent decay	5/1858	16/23843	0.00602512	0.0849604	0.0725885	Pabpc1/Tnrc6c/Tnrc6b/Nanos2/Nanos1	5
cluster3	GO:1900153	positive regulation of nuclear-transcribed mRNA catabolic process, deadenylation-dependent decay	5/1858	16/23843	0.00602512	0.0849604	0.0725885	Pabpc1/Tnrc6c/Tnrc6b/Nanos2/Nanos1	5
cluster3	GO:0001649	osteoblast differentiation	25/1858	188/23843	0.00605731	0.0849604	0.0725885	Mef2d/Smo/Prkd1/Fhl2/Atp6ap1/Ddx5/Ptch1/Msx2/Smad5/Il6st/Fgf9/Trp63/Hira/Noct/Pias2/Hdac4/Ift80/Bmp8a/Runx2/Ptger4/Npnt/Igf2/Pthlh/Lgr4/Acvr2a	25
cluster3	GO:0018210	peptidyl-threonine modification	20/1858	140/23843	0.00606867	0.0849604	0.0725885	Acvr1b/Prkd1/Tgfbr1/Nlk/Akt3/Rock2/Mapk8/App/Galnt3/Mtor/Ulk1/Cab39/Stox1/Wnk3/Eif4g1/Prkca/Camk2d/Camk2b/Galnt13/Galnt4	20
cluster3	GO:0051017	actin filament bundle assembly	22/1858	159/23843	0.00607418	0.0849604	0.0725885	Braf/Cul3/Tgfbr1/Pls3/Hsp90b1/Myh10/Fscn2/Abl2/Tsc1/Tesk1/Mtor/Eln/Cald1/Epha1/Dlc1/Kank2/Ppp1r9a/Triobp/Ptger4/Pik3r1/Marcks/Pdxp	22
cluster3	GO:0019083	viral transcription	9/1858	44/23843	0.00607865	0.0849604	0.0725885	Sp1/Taf11/Rest/Smarca4/Ctdp1/Rsf1/Trim62/Dhx9/Mon1b	9
cluster3	GO:0060999	positive regulation of dendritic spine development	11/1858	60/23843	0.00611704	0.0852778	0.0728596	Fmr1/Stau2/Actr3/Caprin1/Mfn1/Mtor/Cdkl5/Ppp1r9a/Opa1/Cux2/Camk2b	11
cluster3	GO:0016331	morphogenesis of embryonic epithelium	24/1858	179/23843	0.00637915	0.0886794	0.0757659	Luzp1/Prkacb/Fzd3/Celsr1/Sulf1/Stk4/Rock2/Ptch1/Trp63/Epb41l5/Abl2/Tsc1/Nckap1/Bcl10/Stil/Lias/Tmed2/Dlc1/Prickle1/Opa1/Six1/Kdm2a/Zfp568/Spint2	24
cluster3	GO:0001822	kidney development	33/1858	269/23843	0.00640907	0.0886794	0.0757659	Smo/Tgfbr1/Odc1/Sulf1/Ahr/Ahi1/Ptch1/Smad5/Angpt1/Arl3/Cflar/Tsc1/Slc12a1/Ampd2/Pdgfra/Anxa4/Ptpro/Bmper/Nphp3/Rpgrip1l/Ctnnd1/Pkd2/Fras1/Pygo1/Prkx/Cdkn1c/Tet2/Npnt/Epcam/Pygo2/Agtr1a/Lgr4/Six1	33
cluster3	GO:0006997	nucleus organization	18/1858	122/23843	0.00640997	0.0886794	0.0757659	Chmp2b/Vps4b/Nolc1/Gopc/Map7/Rtn4/Sumo1/Tor1aip1/Tmem43/Dmpk/Tmem170/Usp36/Pygo1/Sun2/Pygo2/Kdm3a/Syne2/Chmp1b	18
cluster3	GO:0006112	energy reserve metabolic process	14/1858	86/23843	0.00646737	0.0892465	0.0762504	Ugp2/Akt2/Ppp1cb/Il6st/Tcf7l2/Pask/Mtor/Slc37a4/Ppp1r2/Igf2/Ppp1r3d/Ppp1r3g/Acadm/Ptges3	14
cluster3	GO:0006094	gluconeogenesis	12/1858	69/23843	0.00663904	0.0913835	0.0780762	Ranbp2/Pgam1/Cry1/Ppp4r3b/Sik1/Ptpn2/Tcf7l2/Il6/Crtc2/Sesn2/Ppp4r3a/Acadm	12
cluster3	GO:0071174	mitotic spindle checkpoint	8/1858	37/23843	0.00671061	0.0919032	0.0785202	Tpr/Usp44/Trip13/Klhl22/Stil/Dync1li1/Atm/Gen1	8
cluster3	GO:1905332	positive regulation of morphogenesis of an epithelium	8/1858	37/23843	0.00671061	0.0919032	0.0785202	Smo/Ahi1/Mtor/Pdgfra/Stox1/Agtr1a/Lgr4/Six1	8
cluster3	GO:0006644	phospholipid metabolic process	39/1858	332/23843	0.00675142	0.0921896	0.0787649	Ppard/Pten/Serinc3/Lyst/Smpdl3a/Sgpp1/Pigh/Gpld1/Hexb/Serinc2/Chka/Sacm1l/Pip4k2c/Inpp5d/Lpgat1/Dab2ip/Crls1/Pik3r3/Pi4k2b/Pdgfra/Gpat3/Smg1/Agpat5/Gpat4/Plpp5/Mtmr2/Gnpat/Pik3cb/Mtmr3/Dgkh/Sh3glb1/Pi4kb/Pik3r1/Inpp5f/Sgms2/Chpt1/Pgap1/Selenoi/Pdxp	39
cluster3	GO:1901652	response to peptide	41/1858	353/23843	0.00676543	0.0921896	0.0787649	Sp1/Braf/Akt2/Pten/Cacybp/Akt3/Cry1/Eif4ebp2/Lpin1/Gpld1/Crhbp/Erbin/Uchl3/Rangap1/Prkdc/App/Adcy6/Ptpn2/Tsc1/Zfp106/Ahcyl1/Pik3r3/Sesn2/Mtor/Nucb2/Syap1/Smarcc1/Ccnd3/Myo5a/Sik2/H2afz/Socs1/Opa1/Srd5a2/Appl1/Pik3r1/Ptpn11/Igf2/Agtr1a/Prkca/Rab31	41
cluster3	GO:0009855	determination of bilateral symmetry	19/1858	132/23843	0.00678687	0.0922506	0.078817	Smo/Map3k4/Ahi1/Mapk8/Lrrc6/Ift140/Lbx1/Stil/Tmed2/Nphp3/Rpgrip1l/Pkd2/Ccdc40/Ofd1/Aida/Dync2h1/Acvr2a/Daw1/Kdm2a	19
cluster3	GO:0016239	positive regulation of macroautophagy	11/1858	61/23843	0.00694959	0.0939924	0.0803052	Wac/Pip4k2c/Tsc1/Pink1/Sesn2/Ulk1/Vps13c/Sh3glb1/Sesn1/Smurf1/Kdr	11
cluster3	GO:1902807	negative regulation of cell cycle G1/S phase transition	11/1858	61/23843	0.00694959	0.0939924	0.0803052	Pten/Prmt2/Trp63/Prkdc/Cdc73/Nacc2/Casp2/Kank2/Pkd2/Zc3h12d/Gigyf2	11
cluster3	GO:0046364	monosaccharide biosynthetic process	13/1858	78/23843	0.00697848	0.0940577	0.080361	Ranbp2/Pgam1/Cry1/Ppp4r3b/Sik1/Ptpn2/Tcf7l2/Il6/Sord/Crtc2/Sesn2/Ppp4r3a/Acadm	13
cluster3	GO:0043393	regulation of protein binding	28/1858	220/23843	0.00701955	0.0940577	0.080361	Golga2/Tgfbr1/Stk4/Spag9/Mapk8/Angpt1/App/Tcf7l2/Rfng/Hdac4/Actr3/Epb41l5/Abl2/Dab2ip/Epb41/Crmp1/Ran/Cald1/Syap1/Aplp2/Atr/Ccpg1/Cdon/Aida/Ppp1r2/Ica1/Fam220a/Ttbk2	28
cluster3	GO:0019216	regulation of lipid metabolic process	37/1858	312/23843	0.00703928	0.0940577	0.080361	Ppard/Akt2/Brca1/Ppp4r3b/Gpld1/Nr1d2/Sik1/Lgals12/Tcf7l2/Ormdl1/Gpr39/Lpgat1/Dab2ip/Cyp7a1/Pik3r3/Mtor/Ppargc1a/Pdgfra/Rest/Cdk8/Nucb2/Acsl4/Star/Mtmr2/Rora/Ppargc1b/Mtmr3/Hsd17b13/Pdk3/Sh3glb1/Etfbkmt/Pik3r1/Disp3/Igf2/Agtr1a/Thra/Kcnma1	37
cluster3	GO:0009404	toxin metabolic process	6/1858	23/23843	0.00705822	0.0940577	0.080361	Sp1/Atn1/Nfe2l2/Pam/Cyp1a2/Arl1	6
cluster3	GO:0071868	cellular response to monoamine stimulus	6/1858	23/23843	0.00705822	0.0940577	0.080361	Ryr2/Pde4d/App/Adcy6/Atp2b4/Pde4b	6
cluster3	GO:0071869	response to catecholamine	6/1858	23/23843	0.00705822	0.0940577	0.080361	Ryr2/Pde4d/App/Adcy6/Atp2b4/Pde4b	6
cluster3	GO:0006111	regulation of gluconeogenesis	9/1858	45/23843	0.00708426	0.0941739	0.0804603	Ranbp2/Ppp4r3b/Sik1/Ptpn2/Tcf7l2/Il6/Sesn2/Ppp4r3a/Acadm	9
cluster3	GO:0050685	positive regulation of mRNA processing	7/1858	30/23843	0.00712766	0.0945197	0.0807557	Paf1/Ncbp2/Celf4/Cdc73/Thrap3/Hmx2/Snrnp70	7
cluster3	GO:1902115	regulation of organelle assembly	23/1858	171/23843	0.00719139	0.0951328	0.0812796	Chmp2b/Tpr/Vps4b/Phf23/Hdac2/Cnot6/Mak/Mapk8/Ift140/Pip4k2c/Saxo1/Stil/Pink1/Ulk1/Mtmr3/Cep135/Sh3glb1/Stag1/Hnrnpu/Syne2/Numa1/Ttbk2/Chmp1b	23
cluster3	GO:0006282	regulation of DNA repair	15/1858	96/23843	0.00724064	0.0953205	0.08144	Tex15/Rnf168/Brca1/Parg/Parp9/Usp1/Fam168a/Cul4a/Terf2ip/Polq/Apbb1/Dhx9/Ppp4r2/Nsd2/Rnf169	15
cluster3	GO:0006641	triglyceride metabolic process	15/1858	96/23843	0.00724064	0.0953205	0.08144	Acsl1/Lpin1/Gpld1/Il6st/Sik1/Tcf7l2/Gpat3/Cdk8/Acsl4/Gpat4/Gnpat/Slc37a4/Gk5/Ptpn11/Ddhd2	15
cluster3	GO:0009799	specification of symmetry	19/1858	133/23843	0.00735529	0.096492	0.0824408	Smo/Map3k4/Ahi1/Mapk8/Lrrc6/Ift140/Lbx1/Stil/Tmed2/Nphp3/Rpgrip1l/Pkd2/Ccdc40/Ofd1/Aida/Dync2h1/Acvr2a/Daw1/Kdm2a	19
cluster3	GO:0033500	carbohydrate homeostasis	30/1858	241/23843	0.00738287	0.096492	0.0824408	Rab34/Cry1/Gpld1/Ptch1/Sybu/Stxbp5l/Ptpn2/Tcf7l2/Il6/Gpr39/Crtc2/Vcam1/Ppp3ca/Cyp7a1/Sesn2/Ano1/Slc37a4/Smarca4/Cyb5r4/Pdk3/Rmi1/Pmch/Pim3/Rab11fip2/Cftr/Pik3r1/Ptpn11/Igf2/Ppp1r3g/Hmgn3	30
cluster3	GO:0042593	glucose homeostasis	30/1858	241/23843	0.00738287	0.096492	0.0824408	Rab34/Cry1/Gpld1/Ptch1/Sybu/Stxbp5l/Ptpn2/Tcf7l2/Il6/Gpr39/Crtc2/Vcam1/Ppp3ca/Cyp7a1/Sesn2/Ano1/Slc37a4/Smarca4/Cyb5r4/Pdk3/Rmi1/Pmch/Pim3/Rab11fip2/Cftr/Pik3r1/Ptpn11/Igf2/Ppp1r3g/Hmgn3	30
cluster3	GO:0030099	myeloid cell differentiation	44/1858	387/23843	0.00751421	0.097973	0.0837062	Clec2g/Acvr1b/Sp1/Paf1/Wdr1/Ctr9/Pabpc4/Atp6ap1/Kitl/Sfxn1/Smad5/Myh9/Tfrc/App/Hspa9/Ptpn2/Inpp5d/Cdc73/Rabgap1l/Sp3/Zbtb46/Pias3/Mtor/Cib1/Cul4a/Kat6a/Smarca4/Slc25a38/Ppargc1b/L3mbtl1/Prkx/Klf10/Cdkn1c/Rcor1/Ostm1/Tet2/Pik3r1/Ptpn11/Il17c/Rbm15/Prkca/Acvr2a/Thra/Wdr61	44
cluster3	GO:0050890	cognition	36/1858	303/23843	0.00755063	0.0980203	0.0837466	Braf/Crtc1/Chmp2b/Cic/Pgrmc1/Pten/Eif4ebp2/Arf4/Chat/Ctnnd2/Adcy8/App/Pja2/Rin1/Abl2/Abi2/Trpm7/Mtor/Hoxa1/Kras/Tmod2/Tanc1/Uba6/Apbb1/Cntnap2/Cyp7b1/Tusc3/Gpr155/Cux2/Igf2/Prkca/Lins1/Thra/Ddhd2/Btbd9/Sorcs3	36
cluster3	GO:0061572	actin filament bundle organization	22/1858	162/23843	0.00755389	0.0980203	0.0837466	Braf/Cul3/Tgfbr1/Pls3/Hsp90b1/Myh10/Fscn2/Abl2/Tsc1/Tesk1/Mtor/Eln/Cald1/Epha1/Dlc1/Kank2/Ppp1r9a/Triobp/Ptger4/Pik3r1/Marcks/Pdxp	22
cluster3	GO:0007264	small GTPase mediated signal transduction	54/1858	495/23843	0.00766564	0.0992336	0.0847832	Rab34/Prkd1/Cul3/Celsr1/Rab5a/Wasf1/Kitl/Rock2/Dnajc27/Ntn1/Ralgapa1/Rasa1/Spata13/Rabl2/Ralbp1/Spry4/Arl3/Arhgap19/Dnmbp/Cdc42bpa/Abl2/Abi2/Dab2ip/Nckap1/Ralgapb/Rab33b/Ulk1/Rab35/Kras/Dock11/Dlc1/Dock6/Iqsec1/Sos2/Scai/Ralgapa2/Cdon/Rap1gap2/Prex1/Rhou/Tax1bp3/Appl1/Arhgef38/Kif14/Rapgef5/Rabif/Agtr1a/Camk2d/Rab31/Arhgef12/Cd2ap/Arfgef2/Chml/Rab9	54
cluster3	GO:0014842	regulation of skeletal muscle satellite cell proliferation	4/1858	11/23843	0.007769	0.0995463	0.0850504	Ppard/Angpt1/Cflar/Six1	4
cluster3	GO:0090161	Golgi ribbon formation	4/1858	11/23843	0.007769	0.0995463	0.0850504	Golga2/Golph3/Gcc2/Tmed5	4
cluster3	GO:0006639	acylglycerol metabolic process	17/1858	115/23843	0.0077705	0.0995463	0.0850504	Acsl1/Lpin1/Gpld1/Il6st/Sik1/Tcf7l2/Gpat3/Cdk8/Acsl4/Agpat5/Gpat4/Gnpat/Slc37a4/Dgkh/Gk5/Ptpn11/Ddhd2	17
cluster3	GO:0033045	regulation of sister chromatid segregation	13/1858	79/23843	0.00777231	0.0995463	0.0850504	Cul3/Tpr/Usp44/Trip13/Klhl22/Smc5/Stil/Sfpq/Dync1li1/Atm/Hnrnpu/Gen1/Numa1	13
cluster3	GO:0035265	organ growth	24/1858	182/23843	0.00781621	0.0995463	0.0850504	Smo/Tgfbr1/Pten/Stk4/Ahr/Hdac2/Hey2/Dusp6/Map7/Msx2/Fgf9/Tcf7l2/Ube3a/Serp1/Cga/Mtor/Pdgfra/Comp/Ctdp1/Jarid2/Ptpn11/Ttn/Camk2d/Kdr	24
cluster3	GO:2000377	regulation of reactive oxygen species metabolic process	24/1858	182/23843	0.00781621	0.0995463	0.0850504	Hbp1/Akt2/Nfe2l2/Brca1/Arf4/Ripk3/Mpv17l/Il6/Hspd1/Cflar/Hdac4/Atp2b4/Ddah1/Pink1/Mtor/Trim30a/Nox1/Pkd2/Pdk3/Gch1/Ptger4/Agtr1a/Birc2/Wdr35	24
cluster3	GO:0018394	peptidyl-lysine acetylation	21/1858	153/23843	0.00791487	0.0995463	0.0850504	Paxip1/Brd8/Ctcf/Brca1/Hdac2/Kat6b/Crebbp/Kansl2/Iws1/Crtc2/Kat6a/Smarca4/Setd5/Apbb1/Jade3/Yeats2/Taf7/Morf4l1/Brpf3/Msl2/Nap1l2	21
cluster3	GO:0045931	positive regulation of mitotic cell cycle	21/1858	153/23843	0.00791487	0.0995463	0.0850504	Ranbp2/Cul3/Tpr/Vps4b/Crebbp/App/Smc5/Anp32b/Dynlt3/Cul4a/Dync1li1/Stox1/Ppp1r10/Hnrnpu/Ptpn11/Lsm11/Eif4g1/Igf2/Prkca/Gen1/Numa1	21
cluster3	GO:0050657	nucleic acid transport	21/1858	153/23843	0.00791487	0.0995463	0.0850504	Fmr1/Ranbp2/Tpr/Igf2bp1/Xpo7/Ncbp2/Thoc1/Iws1/Stau2/Tsc1/Rae1/Khdrbs1/Ran/Rbmx2/Dhx9/Smg7/Eif5a2/Abce1/Alyref2/Ssb/BC005561	21
cluster3	GO:0050658	RNA transport	21/1858	153/23843	0.00791487	0.0995463	0.0850504	Fmr1/Ranbp2/Tpr/Igf2bp1/Xpo7/Ncbp2/Thoc1/Iws1/Stau2/Tsc1/Rae1/Khdrbs1/Ran/Rbmx2/Dhx9/Smg7/Eif5a2/Abce1/Alyref2/Ssb/BC005561	21
cluster3	GO:0060998	regulation of dendritic spine development	14/1858	88/23843	0.00792986	0.0995463	0.0850504	Fmr1/Pten/Hdac2/Ube3a/Stau2/Actr3/Caprin1/Mfn1/Mtor/Cdkl5/Ppp1r9a/Opa1/Cux2/Camk2b	14
cluster3	GO:0045841	negative regulation of mitotic metaphase/anaphase transition	8/1858	38/23843	0.00793171	0.0995463	0.0850504	Tpr/Usp44/Trip13/Klhl22/Stil/Dync1li1/Atm/Gen1	8
cluster3	GO:1902808	positive regulation of cell cycle G1/S phase transition	8/1858	38/23843	0.00793171	0.0995463	0.0850504	Paf1/Trp63/Crebbp/Cdc73/Anp32b/Cul4a/Lsm11/Eif4g1	8
cluster3	GO:0051348	negative regulation of transferase activity	33/1858	273/23843	0.00795935	0.0995463	0.0850504	Cdkn1b/Hspb1/Sh3bp5l/Pten/Pkib/Dusp6/Usp44/Ggnbp2/Rtraf/Mllt1/Spry4/Ptpn2/Gnaq/Il6/Dab2ip/Tesk1/Podn/Epha1/Dusp16/Cbl/Zfyve28/Spred3/Socs1/Prex1/Hnrnpu/Aida/Gprc5a/Prkca/Taf7/Lrrtm4/Smyd3/Paqr3/Fgfr1op	33
cluster3	GO:0034766	negative regulation of ion transmembrane transport	15/1858	97/23843	0.00796444	0.0995463	0.0850504	Fmr1/Akt2/Pten/Gopc/Sumo1/Mtor/Nedd4/Pkd2/Slc30a1/Ptger3/Tlr9/Hamp/Prkca/Camk2d/Ank3	15
cluster3	GO:0080182	histone H3-K4 trimethylation	5/1858	17/23843	0.00799535	0.0997035	0.0851847	Ctr9/Ncoa6/Tet2/Hist1h1e/Wdr61	5
cluster4	GO:0042176	regulation of protein catabolic process	125/3648	352/23843	4.20421e-21	2.10492e-17	1.51204e-17	Gna12/Ins2/Akt1/Snx9/Dlgap1/Ubqln1/Prkaca/Apc/Cbfa2t3/Rnf114/Usp19/Cdc42/Pttg1ip/Psen2/Chfr/Psmd3/Fyn/Mdm2/Sumo2/Atxn3/Hsp90aa1/Hecw1/Lpcat1/Plk2/Pbk/Dab2/Laptm4b/Rnf19a/Csnk1e/Ptk2/Usp7/Gsk3b/Usp25/Hsp90ab1/Axin1/Rnf138/Bag6/Ndfip1/Smad4/Csnk1a1/Nedd4l/Ddb1/Sufu/Banp/Adam8/Snca/Psmd1/Epha4/Serpine2/Fam83d/Efna1/Egf/Fbxw7/Sdcbp/Fmn2/Rgp1/Rnf19b/Ube2k/Rchy1/Mad2l1/Tmf1/Edem1/Furin/Cul4b/Msn/Taf1/A…	125
cluster4	GO:0007059	chromosome segregation	116/3648	317/23843	7.05521e-21	2.10492e-17	1.51204e-17	Axin2/Ddx3x/Spag5/Apc/Cdc20/Ctnnb1/Msh5/Ppp2r1a/Tex11/Tex14/Kif11/Anapc1/Ube2i/Top2b/Cep57l1/Sycp3/Actr2/Pttg1/Ska2/Pum2/Smc6/Cdc27/Slf1/Pinx1/Esco2/Pibf1/Rb1/Nipbl/Rad21/Mtbp/Dmc1/Nde1/Racgap1/Sgo1/Brd4/Ndc80/Esco1/Bag6/Cep192/Smc3/Cpeb1/Stag2/Sgo2a/Cenpf/Nuf2/Kif18a/Knl1/Dsn1/Fam83d/Ect2/Sycp1/Fbxw7/Gem/Fmn2/Chmp5/Pum1/Ndc1/Cdca8/Rcc1/Cenpc1/Cit/Mad2l1/Smarcad1/Rad18/Abraxas2/Usp9x/Atrx/Tnks/Ce…	116
cluster4	GO:0006281	DNA repair	144/3648	438/23843	1.73913e-20	3.45913e-17	2.48482e-17	Cdc45/Axin2/Uhrf1/Ddb2/Msh6/Trim28/Gtf2h1/Pola1/Msh5/Eya4/Rpa3/Top2b/Rev3l/Asf1a/Sycp3/Helb/Mpg/Hus1/Pttg1/Polm/Smc6/Pole2/Dek/Wrnip1/Fancc/Slf1/Xrcc4/Polk/Fgf10/Esco2/Nipbl/Rad1/Rrm2b/Rad21/Dmc1/Hsf1/Usp7/Rnf138/Ddb1/Smc3/Dclre1a/Apex2/Ercc5/Rev1/Pms1/Trip12/Nucks1/Dclre1c/Abl1/Ssrp1/Pcna/Xrn2/Dclre1b/Sycp1/Nbn/Xpa/Fancg/Exo5/Rfc1/Cdc7/Rfc5/Gtf2h3/Smarcad1/Rad18/Ogg1/Mbd4/Rad51ap1/Herc2/Blm/Bcci…	144
cluster4	GO:0051028	mRNA transport	57/3648	107/23843	7.54379e-20	1.12535e-16	8.08377e-17	Mcm3ap/Slbp/Hnrnpa2b1/Ddx39/Khsrp/Ddx19a/Myo1c/Gle1/Nup85/Pabpn1/Eny2/Hsf1/Srsf7/Cpeb1/Thoc3/Ahctf1/Kif5c/Magoh/Ndc1/Srsf10/G3bp2/Igf2bp3/Nup210/Magohb/Sec13/Tnks/Nup93/Igf2bp2/Ddx19b/Nup54/Nup37/Thoc2/Bicd2/Smg6/Pcid2/Ranbp17/Nup88/Nxt2/Alkbh5/Zfp36/Setd2/Hnrnpa1/Nupl2/Nup160/Nup107/Pom121/Thoc7/Hnrnpa3/Qk/Nup98/Srsf3/Zc3h3/Sarnp/Eif5a/Seh1l/Zc3h11a/Nup62	57
cluster4	GO:0050657	nucleic acid transport	69/3648	153/23843	1.56459e-18	1.55599e-15	1.11772e-15	Mcm3ap/Slbp/Hnrnpa2b1/Ddx39/Khsrp/Ddx19a/Myo1c/Gle1/Pnpt1/Nup85/Nup153/Rbm26/Pabpn1/Eny2/Hsf1/Sidt1/Srsf7/Rbm27/Cpeb1/Thoc3/Ahctf1/Kif5c/Nmd3/Magoh/Ndc1/Srsf10/G3bp2/Sdad1/Igf2bp3/Nup210/Magohb/Sec13/Tnks/Nup93/Igf2bp2/Ddx19b/Nup54/Sidt2/Nup37/Thoc2/Bicd2/Smg6/Pcid2/Rftn1/Ranbp17/Nup88/Nxt2/Alkbh5/Zfp36/Setd2/Hnrnpa1/Nupl2/Nup160/Nup107/Pom121/Thoc7/Cpsf6/Npm1/Hnrnpa3/Qk/Nup98/Srsf3/Nup62cl/Zc3h3…	69
cluster4	GO:0050658	RNA transport	69/3648	153/23843	1.56459e-18	1.55599e-15	1.11772e-15	Mcm3ap/Slbp/Hnrnpa2b1/Ddx39/Khsrp/Ddx19a/Myo1c/Gle1/Pnpt1/Nup85/Nup153/Rbm26/Pabpn1/Eny2/Hsf1/Sidt1/Srsf7/Rbm27/Cpeb1/Thoc3/Ahctf1/Kif5c/Nmd3/Magoh/Ndc1/Srsf10/G3bp2/Sdad1/Igf2bp3/Nup210/Magohb/Sec13/Tnks/Nup93/Igf2bp2/Ddx19b/Nup54/Sidt2/Nup37/Thoc2/Bicd2/Smg6/Pcid2/Rftn1/Ranbp17/Nup88/Nxt2/Alkbh5/Zfp36/Setd2/Hnrnpa1/Nupl2/Nup160/Nup107/Pom121/Thoc7/Cpsf6/Npm1/Hnrnpa3/Qk/Nup98/Srsf3/Nup62cl/Zc3h3…	69
cluster4	GO:0051236	establishment of RNA localization	69/3648	156/23843	5.65883e-18	4.82375e-15	3.46508e-15	Mcm3ap/Slbp/Hnrnpa2b1/Ddx39/Khsrp/Ddx19a/Myo1c/Gle1/Pnpt1/Nup85/Nup153/Rbm26/Pabpn1/Eny2/Hsf1/Sidt1/Srsf7/Rbm27/Cpeb1/Thoc3/Ahctf1/Kif5c/Nmd3/Magoh/Ndc1/Srsf10/G3bp2/Sdad1/Igf2bp3/Nup210/Magohb/Sec13/Tnks/Nup93/Igf2bp2/Ddx19b/Nup54/Sidt2/Nup37/Thoc2/Bicd2/Smg6/Pcid2/Rftn1/Ranbp17/Nup88/Nxt2/Alkbh5/Zfp36/Setd2/Hnrnpa1/Nupl2/Nup160/Nup107/Pom121/Thoc7/Cpsf6/Npm1/Hnrnpa3/Qk/Nup98/Srsf3/Nup62cl/Zc3h3…	69
cluster4	GO:0051052	regulation of DNA metabolic process	131/3648	411/23843	1.68037e-17	1.25335e-14	9.00326e-15	Axin2/Ins2/Uhrf1/Akt1/Rac1/Dbf4/Klf4/Hnrnpa2b1/Msh6/Trim28/Cdc42/Ctnnb1/Tinf2/Nf2/Eya4/Naf1/Gata3/Top2b/Atad5/Tnfaip1/Apaf1/Helb/Hus1/Ylpm1/Hsp90aa1/Dek/Wrnip1/Slf1/Xrcc4/Fgf10/Pinx1/Esco2/Bcl6/Hsf1/Usp7/Gsk3b/Donson/Atf1/Cdkn1a/Prmt5/Hsp90ab1/Wiz/Cyp1b1/Dusp1/Esco1/Ndfip1/Smc3/Stag2/Trip12/Nek7/Nucks1/Pcna/Pik3ca/Dhx36/Egf/Fbxw7/Nbn/Stoml2/Hgf/Cdc7/Rfc5/Mapkapk5/Pla2g1b/Pot1a/Smarcad1/Rad18/Ogg1…	131
cluster4	GO:0006260	DNA replication	94/3648	260/23843	8.65606e-17	5.48474e-14	3.93989e-14	Cdc45/Ins2/Rac1/Nfix/Dbf4/Mcm2/Slbp/Pola1/Cdc42/Nfib/Nf2/Rpa3/Atad5/Tnfaip1/Rev3l/Helb/Hus1/Rrm2/Pole2/Wrnip1/Polk/Fgf10/Esco2/Rrm2b/Mcm4/Donson/Atf1/Wiz/Esco1/Smc3/Stag2/Prim2/Ing5/Nucks1/Ssrp1/Pcna/Fbxw7/Stoml2/Orc1/Rfc1/Cdc7/Rfc5/Pla2g1b/Mcm7/Blm/Kctd13/Rrm1/Atrx/Rbbp7/Fgfr1/Wrn/Orc6/Bmp5/Tipin/Inppl1/Ccdc88a/Map2k4/Usp37/Rfwd3/Ino80/Baz1a/Zranb3/Dna2/Dtl/Wdhd1/Sde2/Kat7/Ciz1/Slx4/Timeless/Smc…	94
cluster4	GO:0010498	proteasomal protein catabolic process	135/3648	437/23843	9.7912e-17	5.48474e-14	3.93989e-14	Gna12/Fbxo9/Akt1/Rmnd5a/Dlgap1/Keap1/Btbd2/Jkamp/Ubqln1/Prkaca/Cbfa2t3/Cdc20/Rnf114/Usp19/Psen2/Anapc1/Chfr/Fbxw5/Ube2i/Foxred2/Tnfaip1/Rnf145/Mdm2/Fbxw11/Sumo2/Cdc34b/Fbxl20/Sel1l/Nemf/Atxn3/Hecw1/Plk2/Pbk/Dab2/Rnf19a/Csnk1e/Usp7/Sdf2l1/Gsk3b/Usp25/Hsp90ab1/Ubr2/Axin1/Rnf138/Bag6/Csnk1a1/Nedd4l/Ddb1/Syvn1/Erlin1/Psmd1/Ubxn4/Dnajc10/Ubr1/Psma7/Tbl1xr1/Fbxw7/Rnf115/Sdcbp/Plaa/Rnf19b/Ube4b/Rnf4/Ube…	135
cluster4	GO:0043161	proteasome-mediated ubiquitin-dependent protein catabolic process	121/3648	375/23843	1.0111e-16	5.48474e-14	3.93989e-14	Gna12/Fbxo9/Akt1/Rmnd5a/Keap1/Btbd2/Jkamp/Ubqln1/Cbfa2t3/Cdc20/Rnf114/Usp19/Psen2/Anapc1/Chfr/Fbxw5/Ube2i/Foxred2/Tnfaip1/Rnf145/Mdm2/Fbxw11/Sumo2/Cdc34b/Fbxl20/Nemf/Atxn3/Hecw1/Plk2/Pbk/Dab2/Rnf19a/Csnk1e/Usp7/Gsk3b/Hsp90ab1/Ubr2/Axin1/Rnf138/Bag6/Csnk1a1/Nedd4l/Ddb1/Syvn1/Erlin1/Psmd1/Ubxn4/Dnajc10/Ubr1/Psma7/Tbl1xr1/Fbxw7/Rnf115/Sdcbp/Plaa/Rnf19b/Ube4b/Rnf4/Ube2k/Clock/Rchy1/Rnf34/Cul1/Edem1/H…	121
cluster4	GO:0009896	positive regulation of catabolic process	123/3648	385/23843	1.33112e-16	6.61899e-14	4.75466e-14	Gnai3/Ins2/Hk2/Akt1/Snx9/Map2k1/Eif2ak4/Ubqln1/Apc/Cbfa2t3/Rnf114/Khsrp/Pttg1ip/Psen2/Chfr/Dcn/Supv3l1/Tbk1/Mdm2/Pnpt1/Cnot8/Sumo2/Hif1a/Atxn3/Hsp90aa1/Hecw1/Sptlc1/Lpcat1/Plk2/Dab2/Mtdh/Rnf19a/Csnk1e/Hsf1/Ptk2/Gsk3b/Rab12/Axin1/Rock1/Rnf138/Bag6/Ndfip1/Csnk1a1/Nedd4l/Ddb1/Fyco1/Adam8/Snca/Gpsm1/Egf/Fbxw7/Trp53inp1/Pum1/Tmem59/Rnf19b/Rchy1/Zc3hav1/Edem1/Cul4b/Pim2/Msn/Taf1/Adam9/Cnot7/Vps35/Rdx/F…	123
cluster4	GO:1903362	regulation of cellular protein catabolic process	84/3648	222/23843	1.67473e-16	7.68701e-14	5.52187e-14	Gna12/Akt1/Dlgap1/Ubqln1/Prkaca/Cbfa2t3/Rnf114/Usp19/Pttg1ip/Psen2/Chfr/Mdm2/Sumo2/Atxn3/Hsp90aa1/Plk2/Pbk/Dab2/Laptm4b/Rnf19a/Csnk1e/Ptk2/Usp7/Gsk3b/Usp25/Hsp90ab1/Axin1/Rnf138/Bag6/Csnk1a1/Sufu/Epha4/Efna1/Egf/Fbxw7/Sdcbp/Rgp1/Rnf19b/Ube2k/Rchy1/Tmf1/Edem1/Furin/Msn/Taf1/N4bp1/Vps35/Rdx/Fbxo22/Gclc/Pias1/Trib1/Senp1/Ccar2/Tmtc3/Rnf139/Socs5/Bbs7/Cd81/Edem2/Ric1/E330034G19Rik/Lonrf1/Fbxl5/Lrp1/U…	84
cluster4	GO:0015931	nucleobase-containing compound transport	75/3648	188/23843	2.36933e-16	1.00984e-13	7.25406e-14	Mcm3ap/Slbp/Hnrnpa2b1/Ddx39/Khsrp/Ddx19a/Myo1c/Gle1/Pnpt1/Nup85/Nup153/Rbm26/Pabpn1/Eny2/Hsf1/Slc35a5/Sidt1/Srsf7/Rbm27/Cpeb1/Thoc3/Ahctf1/Kif5c/Nmd3/Slc35a3/Slc35a1/Magoh/Ndc1/Srsf10/G3bp2/Sdad1/Igf2bp3/Nup210/Magohb/Sec13/Slc35a2/Tnks/Nup93/Igf2bp2/Ddx19b/Nup54/Sidt2/Nup37/Thoc2/Bicd2/Smg6/Pcid2/Rftn1/Ranbp17/Nup88/Nxt2/Alkbh5/Zfp36/Setd2/Slc25a23/Hnrnpa1/Nupl2/Nup160/Nup107/Pom121/Thoc7/Cpsf6/…	75
cluster4	GO:0006403	RNA localization	75/3648	189/23843	3.34529e-16	1.33076e-13	9.55932e-14	Zfp385a/Mcm3ap/Prpf6/Slbp/Hnrnpa2b1/Ddx39/Khsrp/Naf1/Ddx19a/Myo1c/Gle1/Pnpt1/Nup85/Nup153/Rbm26/Pabpn1/Eny2/Hsf1/Sidt1/Srsf7/Rbm27/Cpeb1/Thoc3/Nop58/Ahctf1/Kif5c/Nmd3/Magoh/Ndc1/Srsf10/G3bp2/Sdad1/Igf2bp3/Nup210/Magohb/Sec13/Dkc1/Tnks/Nup93/Igf2bp2/Ddx19b/Nup54/Sidt2/Nup37/Shq1/Thoc2/Bicd2/Smg6/Pcid2/Rftn1/Ranbp17/Nup88/Nxt2/Alkbh5/Zfp36/Setd2/Hnrnpa1/Nupl2/Nup160/Nup107/Pom121/Thoc7/Cpsf6/Npm1/H…	75
cluster4	GO:0016569	covalent chromatin modification	136/3648	449/23843	4.50422e-16	1.67979e-13	1.20666e-13	Scml2/Uhrf1/Ddb2/Daxx/Hdac9/Trim28/Kmt2b/Rbm14/Ezh1/Ctnnb1/Eya4/Brms1l/Pax5/Gata3/Kansl1/Kdm6b/Ncor1/Trim37/Tada2a/Usp15/Tcf3/Yeats4/Wdr82/Ncoa1/Per1/Snw1/Rps6ka5/Atxn7/Nipbl/Eny2/Brd1/Bcl6/Usp7/Prmt5/Chd1/Satb1/Ubr2/Brd4/Dpy30/Phf1/Mbd2/Smad4/Ddb1/Naa40/Jak2/Hells/Pcgf6/Kdm5c/Snca/Trip12/Ing5/Elk4/Rnf2/Tada1/Suv39h2/Bmi1/Phf19/Wdr5/Rtf1/Dnmt3b/Tbl1xr1/Ccna2/Lef1/Rnf20/Pole3/Mier1/Kmt2e/Nelfa/Tad…	136
cluster4	GO:0048285	organelle fission	139/3648	466/23843	8.59312e-16	3.01618e-13	2.16664e-13	Ins2/Spag5/Apc/Cdc20/Cdc42/Msh5/Ppp2r1a/Tex11/Tex14/Dazl/Kif11/Anapc1/Fbxw5/Eps8/Top2b/Mapt/Esr1/Fbxo5/Cep57l1/Dcn/Mtfr2/Sycp3/Actr2/Pttg1/Myo19/Cdc27/Acox1/Edn1/Spin1/Slf1/Kif2a/Pinx1/Rgcc/Pibf1/Rb1/Nipbl/Rad1/Rad21/Mtbp/Dmc1/Hsf1/Nde1/Dnm1l/Racgap1/Sgo1/Ubr2/Ndc80/Spast/Kifc5b/Bag6/Spire1/Cep192/Kif20b/Smc3/Cpeb1/Gdap1/Xiap/Stag2/Sgo2a/Sec16b/Suv39h2/Nuf2/Mastl/Kif18a/Bcl2l11/Tpx2/Dsn1/Sycp1/Eg…	139
cluster4	GO:0031331	positive regulation of cellular catabolic process	107/3648	324/23843	1.01322e-15	3.35883e-13	2.41277e-13	Gnai3/Ins2/Hk2/Akt1/Snx9/Map2k1/Eif2ak4/Ubqln1/Cbfa2t3/Rnf114/Khsrp/Pttg1ip/Psen2/Chfr/Dcn/Supv3l1/Tbk1/Mdm2/Pnpt1/Cnot8/Sumo2/Hif1a/Atxn3/Hsp90aa1/Sptlc1/Plk2/Dab2/Mtdh/Rnf19a/Csnk1e/Hsf1/Ptk2/Gsk3b/Rab12/Axin1/Rock1/Rnf138/Bag6/Csnk1a1/Fyco1/Adam8/Snca/Gpsm1/Egf/Fbxw7/Trp53inp1/Pum1/Tmem59/Rnf19b/Rchy1/Zc3hav1/Edem1/Pim2/Msn/Taf1/Adam9/Cnot7/Vps35/Rdx/Fbxo22/Gclc/Pias1/Trib1/Flcn/Prr5l/Cnot6l/B…	107
cluster4	GO:0098813	nuclear chromosome segregation	89/3648	252/23843	2.91087e-15	9.14166e-13	6.56679e-13	Axin2/Spag5/Apc/Cdc20/Ctnnb1/Msh5/Ppp2r1a/Tex11/Tex14/Anapc1/Top2b/Cep57l1/Sycp3/Actr2/Pttg1/Cdc27/Slf1/Pinx1/Pibf1/Rb1/Nipbl/Rad21/Mtbp/Dmc1/Racgap1/Sgo1/Ndc80/Esco1/Bag6/Cep192/Smc3/Cpeb1/Stag2/Sgo2a/Cenpf/Nuf2/Kif18a/Knl1/Dsn1/Fam83d/Ect2/Sycp1/Fbxw7/Gem/Fmn2/Chmp5/Ndc1/Cdca8/Cenpc1/Cit/Mad2l1/Abraxas2/Atrx/Tnks/Tex12/Kif23/Fancd2/Ino80/Smc4/Mad2l1bp/Ncapd3/Becn1/Slf2/Sun1/Ncapd2/Pcid2/Slx4/Bu…	89
cluster4	GO:0016570	histone modification	131/3648	437/23843	3.81634e-15	1.13861e-12	8.17902e-13	Scml2/Uhrf1/Ddb2/Daxx/Hdac9/Kmt2b/Rbm14/Ezh1/Ctnnb1/Eya4/Brms1l/Pax5/Gata3/Kansl1/Kdm6b/Ncor1/Trim37/Tada2a/Usp15/Tcf3/Yeats4/Wdr82/Ncoa1/Per1/Snw1/Rps6ka5/Atxn7/Nipbl/Eny2/Brd1/Bcl6/Usp7/Prmt5/Satb1/Ubr2/Brd4/Dpy30/Phf1/Smad4/Ddb1/Naa40/Jak2/Pcgf6/Kdm5c/Snca/Trip12/Ing5/Elk4/Rnf2/Tada1/Suv39h2/Bmi1/Phf19/Wdr5/Rtf1/Dnmt3b/Tbl1xr1/Ccna2/Lef1/Rnf20/Pole3/Mier1/Kmt2e/Nelfa/Tada2b/Mtf2/Ep400/Ing3/Aut…	131
cluster4	GO:0044770	cell cycle phase transition	118/3648	384/23843	1.28526e-14	3.64993e-12	2.62188e-12	Cdc45/Ddx3x/Calm1/Akt1/Dbf4/Klf4/Slbp/Apc/Zfp655/Tex14/Anapc1/Eps8/Atad5/Tcf3/Mdm2/Hus1/Rps6kb1/Ppm1d/Stxbp4/Klf11/Cdc27/Plk2/Fgf10/Ecd/Camk2g/Pinx1/Lats2/Rgcc/Rb1/Rad21/Mtbp/Donson/Cdkn1a/Brd4/Pim1/Ndc80/Spast/Cep192/Lmnb1/Anxa1/Ddb1/Cdk2ap2/Pidd1/Itgb1/Cenpf/Mastl/Acvr1/Rbm38/E2f5/Fam83d/Ccna2/Larp7/Cks1b/Iqgap3/Nbn/Syf2/Rcc1/Cdk14/Kmt2e/Cdc7/Cit/Ezh2/Mad2l1/Mbd4/Blm/Kdm8/D7Ertd443e/Cul4b/Pim2/…	118
cluster4	GO:0000280	nuclear division	125/3648	416/23843	1.34571e-14	3.64993e-12	2.62188e-12	Ins2/Spag5/Apc/Cdc20/Cdc42/Msh5/Ppp2r1a/Tex11/Tex14/Dazl/Kif11/Anapc1/Fbxw5/Eps8/Top2b/Esr1/Fbxo5/Cep57l1/Sycp3/Actr2/Pttg1/Cdc27/Edn1/Spin1/Slf1/Kif2a/Pinx1/Rgcc/Pibf1/Rb1/Nipbl/Rad1/Rad21/Mtbp/Dmc1/Hsf1/Nde1/Racgap1/Sgo1/Ubr2/Ndc80/Spast/Kifc5b/Bag6/Spire1/Cep192/Kif20b/Smc3/Cpeb1/Xiap/Stag2/Sgo2a/Suv39h2/Nuf2/Mastl/Kif18a/Bcl2l11/Tpx2/Dsn1/Sycp1/Egf/Fmn2/Chmp5/Ndc1/Eif4g3/Cdca8/Rcc1/Cenpc1/Brd…	125
cluster4	GO:0044772	mitotic cell cycle phase transition	110/3648	350/23843	1.88576e-14	4.89231e-12	3.51433e-12	Cdc45/Ddx3x/Calm1/Akt1/Dbf4/Klf4/Apc/Zfp655/Tex14/Anapc1/Eps8/Atad5/Tcf3/Mdm2/Hus1/Rps6kb1/Ppm1d/Klf11/Cdc27/Plk2/Fgf10/Ecd/Camk2g/Pinx1/Lats2/Rgcc/Rb1/Rad21/Mtbp/Donson/Cdkn1a/Brd4/Pim1/Ndc80/Spast/Cep192/Lmnb1/Anxa1/Ddb1/Cdk2ap2/Pidd1/Itgb1/Cenpf/Mastl/Acvr1/Rbm38/E2f5/Ccna2/Larp7/Cks1b/Iqgap3/Nbn/Syf2/Rcc1/Cdk14/Kmt2e/Cdc7/Cit/Ezh2/Mad2l1/Mbd4/Blm/Kdm8/D7Ertd443e/Cul4b/Pim2/Brd7/Rbl2/Nae1/Rdx/…	110
cluster4	GO:0045732	positive regulation of protein catabolic process	75/3648	204/23843	4.00366e-14	9.95411e-12	7.1504e-12	Akt1/Snx9/Ubqln1/Apc/Cbfa2t3/Rnf114/Pttg1ip/Psen2/Chfr/Mdm2/Sumo2/Atxn3/Hsp90aa1/Hecw1/Lpcat1/Plk2/Dab2/Rnf19a/Csnk1e/Ptk2/Gsk3b/Axin1/Rnf138/Bag6/Ndfip1/Csnk1a1/Nedd4l/Ddb1/Adam8/Egf/Fbxw7/Rnf19b/Rchy1/Edem1/Cul4b/Msn/Taf1/Adam9/Vps35/Rdx/Fbxo22/Gclc/Pias1/Trib1/Tiparp/Oaz1/Tmtc3/Rnf139/Socs5/Bbs7/Dtl/Cd81/Edem2/E330034G19Rik/Lonrf1/Fbxl5/Lrp1/Oaz2/Cop1/Wwp1/Foxo1/Pcsk9/Socs4/Lonrf2/Sorl1/Tmem67…	75
cluster4	GO:0000209	protein polyubiquitination	70/3648	187/23843	1.00367e-13	2.39555e-11	1.72081e-11	Ddb2/Rnf114/Anapc1/Chfr/Sash1/Rnf145/Ube2d1/Peli1/Fbxw11/Cdc27/Ube2o/Cdc34b/Hecw1/Rnf19a/Axin1/Rnf138/Nedd4l/Zfp91/Syvn1/Xiap/Trip12/Ube2e3/Ubox5/Rnf115/Rnf20/Plaa/Rnf19b/Ube4b/Rnf4/Ube2k/Rnf34/Ube3b/Taf1/Tnks/Amfr/Cbfb/Birc3/Rnf111/Fbxo22/Zswim2/Hectd1/Ube2r2/Topors/Anapc10/Rnf139/Dtl/Ubr5/Hace1/Rnf146/Ube3c/Ube2h/Rnf122/Lonrf1/Ttc3/Wwp1/Rnf152/Lonrf2/Dtx3l/Trim32/Rnf26/Skp2/Znrf2/Ube4a/Rnf14/Dz…	70
cluster4	GO:1903364	positive regulation of cellular protein catabolic process	55/3648	130/23843	1.24392e-13	2.8548e-11	2.05071e-11	Akt1/Ubqln1/Cbfa2t3/Rnf114/Pttg1ip/Psen2/Chfr/Mdm2/Sumo2/Atxn3/Hsp90aa1/Plk2/Dab2/Rnf19a/Csnk1e/Ptk2/Gsk3b/Axin1/Rnf138/Bag6/Csnk1a1/Egf/Fbxw7/Rnf19b/Rchy1/Edem1/Msn/Taf1/Vps35/Rdx/Fbxo22/Gclc/Pias1/Trib1/Tmtc3/Rnf139/Socs5/Bbs7/Cd81/Edem2/E330034G19Rik/Lonrf1/Fbxl5/Lrp1/Cop1/Pcsk9/Socs4/Lonrf2/Tmem67/Ubqln2/Amer1/Zfand2a/Usp13/Gsk3a/Rnf14	55
cluster4	GO:0031346	positive regulation of cell projection organization	126/3648	434/23843	1.68699e-13	3.72825e-11	2.67814e-11	Ins2/Cdh4/Sez6/Rac1/Tiam1/Map2k1/Eif4g2/Kit/Apc/Arpc2/Ptbp1/Cdc42/Rala/Eps8/Mapt/Fyn/Actr2/Cobl/Nav3/Acsl6/Efemp1/Itsn2/Nf1/Numb/Hsp90aa1/Carmil1/Sema4d/Hnrnpk/Dlg5/Enpp2/Il1rap/Dnm1l/Gsk3b/Robo1/Atf1/Nr3c1/Dpysl3/Nedd4l/Htr7/Mark2/Bbs4/Baiap2/Cpeb1/Itgb1/Nrp1/Rp1/Epha4/Serpine2/Shox2/Ptprd/Plaa/Hgf/Wasf2/Mapkapk5/Fscn1/Auts2/Wasl/Ezh2/Cux1/Plxna1/Plxnd1/Lrp6/Cyfip1/Ptpn5/Cask/Pak3/Gpm6a/Tenm3/Fg…	126
cluster4	GO:0006397	mRNA processing	126/3648	439/23843	4.13915e-13	8.82082e-11	6.33632e-11	Snrnp27/Crnkl1/Celf2/Prpf6/Snrpd1/Slbp/Hnrnpa2b1/Prkaca/Ddx39/Pan2/Bcas2/Ptbp1/Khsrp/Hnrnph1/Snrpb2/Rbfox1/Rnmt/Raver1/Rbm25/Ccnt1/Snrpf/Slu7/Pnpt1/Ern1/Luc7l3/Snw1/Papola/Srsf5/Snrnp48/Hnrnpk/Smn1/Srek1ip1/Ecd/Wbp4/Rbm26/Rnf219/Acin1/Pabpn1/Hsf1/Zcrb1/Tra2b/Son/Scaf4/Prmt5/Srsf7/Mtpap/Rbm27/Cpeb1/Thoc3/Sf3b1/Khdrbs2/Cwc22/Xrn2/Cstf1/Rbm38/Rbm39/Prpf38b/Ptbp2/Celf3/Zranb2/Rnf20/Ptbp3/Smu1/Psip1/M…	126
cluster4	GO:0061564	axon development	137/3648	493/23843	5.68942e-13	1.17065e-10	8.4092e-11	Lhx2/Cdh4/Efnb2/Ifrd1/Rac1/Tiam1/Klf4/Efna2/Ddr1/Etv1/Ulk2/Map2k1/Eif4g2/Apc/Kif5b/Nfib/Map2/Xk/Gata3/Cers2/Top2b/Kif3a/Mapt/Sema6a/Stxbp5/Lama2/Kera/Cobl/Cyfip2/Llgl1/Rab10/Ttc8/Atl1/Numb/Mtr/Gli3/Sema4d/Smn1/Arhgef28/Zswim8/Dpysl2/Ptk2/Gsk3b/Robo1/Enah/Cdh2/Smad4/Jak2/Mark2/Usp33/Itgb1/Nrp1/Unc5a/Klf7/Nrp2/Raph1/Dst/Epha4/Vangl2/Tnn/Kif5c/Nr4a2/Abl1/Pax6/Shox2/Efna1/Dab1/Dock7/Apbb2/Epha5/Auts2…	137
cluster4	GO:0045787	positive regulation of cell cycle	104/3648	343/23843	1.19651e-12	2.37986e-10	1.70954e-10	Cdc45/Ins2/Ddx3x/Akt1/Spag5/Dbf4/Med25/Stat5a/Pkn2/Prkaca/Zbtb17/Usp19/Dazl/Ccnt1/Rab11fip4/Cenpv/Tbx3/Fbxo5/Tcf3/Mdm2/Rps6kb1/Stxbp4/Ccnk/Edn1/Slf1/Fgf10/Gata4/Rgcc/Rb1/Nipbl/Rad21/Mtbp/Hsf1/Racgap1/Cdkn1a/Hsp90ab1/Brd4/Pim1/Wiz/Ndc80/Spast/Pggt1b/Lmnb1/Anxa1/Kif20b/Pidd1/Plk4/Sgo2a/Ccnt2/Abl1/Pkp4/Meis2/Bcl2l11/Rbm38/Fam83d/Ect2/Larp7/Lef1/Egf/Cks1b/Orc1/Eif4g3/Kmt2e/Ccnl2/Mapre3/Cdc7/Cit/Mad2l…	104
cluster4	GO:1903050	regulation of proteolysis involved in cellular protein catabolic process	69/3648	193/23843	1.91362e-12	3.6834e-10	2.64592e-10	Gna12/Akt1/Dlgap1/Ubqln1/Prkaca/Cbfa2t3/Rnf114/Usp19/Psen2/Chfr/Mdm2/Sumo2/Atxn3/Plk2/Pbk/Dab2/Rnf19a/Csnk1e/Ptk2/Usp7/Gsk3b/Usp25/Hsp90ab1/Axin1/Rnf138/Bag6/Csnk1a1/Sufu/Epha4/Efna1/Egf/Fbxw7/Sdcbp/Rnf19b/Ube2k/Rchy1/Tmf1/Edem1/Taf1/N4bp1/Fbxo22/Gclc/Pias1/Trib1/Senp1/Ccar2/Tmtc3/Rnf139/Socs5/Bbs7/Edem2/E330034G19Rik/Lonrf1/Ufl1/Cop1/Ubac2/Socs4/Lonrf2/Tmem67/Ubqln2/Taf9/Zfand2a/Usp13/Gsk3a/Rnf1…	69
cluster4	GO:0061136	regulation of proteasomal protein catabolic process	62/3648	165/23843	2.08503e-12	3.81217e-10	2.73842e-10	Gna12/Akt1/Dlgap1/Ubqln1/Prkaca/Cbfa2t3/Rnf114/Usp19/Psen2/Chfr/Mdm2/Sumo2/Atxn3/Plk2/Pbk/Dab2/Rnf19a/Csnk1e/Usp7/Gsk3b/Usp25/Hsp90ab1/Axin1/Rnf138/Bag6/Csnk1a1/Fbxw7/Sdcbp/Rnf19b/Ube2k/Rchy1/Tmf1/Edem1/Taf1/N4bp1/Fbxo22/Gclc/Pias1/Trib1/Senp1/Ccar2/Tmtc3/Socs5/Bbs7/Edem2/E330034G19Rik/Lonrf1/Ufl1/Cop1/Ubac2/Socs4/Lonrf2/Tmem67/Ubqln2/Taf9/Zfand2a/Usp13/Gsk3a/Rnf14/Svip/Dda1/Psme3	62
cluster4	GO:1990778	protein localization to cell periphery	90/3648	283/23843	2.10829e-12	3.81217e-10	2.73842e-10	Ins2/Cdh1/Ift20/Tulp3/Jup/Akt1/Rac1/Tmbim1/Kif5b/Clip3/Efr3a/Golga7/Epb41l2/Stx7/Sptbn1/Efr3b/Rab10/Ttc8/Mpp5/Numb/Camk2g/Slmap/Fyb/Dab2/Scrib/Arl6/Dlg1/Pdpk1/Pkdcc/Rock1/Cdh2/Pacs1/Sorbs1/Lztfl1/Itgb1/Lypla1/Lypd1/Rab29/Lin7c/Snap23/Tspan5/Tmem59/Vamp3/Fam126a/Kcnip4/Prkg2/Tesc/Lrp6/C2cd5/Sytl2/Cln3/Cask/Tub/Gas6/Vps35/Rdx/Atp1b3/Acsl3/Clasp2/Hectd1/Anln/Ttc7/Rab8b/Ppfia1/Prkci/Dennd4c/Golga4/Pi…	90
cluster4	GO:0043087	regulation of GTPase activity	91/3648	289/23843	2.97686e-12	5.22439e-10	3.75287e-10	Ocrl/Snx9/Tiam1/Tbc1d8/Chn2/Map2k1/Evi5/Crk/Ccl4/Lims1/Tbc1d15/Snx13/Ccl11/Nf1/Pecam1/Dvl2/Ttc8/Eif5/Sema4d/Iqgap2/Sh3bp1/Bcl6/Scrib/Gsk3b/Racgap1/Cxcl13/Mut/Lars/Bbs4/Dock9/Itgb1/Epha4/Rgs2/Rgs7/Rsu1/Gapvd1/Gpsm1/Pkp4/Itga6/Arhgap1/Gnas/Ect2/Rap1gds1/Rgp1/Dock7/Tbc1d1/Tbc1d14/Epha5/Ezh2/Plxna1/Plxnd1/Rasa3/Rdx/Rasa2/Mtss1l/Elmod2/Dennd1a/Rab3gap1/Sh3bp4/Sgsm2/Ric1/Dgki/Rab3gap2/Picalm/Myo9a/Rcc2…	91
cluster4	GO:0033044	regulation of chromosome organization	100/3648	330/23843	3.35887e-12	5.72639e-10	4.11348e-10	Cdc45/Axin2/Uhrf1/Daxx/Hnrnpa2b1/Trim28/Apc/Kmt2b/Ctnnb1/Tinf2/Tex14/Pax5/Anapc1/Naf1/Gata3/H3f3b/Ncor1/Cenpv/Tada2a/Pttg1/Cdc27/Snw1/Rps6ka5/Ylpm1/Slf1/Xrcc4/Pinx1/Rb1/Nipbl/Rad21/Atad2/Mtbp/Bcl6/Ndc80/Phf1/Smad4/Cep192/Snca/Sgo2a/Trip12/Nek7/Phf19/Rtf1/Dnmt3b/Dhx36/Nbn/Rnf20/Mier1/Kmt2e/Rnf4/Nelfa/Tada2b/Mtf2/Mapkapk5/Cit/Auts2/Pot1a/Mad2l1/Kdm5a/Atrx/Dkc1/Tnks/Brd7/Terf2/Chek1/Flcn/Mad2l1bp/Be…	100
cluster4	GO:0010639	negative regulation of organelle organization	108/3648	369/23843	5.20325e-12	8.62439e-10	6.19522e-10	Akt1/Tchp/Apc/Arpc2/Rbm14/Tinf2/Mid1ip1/Tex14/Clip3/Pax5/Map2/Capza2/Eps8/H3f3b/Mapt/Trim37/Esr1/Fbxo5/Nav3/Mdm1/Sptbn1/Pttg1/Pecam1/Carmil1/Xrcc4/Pinx1/Rgcc/Rad1/Rad21/Atad2/Mtbp/Dnm1l/Lima1/Arhgap28/Ndc80/Phf1/Smad4/Cep192/Bbs4/Snca/Rp1/Tmem14a/Trip12/Camsap1/Dnmt3b/Mapre1/Nbn/Hgf/Wasf2/Add1/Mtf2/Sirt4/Pot1a/Mtpn/Mad2l1/Add2/Kdm5a/Fgfr2/Swap70/Atrx/Tnks/Slit2/Terf2/Rdx/Chek1/Map4/Flcn/Clasp2/Sp…	108
cluster4	GO:0006275	regulation of DNA replication	49/3648	118/23843	6.07479e-12	9.79683e-10	7.03742e-10	Ins2/Rac1/Dbf4/Cdc42/Nf2/Tnfaip1/Hus1/Wrnip1/Fgf10/Esco2/Donson/Atf1/Wiz/Esco1/Smc3/Stag2/Nucks1/Pcna/Fbxw7/Stoml2/Cdc7/Rfc5/Pla2g1b/Blm/Kctd13/Atrx/Fgfr1/Bmp5/Tipin/Inppl1/Ccdc88a/Map2k4/Usp37/Ino80/Zranb3/Dna2/Ciz1/Timeless/Smc1a/Brca2/Wapl/Shc1/Pid1/E2f8/Ticrr/Gli2/Ankrd17/Npm1/Trp53	49
cluster4	GO:0006913	nucleocytoplasmic transport	94/3648	306/23843	6.34575e-12	9.86016e-10	7.08292e-10	Jup/Akt1/Cse1l/Stat3/Hnrnpa2b1/Prkaca/Ddx39/Tmco6/Pttg1ip/Chp1/Ddx19a/Akap1/Gle1/Ppp1r12a/Mdm2/Nup85/Ywhae/Nemf/Nfkbia/Ppm1a/Hsp90aa1/Gli3/Nup153/Rbm26/Pabpn1/Eny2/Bcl6/Gsk3b/Cdkn1a/Hsp90ab1/Axin1/Rbm27/Jak2/Thoc3/Stradb/Uhmk1/Nup35/Ect2/Nmd3/Srsf10/Sdad1/Rita1/Ogg1/Ipo5/Ptpn5/Gas6/Agt/Phip/Fbxo22/Nup93/Ctdspl2/Ddx19b/Ppp3r1/Rsrc1/Nup54/Thoc2/Ubr5/Nsrp1/Smg6/Mlxip/Pcid2/Dag1/Ipo8/Ranbp17/Nup88/Nx…	94
cluster4	GO:0140014	mitotic nuclear division	85/3648	266/23843	6.44455e-12	9.86016e-10	7.08292e-10	Ins2/Spag5/Apc/Cdc20/Cdc42/Ppp2r1a/Tex14/Kif11/Anapc1/Fbxw5/Eps8/Esr1/Fbxo5/Cep57l1/Pttg1/Cdc27/Edn1/Slf1/Kif2a/Pinx1/Rgcc/Pibf1/Rb1/Nipbl/Rad21/Mtbp/Nde1/Racgap1/Sgo1/Ndc80/Spast/Kifc5b/Cep192/Kif20b/Smc3/Xiap/Stag2/Nuf2/Kif18a/Tpx2/Dsn1/Egf/Chmp5/Cdca8/Rcc1/Cenpc1/Cit/Mad2l1/Fgfr2/Abraxas2/Bccip/Atrx/Tnks/Birc3/Chek1/Phip/Kif23/Mzt1/Clasp2/Tubgcp5/Ino80/Smc4/Mad2l1bp/Ncapd3/Becn1/Slf2/Cep85/Nca…	85
cluster4	GO:0016358	dendrite development	88/3648	280/23843	7.57949e-12	1.13067e-09	8.12202e-10	Sez6/Rac1/Tiam1/Eif4g2/Cdc20/Cdc42/D130043K22Rik/Map2/Slc12a5/Fyn/Actr2/Cobl/Numb/Hecw1/Sema4d/Hnrnpk/Plk2/Dlg5/Csmd3/Asap1/Il1rap/Dnm1l/Gsk3b/Robo1/Strn/Nr3c1/Spire1/Nedd4l/Bbs4/Baiap2/Hprt/Itgb1/Nrp1/Klf7/Epha4/Efna1/Pdlim5/Ptprd/Dab1/Epha5/Mapkapk5/Cit/Wasl/Ezh2/Cux1/Cyfip1/Chrna7/Pak4/Cask/Pak3/Bmp5/Trak1/Ephb1/Ptprf/Adgrb3/Atp7a/Grn/Grip1/Dcdc2a/Fstl4/Kidins220/Shank2/Camk1d/Picalm/Grin3a/Cp…	88
cluster4	GO:0051169	nuclear transport	94/3648	307/23843	7.78892e-12	1.13357e-09	8.14287e-10	Jup/Akt1/Cse1l/Stat3/Hnrnpa2b1/Prkaca/Ddx39/Tmco6/Pttg1ip/Chp1/Ddx19a/Akap1/Gle1/Ppp1r12a/Mdm2/Nup85/Ywhae/Nemf/Nfkbia/Ppm1a/Hsp90aa1/Gli3/Nup153/Rbm26/Pabpn1/Eny2/Bcl6/Gsk3b/Cdkn1a/Hsp90ab1/Axin1/Rbm27/Jak2/Thoc3/Stradb/Uhmk1/Nup35/Ect2/Nmd3/Srsf10/Sdad1/Rita1/Ogg1/Ipo5/Ptpn5/Gas6/Agt/Phip/Fbxo22/Nup93/Ctdspl2/Ddx19b/Ppp3r1/Rsrc1/Nup54/Thoc2/Ubr5/Nsrp1/Smg6/Mlxip/Pcid2/Dag1/Ipo8/Ranbp17/Nup88/Nx…	94
cluster4	GO:0072657	protein localization to membrane	129/3648	472/23843	9.50685e-12	1.35065e-09	9.70223e-10	Ins2/Cdh1/Ift20/Tulp3/Jup/Akt1/Rac1/Tiam1/Tmbim1/Arpc2/Zdhhc24/Kif5b/Srp14/Clip3/Srp19/Efr3a/Golga7/Arl5b/Myo1c/Pex3/Rab32/Fyn/Stx7/Ap3d1/Sptbn1/Efr3b/Rab10/Ttc8/Mpp5/Numb/Hsp90aa1/Camk2g/Slmap/Zdhhc20/Fyb/Dab2/Scrib/Arl6/Dlg1/Pdpk1/Pkdcc/Rock1/Cdh2/Bag6/Npc1/Pacs1/Sorbs1/Lztfl1/Chm/Itgb1/Pard3/Lypla1/Lypd1/Rab29/Nme7/Lin7c/Snap23/Sec62/Ssr3/Glrb/Tspan5/Tmem59/Vamp3/Fam126a/Kcnip4/Prkg2/Tesc/Exoc…	129
cluster4	GO:0034330	cell junction organization	76/3648	230/23843	1.3479e-11	1.87045e-09	1.34361e-09	Cdh1/Cdh4/Lsr/Jup/Rac1/Pkn2/Prkaca/Cdc42/Ctnnb1/Nf2/Actn1/Cntnap1/Myo1c/Perp/Ptprk/Lims1/Itgb4/Mpp5/Numb/Dlg5/Mtss1/Enpp2/Sh3bp1/Ptk2/Dlg1/Pdpk1/Rock1/Cdh2/Nedd4l/Sorbs1/Itgb1/Nrp1/Pard3/Lamc1/Abl1/Pkp4/Itgav/Ect2/Add1/Pxn/Fscn1/Cdh13/Agt/Rdx/Smad3/Pdcd6ip/Flcn/Clasp2/Tesk2/Micall2/Rab8b/Prkci/Ctnna1/Tgfb2/Myo9a/Rcc2/Pard6b/Whamm/Gjb2/Cdh19/Efna5/Cdh20/Actn2/Epha3/Rap1b/Actn4/Mpp7/Bcas3/Cdh3/Rapg…	76
cluster4	GO:0031589	cell-substrate adhesion	93/3648	306/23843	1.59007e-11	2.15635e-09	1.54899e-09	Jup/Rac1/Tiam1/Axl/Lamb1/Cd36/Ddr1/Nid1/Arpc2/Ctnnb1/Mertk/Csf1/Actn1/Crk/Ptprk/Lims1/Nf1/Pecam1/Itgb4/Atxn3/Carmil1/Olfm4/Dab2/Has2/Enpp2/Bcl6/Ptk2/Gsk3b/St6gal1/Smoc2/Pdpk1/Rock1/Pcsk5/Jak2/Sorbs1/Vwa2/Adam8/Mkln1/Itgb1/Nrp1/Lamc1/Tnn/Rsu1/Itga8/Abl1/Itgb6/Itgav/Itga6/Hsd17b12/Jag1/Bcl2l11/Postn/Efna1/Vamp3/Pxn/Adamts9/Cask/Gas6/Adam9/Cdh13/Agt/Smad3/Ephb1/Clasp2/Antxr1/Tesk2/Abi3bp/Hpse/Micall…	93
cluster4	GO:0007264	small GTPase mediated signal transduction	133/3648	495/23843	1.65856e-11	2.16195e-09	1.55301e-09	Gna12/Rac1/Sipa1l2/Tiam1/Arhgef40/Map2k1/Trim28/Cdc42/Rala/Csf1/Eps8/Cyth1/Tnfaip1/Abr/Rhot1/Crk/Rab3d/Rab32/Rhobtb1/Fgd6/Srgap1/Rab36/Itsn2/Rab10/Nf1/Pecam1/Rhobtb3/Arhgef28/Plk2/Fgf10/Nisch/Rab2b/Trio/Asap1/Sh3bp1/Bcl6/Arl6/Robo1/Rab12/Tiam2/Arhgap28/Rock1/Cdh2/Shoc2/Baiap2/Chm/Dock9/Cnksr2/Itgb1/Nrp1/Smap1/Rab29/Vangl2/Ralgps2/Rsu1/Abl1/Rab14/Arhgap1/Ect2/Nras/Iqgap3/Rap1gds1/Sdcbp/Dab1/Dock7/…	133
cluster4	GO:0032886	regulation of microtubule-based process	73/3648	218/23843	1.66666e-11	2.16195e-09	1.55301e-09	Chordc1/Rac1/Spag5/Ccdc65/Apc/Rbm14/Ctnnb1/Mid1ip1/Kif11/Clip3/Fbxw5/Map2/Rhot1/Kif3a/Mapt/Trim37/Dnah11/Nav3/Mdm1/Ska2/Plk2/Gsk3b/Atat1/Cep192/Cdk2ap2/Smc3/Bbs4/Plk4/Stag2/Snca/Rp1/Dst/Rgs2/Abl1/Camsap1/Kif18a/Tpx2/Mapre1/Ccdc39/Chmp5/Rnf4/Tacc2/Cfap20/Dixdc1/Chek1/Pdcd6ip/Clasp2/Specc1l/Trim36/Mid1/Togaram1/Slain2/Cyld/Cep85/Ckap2/Bicd2/Mcph1/Smc1a/Camsap2/Agrn/Spice1/Pkhd1/Cep120/Efna5/Tmem67/…	73
cluster4	GO:0034329	cell junction assembly	65/3648	185/23843	1.99755e-11	2.53604e-09	1.82173e-09	Cdh1/Cdh4/Lsr/Jup/Rac1/Pkn2/Prkaca/Ctnnb1/Actn1/Cntnap1/Myo1c/Ptprk/Lims1/Itgb4/Mpp5/Dlg5/Enpp2/Sh3bp1/Ptk2/Dlg1/Pdpk1/Rock1/Cdh2/Nedd4l/Sorbs1/Itgb1/Nrp1/Pard3/Lamc1/Abl1/Pkp4/Itgav/Ect2/Pxn/Fscn1/Cdh13/Agt/Smad3/Pdcd6ip/Flcn/Clasp2/Tesk2/Micall2/Ctnna1/Myo9a/Rcc2/Pard6b/Whamm/Gjb2/Cdh19/Efna5/Cdh20/Actn2/Epha3/Rap1b/Actn4/Mpp7/Bcas3/Cdh3/Rapgef2/Rap1a/Cgn/Capza1/Zfp703/Frmpd2	65
cluster4	GO:0006261	DNA-dependent DNA replication	52/3648	133/23843	2.15636e-11	2.68062e-09	1.92559e-09	Cdc45/Mcm2/Slbp/Pola1/Atad5/Rev3l/Helb/Pole2/Wrnip1/Rrm2b/Mcm4/Donson/Wiz/Smc3/Stag2/Prim2/Nucks1/Pcna/Fbxw7/Stoml2/Cdc7/Rfc5/Mcm7/Blm/Atrx/Fgfr1/Wrn/Orc6/Bmp5/Tipin/Rfwd3/Ino80/Baz1a/Zranb3/Dna2/Wdhd1/Ciz1/Timeless/Smc1a/Brca2/Pid1/Mms22l/E2f8/Ticrr/Mcmbp/Lig4/Fancm/Lig1/Npm1/Mcm9/Upf1/Bod1l	52
cluster4	GO:1903829	positive regulation of cellular protein localization	100/3648	340/23843	2.32082e-11	2.82618e-09	2.03015e-09	Ins2/Jup/Akt1/Prkaca/Cd247/Apc/Zbtb17/Arpc2/Cdc42/Kif5b/Clip3/Nkap/Myo1c/Kif3a/Mapt/Fyn/Epb41l2/Mdm2/Sptbn1/Ywhae/Ppm1a/Hsp90aa1/Gli3/Hnrnpk/Pinx1/Nipbl/Dlg1/Gsk3b/Hsp90ab1/Ndc80/Pdpk1/Dtwd2/Jak2/Kif20b/Sorbs1/Itgb1/Nmur1/Rab29/Sec16b/Hnmt/Stard7/Ect2/Nmd3/Fbxw7/Asph/Cdkl2/Edem1/C2cd5/Ipo5/Ptpn5/Msn/Dkc1/Gas6/Eif2ak3/Rdx/Tmem30a/Ccdc88a/Prr5l/Acsl3/Lrig2/Ctdspl2/Tmem30b/Ice1/Oaz1/Cyld/Micall2/Ubr…	100
cluster4	GO:0032434	regulation of proteasomal ubiquitin-dependent protein catabolic process	48/3648	119/23843	3.43497e-11	4.09929e-09	2.94467e-09	Gna12/Akt1/Ubqln1/Cbfa2t3/Rnf114/Psen2/Chfr/Mdm2/Sumo2/Plk2/Pbk/Dab2/Rnf19a/Csnk1e/Usp7/Gsk3b/Hsp90ab1/Axin1/Rnf138/Bag6/Csnk1a1/Sdcbp/Rnf19b/Ube2k/Rchy1/Taf1/N4bp1/Fbxo22/Gclc/Pias1/Trib1/Senp1/Ccar2/Socs5/Bbs7/E330034G19Rik/Lonrf1/Ufl1/Cop1/Socs4/Lonrf2/Ubqln2/Taf9/Zfand2a/Gsk3a/Rnf14/Svip/Dda1	48
cluster4	GO:0007409	axonogenesis	125/3648	461/23843	3.52062e-11	4.11913e-09	2.95892e-09	Lhx2/Cdh4/Efnb2/Ifrd1/Rac1/Tiam1/Efna2/Etv1/Ulk2/Map2k1/Eif4g2/Apc/Kif5b/Nfib/Map2/Xk/Gata3/Top2b/Kif3a/Mapt/Sema6a/Stxbp5/Lama2/Kera/Cobl/Cyfip2/Llgl1/Rab10/Ttc8/Atl1/Numb/Gli3/Sema4d/Smn1/Arhgef28/Zswim8/Dpysl2/Ptk2/Gsk3b/Robo1/Enah/Cdh2/Smad4/Mark2/Usp33/Itgb1/Nrp1/Unc5a/Klf7/Nrp2/Raph1/Dst/Epha4/Vangl2/Tnn/Kif5c/Nr4a2/Abl1/Pax6/Shox2/Efna1/Dab1/Dock7/Apbb2/Epha5/Auts2/Fezf1/Plxna1/Plxnd1/Vasp…	125
cluster4	GO:0016197	endosomal transport	61/3648	171/23843	3.99211e-11	4.58094e-09	3.29066e-09	Trappc10/Vps50/Snx9/Dennd1c/Mcoln1/Cdc42/Evi5/Tmem87b/Rbsn/Rab11fip4/Ap3d1/Nsg2/Rab10/Ankfy1/Ube2o/Gosr2/Rhobtb3/Laptm4b/Scrib/Tbc1d23/Snx4/Tmem50b/Dpy30/Vti1a/Gbf1/Pikfyve/Rab29/Stx6/Rab14/Arhgap1/Lrba/Chmp5/Rgp1/Eps15/Tmem50a/Vamp3/Tbc1d14/Rab6a/Vps36/Leprotl1/Vps35/Tmem87a/Snx2/Washc4/Heatr5a/Plekhj1/Dennd1a/Dennd5a/Ap5m1/Micall2/Sgsm2/Dennd2a/Ric1/Lmtk2/Picalm/Epg5/Snx18/Sorl1/Actn2/Alms1/Rab7	61
cluster4	GO:2000058	regulation of ubiquitin-dependent protein catabolic process	54/3648	143/23843	4.32551e-11	4.86987e-09	3.49821e-09	Gna12/Akt1/Ubqln1/Cbfa2t3/Rnf114/Psen2/Chfr/Mdm2/Sumo2/Plk2/Pbk/Dab2/Rnf19a/Csnk1e/Ptk2/Usp7/Gsk3b/Hsp90ab1/Axin1/Rnf138/Bag6/Csnk1a1/Sufu/Egf/Fbxw7/Sdcbp/Rnf19b/Ube2k/Rchy1/Taf1/N4bp1/Fbxo22/Gclc/Pias1/Trib1/Senp1/Ccar2/Rnf139/Socs5/Bbs7/E330034G19Rik/Lonrf1/Ufl1/Cop1/Socs4/Lonrf2/Ubqln2/Taf9/Zfand2a/Gsk3a/Rnf14/Hipk2/Svip/Dda1	54
cluster4	GO:0000819	sister chromatid segregation	62/3648	176/23843	5.08151e-11	5.61507e-09	4.03351e-09	Axin2/Spag5/Apc/Cdc20/Ctnnb1/Ppp2r1a/Tex14/Anapc1/Top2b/Cep57l1/Sycp3/Pttg1/Cdc27/Slf1/Pinx1/Pibf1/Rb1/Nipbl/Rad21/Mtbp/Racgap1/Sgo1/Ndc80/Esco1/Cep192/Smc3/Stag2/Sgo2a/Nuf2/Kif18a/Dsn1/Fbxw7/Chmp5/Cdca8/Cenpc1/Cit/Mad2l1/Atrx/Tnks/Kif23/Ino80/Smc4/Mad2l1bp/Ncapd3/Becn1/Slf2/Ncapd2/Pcid2/Bub1b/Smc1a/Wapl/Ccnb1/Bod1/Cenpe/Champ1/Phf13/Mcmbp/Dis3l2/Espl1/Cdc26/Seh1l/Nup62	62
cluster4	GO:0070507	regulation of microtubule cytoskeleton organization	64/3648	185/23843	6.07873e-11	6.59487e-09	4.73734e-09	Chordc1/Rac1/Spag5/Apc/Rbm14/Ctnnb1/Mid1ip1/Kif11/Clip3/Fbxw5/Map2/Mapt/Trim37/Nav3/Mdm1/Ska2/Plk2/Gsk3b/Atat1/Cep192/Cdk2ap2/Smc3/Plk4/Stag2/Snca/Rp1/Dst/Rgs2/Abl1/Camsap1/Kif18a/Tpx2/Mapre1/Chmp5/Rnf4/Dixdc1/Chek1/Pdcd6ip/Clasp2/Specc1l/Trim36/Mid1/Togaram1/Slain2/Cyld/Cep85/Ckap2/Bicd2/Mcph1/Smc1a/Camsap2/Agrn/Spice1/Pkhd1/Cep120/Efna5/Tmem67/Epha3/Map1b/Npm1/Gnai1/Cenpj/Cep76/Nup62	64
cluster4	GO:0008608	attachment of spindle microtubules to kinetochore	21/3648	31/23843	6.65754e-11	7.09385e-09	5.09577e-09	Spag5/Apc/Tex14/Rb1/Racgap1/Sgo1/Ndc80/Nuf2/Knl1/Dsn1/Ect2/Cenpc1/Abraxas2/Becn1/Rcc2/Brca2/Ccnb1/Bod1/Cenpe/Champ1/Seh1l	21
cluster4	GO:1903320	regulation of protein modification by small protein conjugation or removal	70/3648	211/23843	6.95318e-11	7.27888e-09	5.22869e-09	Akt1/Daxx/Pias4/Ubqln1/Cdc20/Ctnnb1/Pttg1ip/Psen2/Chp1/Chfr/Ube2i/Sash1/Arnt/Fbxo5/Fyn/Ube2d1/Peli1/Sumo2/Hsp90aa1/Pdcd6/Pinx1/Hsp90ab1/Axin1/Ndfip1/Tollip/Xiap/Trip12/Rassf5/Abl1/Dcun1d1/Fbxw7/Rwdd3/Rnf20/Plaa/Rnf4/Rchy1/Mad2l1/Taf1/N4bp1/Sprtn/Birc3/Rnf111/Gclc/Pias1/Trib1/Fkbp1a/Siah2/Topors/Kdm1a/Anapc10/Otud4/Rnf139/Ubr5/Atg5/Dcun1d2/Wdr70/Ufl1/Ripk2/Tspo/Dtx3l/Nlrc3/Amer1/Traf7/Ndfip2/Skp2/…	70
cluster4	GO:0006338	chromatin remodeling	54/3648	145/23843	8.00818e-11	8.23876e-09	5.9182e-09	Scmh1/Daxx/Ctnnb1/Arid1a/Vps72/Hmgb3/Gata3/H3f3b/Kdm6b/Cenpv/Tada2a/Sycp3/Dek/Chd1/Satb1/Nr3c1/Hells/Sp100/Ptma/Suv39h2/Ssrp1/Tada2b/Brdt/Piwil1/Smarcad1/Atrx/Rbbp7/Msl3/Morf4l2/Smarca5/Chek1/Zbtb1/Ino80/Hmgxb4/Baz1a/Kdm6a/Satb2/Tnrc18/Rere/Bptf/Psme4/Chd7/Tox/Setd1a/Pbrm1/Tox3/Hjurp/Msl3l2/Chd8/Cebpg/Npm1/Rbbp4/Top1/Cecr2	54
cluster4	GO:1901800	positive regulation of proteasomal protein catabolic process	42/3648	99/23843	8.47912e-11	8.57541e-09	6.16003e-09	Akt1/Ubqln1/Cbfa2t3/Rnf114/Psen2/Chfr/Mdm2/Sumo2/Atxn3/Plk2/Dab2/Rnf19a/Csnk1e/Gsk3b/Axin1/Rnf138/Bag6/Csnk1a1/Fbxw7/Rnf19b/Rchy1/Edem1/Taf1/Fbxo22/Gclc/Pias1/Trib1/Tmtc3/Socs5/Bbs7/Edem2/E330034G19Rik/Lonrf1/Cop1/Socs4/Lonrf2/Tmem67/Ubqln2/Zfand2a/Usp13/Gsk3a/Rnf14	42
cluster4	GO:0051656	establishment of organelle localization	112/3648	405/23843	1.01689e-10	1.01129e-08	7.2645e-09	Snapin/Spag5/Stard3nl/Map2k1/Kit/Cdc42/Kif5b/Ctnnb1/Rhot1/Myo1c/Mapt/Actr2/Ap3d1/Myo19/Llgl1/Llgl2/Hif1a/Pdcd6/Fgf10/Ap3m1/Pinx1/Dpysl2/Pibf1/Ywhaz/Scrib/Ptk2/Nde1/Dlg1/Dnm1l/Snx4/Synj1/Ndc80/Spast/Pdpk1/Ap3s1/Spire1/Map4k2/Gbf1/Fyco1/Snca/Sec16b/Cenpf/Nuf2/Kif5c/Kif18a/Pax6/Snap23/Tmem230/Napb/Fam83d/Nmd3/Gem/Fmn2/Chmp5/Unc13b/Dock7/Cdca8/Cenpc1/Sdad1/Atp2a2/Rph3a/Wasl/Exoc4/Sytl2/Cln3/Fgfr2/Tac…	112
cluster4	GO:0072659	protein localization to plasma membrane	78/3648	249/23843	1.37258e-10	1.34266e-08	9.64479e-09	Ins2/Cdh1/Ift20/Jup/Akt1/Rac1/Tmbim1/Kif5b/Clip3/Efr3a/Golga7/Stx7/Sptbn1/Efr3b/Rab10/Ttc8/Mpp5/Numb/Camk2g/Slmap/Fyb/Dab2/Scrib/Arl6/Dlg1/Pdpk1/Pkdcc/Rock1/Cdh2/Pacs1/Sorbs1/Itgb1/Lypla1/Lypd1/Tspan5/Tmem59/Vamp3/Fam126a/Kcnip4/Prkg2/Tesc/Lrp6/C2cd5/Sytl2/Cln3/Cask/Gas6/Vps35/Rdx/Atp1b3/Acsl3/Clasp2/Hectd1/Ttc7/Rab8b/Ppfia1/Prkci/Dennd4c/Golga4/Picalm/Lrp1/Pid1/Gpr158/Golph3l/Pls1/Abca12/Vamp7/R…	78
cluster4	GO:1903052	positive regulation of proteolysis involved in cellular protein catabolic process	45/3648	112/23843	1.62878e-10	1.56757e-08	1.12604e-08	Akt1/Ubqln1/Cbfa2t3/Rnf114/Psen2/Chfr/Mdm2/Sumo2/Atxn3/Plk2/Dab2/Rnf19a/Csnk1e/Ptk2/Gsk3b/Axin1/Rnf138/Bag6/Csnk1a1/Egf/Fbxw7/Rnf19b/Rchy1/Edem1/Taf1/Fbxo22/Gclc/Pias1/Trib1/Tmtc3/Rnf139/Socs5/Bbs7/Edem2/E330034G19Rik/Lonrf1/Cop1/Socs4/Lonrf2/Tmem67/Ubqln2/Zfand2a/Usp13/Gsk3a/Rnf14	45
cluster4	GO:0045786	negative regulation of cell cycle	119/3648	442/23843	1.67894e-10	1.59019e-08	1.14229e-08	Med25/Klf4/Map2k1/Eif2ak4/Prkaca/Apc/Zbtb17/Rbm14/Ctnnb1/Zfp655/Tex14/Chfr/Gata3/Top2b/Trim37/Esr1/Fbxo5/Ptprk/Mdm2/Mdm1/Hus1/Pttg1/Pnpt1/Prr11/Ern1/Ccnk/Plk2/Fgf10/Pinx1/Lats2/Rgcc/Rb1/Rad1/Rad21/Stk3/Mtbp/Hsf1/Scrib/Dlg1/Donson/Cdkn1a/Hsp90ab1/Ndc80/Cep192/Cdk2ap2/Smc3/Pidd1/Stag2/Angel2/Uhmk1/Abl1/Atf2/Rbm38/Dclre1b/Fbxw7/Trp53inp1/Nbn/Npr2/Syf2/Kmt2e/Zbtb49/Apbb2/Clock/Ezh2/Mad2l1/Mbd4/Blm/Fg…	119
cluster4	GO:0018205	peptidyl-lysine modification	96/3648	335/23843	2.76253e-10	2.57563e-08	1.85017e-08	Hdac9/Pias4/Por/Trim28/Kmt2b/Ezh1/Ctnnb1/Pax5/Ube2i/Arnt/Gata3/Kansl1/Tada2a/Tcf3/Yeats4/Mdm2/Wdr82/Ncoa1/Sumo2/Per1/Snw1/Rps6ka5/Brd1/Senp5/Brd4/Dpy30/Phf1/Esco1/Bag6/Atat1/Smad4/Naa40/Tollip/Snca/Ing5/Tada1/Suv39h2/Bmi1/Phf19/Wdr5/Rtf1/Dnmt3b/Lef1/Rwdd3/Cth/Pole3/Kmt2e/Rnf4/Nelfa/Tada2b/Mtf2/Ep400/Sirt4/Ing3/Auts2/Ezh2/Pole4/Atrx/Taf1/Msl3/Hcfc1/Morf4l2/Brd7/Chek1/Pias1/Flcn/Senp1/Atp7a/Tet3/Ri…	96
cluster4	GO:1902115	regulation of organelle assembly	59/3648	171/23843	3.77066e-10	3.46146e-08	2.4865e-08	Ift20/Spag5/Tchp/Arpc2/Rbm14/Trim37/Mdm1/Sdc1/Edn1/Plk2/Asap1/Atg3/Smad4/Cep192/Smc3/Bbs4/Plk4/Stag2/Rp1/Pikfyve/Odf2/Sdcbp/Chmp5/Rnf4/Tbc1d14/Fscn1/Pan3/Msn/Mylk3/Rdx/Map4/Pdcd6ip/Atxn2l/Ccdc88a/Ccp110/Cnot6l/Becn1/Dcdc2a/Rab3gap1/Cyld/Atg5/Rab3gap2/Ift88/Smc1a/Atxn2/Spice1/Cep295/Tapt1/Cep120/Tmem67/Ubqln2/Ep300/Npm1/Palld/Arhgap35/Cenpj/Akap13/Cep76/Nup62	59
cluster4	GO:0007411	axon guidance	69/3648	214/23843	3.88745e-10	3.51461e-08	2.52467e-08	Lhx2/Cdh4/Efnb2/Rac1/Efna2/Etv1/Kif5b/Nfib/Gata3/Kif3a/Sema6a/Lama2/Cyfip2/Ttc8/Gli3/Sema4d/Zswim8/Dpysl2/Robo1/Enah/Smad4/Usp33/Nrp1/Unc5a/Klf7/Nrp2/Epha4/Vangl2/Kif5c/Pax6/Efna1/Apbb2/Epha5/Fezf1/Plxna1/Plxnd1/Vasp/Cyfip1/Sema4b/Slit2/Isl2/Neo1/Ephb1/Ryk/Mycbp2/Ptprm/Lmtk2/Tgfb2/Dag1/Agrn/Isl1/Ispd/Cxcr4/Gli2/Efna5/Ntf3/Dscam/Flrt3/Bmpr1b/Robo2/Cntn2/Plxnb1/Chn1/Arhgap35/Ext1/Tubb3/Sema3e/Cntn4…	69
cluster4	GO:0045216	cell-cell junction organization	68/3648	211/23843	5.31511e-10	4.73362e-08	3.40033e-08	Cdh1/Cdh4/Lsr/Jup/Rac1/Pkn2/Prkaca/Cdc42/Ctnnb1/Nf2/Actn1/Cntnap1/Myo1c/Perp/Ptprk/Lims1/Mpp5/Numb/Dlg5/Mtss1/Enpp2/Ptk2/Dlg1/Pdpk1/Rock1/Cdh2/Nedd4l/Sorbs1/Itgb1/Nrp1/Pard3/Abl1/Pkp4/Itgav/Ect2/Add1/Pxn/Fscn1/Cdh13/Agt/Rdx/Smad3/Pdcd6ip/Flcn/Clasp2/Tesk2/Micall2/Rab8b/Prkci/Ctnna1/Tgfb2/Rcc2/Pard6b/Whamm/Gjb2/Cdh19/Efna5/Cdh20/Actn2/Epha3/Actn4/Mpp7/Bcas3/Cdh3/Afdn/Cgn/Zfp703/Frmpd2	68
cluster4	GO:0097485	neuron projection guidance	69/3648	216/23843	6.10462e-10	5.35681e-08	3.84799e-08	Lhx2/Cdh4/Efnb2/Rac1/Efna2/Etv1/Kif5b/Nfib/Gata3/Kif3a/Sema6a/Lama2/Cyfip2/Ttc8/Gli3/Sema4d/Zswim8/Dpysl2/Robo1/Enah/Smad4/Usp33/Nrp1/Unc5a/Klf7/Nrp2/Epha4/Vangl2/Kif5c/Pax6/Efna1/Apbb2/Epha5/Fezf1/Plxna1/Plxnd1/Vasp/Cyfip1/Sema4b/Slit2/Isl2/Neo1/Ephb1/Ryk/Mycbp2/Ptprm/Lmtk2/Tgfb2/Dag1/Agrn/Isl1/Ispd/Cxcr4/Gli2/Efna5/Ntf3/Dscam/Flrt3/Bmpr1b/Robo2/Cntn2/Plxnb1/Chn1/Arhgap35/Ext1/Tubb3/Sema3e/Cntn4…	69
cluster4	GO:0032386	regulation of intracellular transport	112/3648	417/23843	6.69516e-10	5.78986e-08	4.15907e-08	Jup/Spag5/Map2k1/Prkaca/Zbtb17/Arpc2/Cdc42/Kif5b/Chp1/Nkap/Rhot1/Myo1c/Kif3a/Mapt/Akap1/Fyn/Ppp1r12a/Mdm2/Ywhae/Ppm1a/Hsp90aa1/Gli3/Nup153/Rbm26/Dab2/Dnm1l/Snx4/Gsk3b/Cdkn1a/Nus1/Hsp90ab1/Pdpk1/Yipf5/Rbm27/Dtwd2/Jak2/Kif20b/Nmur1/Rab29/Sec16b/Uhmk1/Abca2/Hnmt/Arhgap1/Stard7/Napb/Ect2/Fbxw7/Asph/Unc13b/Cdkl2/Atp2a2/Sirt4/Edem1/Ogg1/C2cd5/Ipo5/Ptpn5/Msn/Gas6/Rdx/Tmem30a/Dnajc13/Prr5l/Ctdspl2/Tmem30…	112
cluster4	GO:0090068	positive regulation of cell cycle process	72/3648	230/23843	7.15451e-10	6.09871e-08	4.38093e-08	Cdc45/Ins2/Ddx3x/Spag5/Dbf4/Med25/Pkn2/Prkaca/Zbtb17/Usp19/Dazl/Rab11fip4/Cenpv/Fbxo5/Mdm2/Stxbp4/Edn1/Slf1/Rgcc/Rb1/Nipbl/Rad21/Mtbp/Racgap1/Cdkn1a/Brd4/Wiz/Ndc80/Spast/Lmnb1/Anxa1/Kif20b/Pidd1/Plk4/Sgo2a/Pkp4/Rbm38/Fam83d/Ect2/Larp7/Lef1/Egf/Orc1/Eif4g3/Kmt2e/Cdc7/Cit/Mad2l1/Cul4b/Atrx/Fgfr1/Rdx/Phip/Kif23/Nudt16/Ino80/Becn1/Slf2/Dtl/Pcid2/Rcc2/Ccnb1/Sin3a/Cenpe/E2f8/Cep120/Ankrd17/Npm1/Tmod3/T…	72
cluster4	GO:0008380	RNA splicing	101/3648	365/23843	8.02485e-10	6.74426e-08	4.84465e-08	Snrnp27/Crnkl1/Celf2/Prpf6/Snrpd1/Hnrnpa2b1/Polr2a/Ddx39/Bcas2/Ptbp1/Khsrp/Hnrnph1/Snrpb2/Rbfox1/Raver1/Rbm25/Ddx19a/Snrpf/Slu7/Ern1/Luc7l3/Snw1/Srsf5/Snrnp48/Hnrnpk/Smn1/Srek1ip1/Ecd/Wbp4/Rnf219/Acin1/Zcrb1/Tra2b/Son/Prmt5/Srsf7/Thoc3/Sf3b1/Clk1/Khdrbs2/Cwc22/Rbm38/Rbm39/Prpf38b/Ptbp2/Celf3/Zranb2/Ptbp3/Smu1/Psip1/Magoh/Ybx1/Srsf10/Srrm1/Syf2/Brdt/Zcchc8/Isy1/Magohb/Dhx32/Zrsr2/Srek1/Ddx19b/Ccar…	101
cluster4	GO:0051098	regulation of binding	102/3648	370/23843	8.2969e-10	6.81578e-08	4.89602e-08	Ins2/Lhx2/Snapin/Calm1/Akt1/Tiam1/Cd36/Med25/Klf4/Trim28/Runx1t1/Cdc42/Ctnnb1/Twist2/Nfib/Tex14/Psen2/Gata3/Mmp9/Crk/Pcbd1/Hnrnpk/Plk2/Pinx1/Ebf2/Rb1/Nipbl/Dab2/Stk3/Eif3e/Ppara/Csnk1e/Hsf1/Gsk3b/Hsp90ab1/Brd4/Arhgap28/Rock1/Mbd2/Smad4/Csnk1a1/Jak2/Pacs1/Usp33/Mitd1/Epha4/Nucks1/Abl1/Gpsm1/Hipk3/Dut/Mapre1/Nmd3/Larp7/Lef1/Egf/Pitx2/Fbxw7/Ctnnbip1/Add1/Mapre3/Tgfbr3/Eif2b1/Add2/Plxnd1/Blm/Ctbp2/Pi…	102
cluster4	GO:0034504	protein localization to nucleus	82/3648	276/23843	8.33839e-10	6.81578e-08	4.89602e-08	Ins2/Jup/Akt1/Cse1l/Stat3/Hdgf/Tmco6/Nf2/Pttg1ip/Chp1/Akap1/Fyn/Mdm2/Osbpl8/Nup85/Nfkbia/Hsp90aa1/Gli3/Nup153/Nol8/Pinx1/Bcl6/Gsk3b/Cdkn1a/Hsp90ab1/Taf8/Jak2/Bbs4/Banp/Taf3/Pikfyve/Rassf5/Nup35/Ect2/Nmd3/Dclk2/Xpa/Ogg1/Ipo5/Ptpn5/Gas6/Wrn/Eif2ak3/Agt/Phip/Dclk3/Flcn/Nup93/Ppp3r1/Nup54/Cnep1r1/Sun1/Topors/Ubr5/Kat7/Ciz1/Tgfb2/Morc3/Dag1/Ipo8/Ints13/Nup88/Nxt2/Sin3a/Ipo11/Tmem201/Ing1/Dtx3l/Mmp12/T…	82
cluster4	GO:0043543	protein acylation	70/3648	222/23843	8.65787e-10	6.98129e-08	5.01492e-08	Por/Zdhhc24/Clip3/Golga7/Gata3/Kansl1/Tada2a/Tcf3/Yeats4/Ogdh/Ncoa1/Per1/Ppm1a/Rps6ka5/Naa35/Zdhhc20/Naa16/Esco2/Brd1/Brd4/Esco1/Bag6/Atat1/Smad4/Naa40/Snca/Ing5/Tada1/Bmi1/Wdr5/Lef1/Pole3/Tada2b/Clock/Ep400/Ing3/Auts2/Pole4/Taf1/Msl3/Hcfc1/Morf4l2/Brd7/Zdhhc7/Chek1/Flcn/Zdhhc5/Naa30/Ctbp1/Phf20/Atg5/Abhd17c/Kat7/Zdhhc2/Brca2/Isl1/Sin3a/Selenok/Naa25/Taf9b/Abhd17b/Msl3l2/Tada3/Nat8f3/Taf9/Msl1/Ep…	70
cluster4	GO:0043254	regulation of protein complex assembly	114/3648	429/23843	9.33963e-10	7.43061e-08	5.33768e-08	Ins2/Raf1/Ddx3x/Rac1/Snx9/Cd36/Med25/Apc/Arpc2/Ctnnb1/Psen2/Clip3/Capza2/Eps8/Lamp2/H3f3b/Myo1c/Mapt/Esr1/Plek/Actr2/Nav3/Sptbn1/Ccl11/Pecam1/Ppm1a/Carmil1/Slf1/Ankra2/Iqgap2/Sub1/Asap1/Dlg1/Dnm1l/Gsk3b/Cxcl13/Arhgap28/Riok3/Atat1/Spire1/Ldlrad4/Pcsk5/Bbs4/Baiap2/Snca/Rgs2/Selp/Abl1/Camsap1/Bcl2l11/Napb/Mapre1/Lmo4/Fmn2/Unc13b/Ctnnbip1/Add1/Rnf4/Fscn1/Arpc1b/Pan3/Wasl/Mtpn/Add2/Atf7ip/Vasp/Cyfip1…	114
cluster4	GO:0048193	Golgi vesicle transport	76/3648	250/23843	1.09122e-09	8.56749e-08	6.15434e-08	Trappc10/Trappc6a/Rbsn/Golga7/Steap2/Myo1b/Ap3d1/Sptbn1/Arf5/Llgl1/Nbas/Rab10/Ankfy1/Gosr2/Sec23a/Mia2/Golga5/Lman2/Pdcd6/Tfg/Dopey2/Spast/Pkdcc/Yipf5/Spire1/Atp9b/Plcb3/Vti1a/Gbf1/Lypla1/Stx6/Copa/Sec16b/Rab14/Nbea/Eps15/Vamp3/Tbc1d14/Uso1/Cux1/Exoc4/Sec13/Ergic2/Rab6a/Copb1/Arcn1/Bet1/Acsl3/Snx2/Cog3/Sec31a/Cog5/Sec24a/Exoc1/Rab8b/Rnf139/Prkci/Bicd2/Sgsm2/Creb3l2/Golga4/Sec24d/Sec24c/Lman1/Wipi…	76
cluster4	GO:0006914	autophagy	102/3648	372/23843	1.14339e-09	8.74697e-08	6.28327e-08	Gnai3/Hk2/Snapin/Ift20/Akt1/Tm9sf1/Mcoln1/Ulk2/Map2k1/Eif2ak4/Ubqln1/Eif4g2/Zbtb17/Lamp2/Nbr1/Mapt/Dcn/Tbk1/Vdac1/Itgb4/Hif1a/Sptlc1/Plk2/Anxa7/Gata4/Mtdh/Retreg1/Ptk2/Atg3/Dnm1l/Gsk3b/Rab12/Rock1/Npc1/Lars/Vti1a/Fundc1/Tollip/Fyco1/Usp33/Wdr24/Mfsd8/Snca/Rb1cc1/Pikfyve/Atg16l1/Pik3c2b/Acbd5/Abl1/Gpsm1/Dram2/Fbxw7/Trp53inp1/Rragd/Plaa/Tmem59/Rragc/Stx12/Tbc1d14/Pik3c2a/Cln3/Pim2/Snx14/Flcn/Becn1/…	102
cluster4	GO:0061919	process utilizing autophagic mechanism	102/3648	372/23843	1.14339e-09	8.74697e-08	6.28327e-08	Gnai3/Hk2/Snapin/Ift20/Akt1/Tm9sf1/Mcoln1/Ulk2/Map2k1/Eif2ak4/Ubqln1/Eif4g2/Zbtb17/Lamp2/Nbr1/Mapt/Dcn/Tbk1/Vdac1/Itgb4/Hif1a/Sptlc1/Plk2/Anxa7/Gata4/Mtdh/Retreg1/Ptk2/Atg3/Dnm1l/Gsk3b/Rab12/Rock1/Npc1/Lars/Vti1a/Fundc1/Tollip/Fyco1/Usp33/Wdr24/Mfsd8/Snca/Rb1cc1/Pikfyve/Atg16l1/Pik3c2b/Acbd5/Abl1/Gpsm1/Dram2/Fbxw7/Trp53inp1/Rragd/Plaa/Tmem59/Rragc/Stx12/Tbc1d14/Pik3c2a/Cln3/Pim2/Snx14/Flcn/Becn1/…	102
cluster4	GO:0009895	negative regulation of catabolic process	79/3648	264/23843	1.16817e-09	8.82334e-08	6.33813e-08	Axin2/Ins2/Akt1/Stat3/Eif4g2/Cbfa2t3/Ptbp1/Usp19/Dazl/Psen2/Naf1/Fyn/Ddit4/Pik3cg/Nbas/Gata4/Pbk/Laptm4b/Ptk2/Usp7/Usp25/Hsp90ab1/Bag6/Npc1/Lars/Smad4/Sufu/Banp/Snca/Epha4/Serpine2/Angel2/Rbm38/Dhx36/Efna1/Sdcbp/Fmn2/Rgp1/Ybx1/Tbc1d14/Mad2l1/Crtc3/Furin/Pde3b/Taf1/Dkc1/N4bp1/Vps35/Tirap/Smad3/Myd88/Lrig2/Mycbp2/Senp1/Ccar2/Becn1/Secisbp2/Rubcn/Azin1/Ric1/Herc1/Elavl1/Tardbp/Tspo/Ubac2/Zfp36/Snx12…	79
cluster4	GO:0000070	mitotic sister chromatid segregation	52/3648	147/23843	1.49936e-09	1.11833e-07	8.03339e-08	Spag5/Apc/Cdc20/Ppp2r1a/Tex14/Anapc1/Cep57l1/Pttg1/Cdc27/Slf1/Pinx1/Pibf1/Rb1/Nipbl/Rad21/Mtbp/Racgap1/Sgo1/Ndc80/Cep192/Nuf2/Kif18a/Dsn1/Chmp5/Cdca8/Cenpc1/Cit/Mad2l1/Atrx/Tnks/Kif23/Ino80/Smc4/Mad2l1bp/Ncapd3/Becn1/Slf2/Ncapd2/Pcid2/Bub1b/Smc1a/Wapl/Ccnb1/Bod1/Cenpe/Champ1/Phf13/Dis3l2/Espl1/Cdc26/Seh1l/Nup62	52
cluster4	GO:0010769	regulation of cell morphogenesis involved in differentiation	90/3648	317/23843	1.64809e-09	1.21409e-07	8.72126e-08	Cdh4/Ifrd1/Rac1/Tiam1/Ulk2/Map2k1/Eif4g2/Arpc2/Map2/Xk/Crk/Mapt/Lims1/Actr2/Numb/Hecw1/Carmil1/Sema4d/Zswim8/Olfm4/Dpysl2/Dab2/Has2/Enpp2/Ptk2/Dnm1l/Gsk3b/Robo1/St6gal1/Cdh2/Nedd4l/Mark2/Baiap2/Nrp1/Epha4/Abl1/Postn/Shox2/Efna1/Pdlim5/Ptprd/Dab1/Cit/Cux1/Plxna1/Plxnd1/Cyfip1/Sema4b/Cask/Pak3/Slit2/Dixdc1/Trak1/Ryk/Ptprf/Clasp2/Adgrb3/Fstl4/Spg20/Ssh2/Golga4/Rreb1/Ttc3/Rcc2/Trpc5/Agrn/Sipa1l1/Rtn4…	90
cluster4	GO:0032535	regulation of cellular component size	104/3648	385/23843	1.92543e-09	1.4011e-07	1.00646e-07	Cdh4/Ifrd1/Akt1/Rac1/Clcn3/Ulk2/Eif4g2/Arpc2/Lrrc8a/Xk/Capza2/Eps8/Slc12a5/Slc12a7/Myo1c/Mapt/Plek/Actr2/Sptbn1/Ccl11/Pecam1/Hsp90aa1/Carmil1/Edn1/Sema4d/Iqgap2/Anxa7/Dpysl2/Deptor/Sh3bp1/Dlg1/Gsk3b/Lima1/Hsp90ab1/Arhgap28/Lars/Spire1/Bbs4/Baiap2/Nrp1/Rb1cc1/Epha4/Abl1/Slc12a6/Iqgap3/Fmn2/Hp1bp3/Add1/Prkg2/Cit/Arpc1b/Wasl/Mtpn/Add2/Plxna1/Vasp/Cyfip1/Sema4b/Pex11a/Fchsd2/Swap70/Pak3/Slit2/Rdx/Ryk…	104
cluster4	GO:0010976	positive regulation of neuron projection development	94/3648	337/23843	1.96296e-09	1.4112e-07	1.01372e-07	Cdh4/Sez6/Rac1/Tiam1/Map2k1/Eif4g2/Ptbp1/Mapt/Fyn/Actr2/Cobl/Acsl6/Itsn2/Nf1/Numb/Sema4d/Hnrnpk/Dlg5/Il1rap/Dnm1l/Gsk3b/Robo1/Atf1/Nr3c1/Dpysl3/Nedd4l/Htr7/Mark2/Baiap2/Cpeb1/Itgb1/Nrp1/Epha4/Serpine2/Shox2/Ptprd/Plaa/Hgf/Mapkapk5/Ezh2/Cux1/Plxna1/Plxnd1/Lrp6/Cyfip1/Ptpn5/Cask/Pak3/Tenm3/Fgfr1/Agt/Dixdc1/Bmp5/Tmem30a/Trak1/Ptprf/Plppr5/Grn/Syt1/Kidins220/Kdm1a/Shank2/Prkci/Golga4/Camk1d/Cpeb3/Zmy…	94
cluster4	GO:0007265	Ras protein signal transduction	112/3648	426/23843	2.53163e-09	1.79836e-07	1.29183e-07	Gna12/Rac1/Tiam1/Arhgef40/Map2k1/Trim28/Cdc42/Rala/Csf1/Eps8/Cyth1/Tnfaip1/Abr/Rhot1/Crk/Rab3d/Rab32/Rhobtb1/Fgd6/Srgap1/Rab36/Itsn2/Rab10/Nf1/Pecam1/Rhobtb3/Arhgef28/Plk2/Fgf10/Nisch/Rab2b/Trio/Asap1/Sh3bp1/Bcl6/Arl6/Robo1/Rab12/Tiam2/Rock1/Cdh2/Shoc2/Baiap2/Cnksr2/Itgb1/Nrp1/Smap1/Rab29/Vangl2/Ralgps2/Rsu1/Abl1/Rab14/Ect2/Nras/Iqgap3/Sdcbp/Wasf2/Mapkapk5/Brap/Auts2/Cyfip1/Pak4/Kctd13/Rab6a/Arhg…	112
cluster4	GO:0009314	response to radiation	104/3648	388/23843	3.04106e-09	2.13483e-07	1.53352e-07	Ift20/Akt1/Ddb2/Eif2ak4/Msh6/Kit/Ctns/Rdh13/Gata3/Ptprk/Mdm2/Hus1/Nf1/Per1/Hif1a/Xrcc4/Polk/Hmgcr/Pbk/Nipbl/Rad1/Dmc1/Hsf1/Cdkn1a/Ddb1/Itgb1/Rp1/Ercc5/Il1r1/Rev1/Nucks1/Dclre1c/Slc4a10/Cat/Meis2/Pcna/Ect2/Fbxw7/Trp53inp1/Xpa/Fancg/Casp9/Ube4b/Gnb1/Rnf4/Clock/Pde6b/Rad18/Ogg1/Mbd4/Rad51ap1/Blm/D7Ertd443e/Cul4b/Taf1/Ap1s2/Wrn/Nek1/N4bp1/Sprtn/Usp2/Chek1/Usp28/Tipin/Pias1/Zbtb1/Rfwd3/Ccar2/Tnks1bp1/…	104
cluster4	GO:0051168	nuclear export	52/3648	150/23843	3.3656e-09	2.33518e-07	1.67745e-07	Cse1l/Hnrnpa2b1/Prkaca/Ddx39/Chp1/Ddx19a/Gle1/Mdm2/Nup85/Ywhae/Nemf/Ppm1a/Nup153/Rbm26/Pabpn1/Eny2/Gsk3b/Rbm27/Thoc3/Stradb/Uhmk1/Nmd3/Srsf10/Sdad1/Rita1/Gas6/Nup93/Ctdspl2/Ddx19b/Thoc2/Smg6/Pcid2/Ranbp17/Nup88/Alkbh5/Setd2/Atxn1/Nupl2/Nup160/Nup107/Pom121/Thoc7/Cpsf6/Npm1/Nup98/Akap13/Nup62cl/Zc3h3/Sarnp/Eif5a/Zc3h11a/Nup62	52
cluster4	GO:2000060	positive regulation of ubiquitin-dependent protein catabolic process	38/3648	94/23843	3.43175e-09	2.35371e-07	1.69076e-07	Akt1/Ubqln1/Cbfa2t3/Rnf114/Psen2/Chfr/Mdm2/Sumo2/Plk2/Dab2/Rnf19a/Csnk1e/Ptk2/Gsk3b/Axin1/Rnf138/Csnk1a1/Egf/Fbxw7/Rnf19b/Rchy1/Taf1/Fbxo22/Gclc/Pias1/Trib1/Rnf139/Socs5/Bbs7/E330034G19Rik/Lonrf1/Cop1/Socs4/Lonrf2/Ubqln2/Zfand2a/Gsk3a/Rnf14	38
cluster4	GO:0090329	regulation of DNA-dependent DNA replication	24/3648	45/23843	3.51143e-09	2.38099e-07	1.71035e-07	Wrnip1/Donson/Wiz/Smc3/Stag2/Fbxw7/Stoml2/Cdc7/Rfc5/Blm/Atrx/Fgfr1/Bmp5/Tipin/Ino80/Zranb3/Ciz1/Timeless/Smc1a/Brca2/Pid1/E2f8/Ticrr/Npm1	24
cluster4	GO:0048588	developmental cell growth	72/3648	238/23843	3.73347e-09	2.5031e-07	1.79807e-07	Lhx2/Cdh4/Rarg/Ifrd1/Tiam1/Ddr1/Ulk2/Eif2ak4/Wisp1/Eif4g2/Ctnnb1/Gdf9/Mapt/Cobl/Cyfip2/Itsn2/Edn1/Sema4d/Hnrnpk/Gata4/Dpysl2/Col14a1/Gsk3b/Nr3c1/Nedd4l/Itgb1/Nrp1/Nrp2/Raph1/Epha4/Tnn/Abl1/Postn/Fubp1/Pdlim5/Plaa/Auts2/Plxna1/Cyfip1/Sema4b/Usp9x/Slit2/Sorbs2/Agt/Ryk/Map2k4/Clasp2/Spg11/Syt1/Fstl4/Spg20/Kdm1a/Mex3c/Golga4/Rims1/Trpc5/Rtn4r/Nrn1l/Cxcr4/Flrt1/Kmt2d/Efna5/Dscam/Flrt3/Map1b/Prkg1/Plxn…	72
cluster4	GO:0007160	cell-matrix adhesion	61/3648	189/23843	3.7817e-09	2.50726e-07	1.80106e-07	Jup/Rac1/Tiam1/Cd36/Ddr1/Nid1/Ctnnb1/Csf1/Actn1/Ptprk/Lims1/Nf1/Pecam1/Itgb4/Enpp2/Bcl6/Ptk2/Gsk3b/Pdpk1/Rock1/Pcsk5/Sorbs1/Vwa2/Adam8/Mkln1/Itgb1/Nrp1/Tnn/Itga8/Abl1/Itgb6/Itgav/Itga6/Jag1/Bcl2l11/Postn/Pxn/Adamts9/Cask/Adam9/Cdh13/Agt/Smad3/Clasp2/Tesk2/Hpse/Ninj1/Hoxa7/Dag1/Cdk6/Rcc2/Whamm/Sned1/Efna5/Actn2/Epha3/Cntn2/Bcas3/Sema3e/Ccl28/Tmem8b	61
cluster4	GO:0072594	establishment of protein localization to organelle	112/3648	430/23843	4.47327e-09	2.93319e-07	2.10702e-07	Hk2/Jup/Akt1/Cse1l/Stat3/Pex1/Zbtb17/Tmco6/Pttg1ip/Srp14/Timm23/Chp1/Srp19/Nkap/Lamp2/Mapt/Akap1/Pex3/Ap3d1/Pex13/Rab10/Cacng4/Nup85/Gosr2/Nfkbia/Hsp90aa1/Gli3/Nup153/Nipbl/Ywhaz/Bcl6/Scrib/Tmem50b/Cdkn1a/Hsp90ab1/Lars/Dtwd2/Timm21/Jak2/Vti1a/Gdap1/Nmur1/Hnmt/Nup35/Stard7/Snx16/Ect2/Sec62/Ssr3/Fbxw7/Tmem50a/Cdkl2/Sirt4/Pot1a/Agk/Sec61a1/Ogg1/Ipo5/Ptpn5/Uqcrc2/Dkc1/Gas6/Vps36/Agt/Phip/Nup93/Ppp3r1…	112
cluster4	GO:0032388	positive regulation of intracellular transport	75/3648	253/23843	4.7972e-09	3.1114e-07	2.23504e-07	Jup/Spag5/Prkaca/Zbtb17/Arpc2/Cdc42/Kif5b/Nkap/Myo1c/Kif3a/Fyn/Mdm2/Ywhae/Ppm1a/Hsp90aa1/Gli3/Rbm26/Dab2/Dnm1l/Snx4/Gsk3b/Hsp90ab1/Rbm27/Dtwd2/Jak2/Kif20b/Nmur1/Rab29/Sec16b/Hnmt/Stard7/Ect2/Fbxw7/Asph/Unc13b/Cdkl2/Edem1/C2cd5/Ipo5/Ptpn5/Msn/Gas6/Rdx/Tmem30a/Prr5l/Ctdspl2/Tmem30b/Ice1/Oaz1/Micall2/Ubr5/Edem2/Ripor1/Oaz2/Rims1/Zbed3/Csnk2a2/Arf1/Sorl1/Vamp7/Plagl2/Actn2/Ep300/Cpsf6/Ubl4b/Dph6/Gsk3…	75
cluster4	GO:0045666	positive regulation of neuron differentiation	112/3648	432/23843	5.91705e-09	3.79645e-07	2.72713e-07	Cdh4/Sez6/Rac1/Tiam1/Mmd/Map2k1/Eif4g2/Ptbp1/Mapt/Fyn/Actr2/Tcf3/Cobl/Acsl6/Itsn2/Ncoa1/Nf1/Numb/Sema4d/Hnrnpk/Dlg5/Bcl6/Il1rap/Dnm1l/Gsk3b/Robo1/Atf1/Zeb1/Nr3c1/Dpysl3/Nedd4l/Htr7/Mark2/Baiap2/Cpeb1/Itgb1/Nrp1/Epha4/Serpine2/Pax6/Dnmt3b/Ect2/Shox2/Ptprd/Dab1/Plaa/Hgf/Mapkapk5/Ezh2/Fezf1/Cux1/Plxna1/Plxnd1/Lrp6/Cyfip1/Ptpn5/Cask/Pak3/Tenm3/Fgfr1/Agt/Dixdc1/Bmp5/Tmem30a/Trak1/Ptprf/Plppr5/Grn/Zc4h…	112
cluster4	GO:0051983	regulation of chromosome segregation	39/3648	100/23843	7.20301e-09	4.57238e-07	3.28451e-07	Axin2/Spag5/Apc/Ctnnb1/Tex14/Anapc1/Pttg1/Pum2/Smc6/Cdc27/Slf1/Rb1/Nipbl/Rad21/Mtbp/Racgap1/Ndc80/Cep192/Sgo2a/Ect2/Pum1/Cit/Mad2l1/Rad18/Atrx/Tnks/Mad2l1bp/Becn1/Slf2/Pcid2/Bub1b/Rcc2/Wapl/Ccnb1/Cenpe/Csnk2a2/Ccdc36/Cdc26/Csnk2a1	39
cluster4	GO:0016049	cell growth	125/3648	499/23843	7.42707e-09	4.66498e-07	3.35103e-07	Lhx2/Cdh4/Ddx3x/Rarg/Ifrd1/Akt1/Tchp/Tiam1/Ddr1/Ulk2/Eif2ak4/Wisp1/Eif4g2/Ctnnb1/Nf2/Crk/Gdf9/Mapt/Esr1/Supv3l1/Cobl/Cyfip2/Pttg1/Itsn2/Edn1/Sema4d/Hnrnpk/Gata4/Dpysl2/Bin3/Rb1/Dab2/Col14a1/Bcl6/Ptk2/Gsk3b/Cdkn1a/Nr3c1/Hbegf/Smad4/Nedd4l/Itgb1/Nrp1/Nrp2/Raph1/Epha4/Serpine2/Tnn/Abl1/Ncoa3/Exosc9/Postn/Lef1/Fubp1/Lamtor2/Cth/Sdcbp/Pdlim5/Plaa/Ppt1/Slc9a1/Apbb2/Auts2/Mtpn/Sec61a1/Plxna1/Rerg/Uri1/C…	125
cluster4	GO:0098727	maintenance of cell number	55/3648	166/23843	7.68018e-09	4.73202e-07	3.39919e-07	Raf1/Klf4/Stat3/Pax2/Kit/Apc/Ctnnb1/Arid1a/Vps72/Med15/Nkap/Tbx3/Eif4enif1/Fancc/Med10/Fgf10/Nipbl/Nfya/Cdh2/Smc3/Stag2/Vangl2/Med27/Phf19/Rtf1/Sall4/Mmp24/Ncoa3/Tfap2c/Mtf2/Ezh2/Fgfr1/Fancd2/Rif1/Ss18/Bcl9/Med30/Rbpj/Prdm16/Ldb2/Mcph1/Elavl1/Smc1a/Tcl1/Pelo/Setd1a/Foxo1/Zfp322a/Foxo3/Lig4/Lin28a/Yap1/Dis3l2/Tcf7l1/Zfp706	55
cluster4	GO:0031396	regulation of protein ubiquitination	58/3648	179/23843	7.69241e-09	4.73202e-07	3.39919e-07	Akt1/Daxx/Ubqln1/Cdc20/Pttg1ip/Psen2/Chp1/Chfr/Sash1/Fbxo5/Fyn/Ube2d1/Peli1/Hsp90aa1/Pdcd6/Pinx1/Hsp90ab1/Axin1/Ndfip1/Xiap/Trip12/Rassf5/Abl1/Dcun1d1/Fbxw7/Rnf20/Plaa/Rchy1/Mad2l1/Taf1/N4bp1/Sprtn/Birc3/Rnf111/Gclc/Trib1/Fkbp1a/Siah2/Topors/Kdm1a/Anapc10/Rnf139/Ubr5/Atg5/Dcun1d2/Wdr70/Ufl1/Ripk2/Tspo/Dtx3l/Nlrc3/Amer1/Ndfip2/Skp2/Per2/Npm1/Gsk3a/Nsmce3	58
cluster4	GO:0030900	forebrain development	99/3648	370/23843	7.97153e-09	4.85369e-07	3.48658e-07	Lhx2/Pcnt/Rac1/Axl/Lamb1/Ctnnb1/Arid1a/Nfib/Nf2/Psen2/Aldh1a2/Pax5/Top2b/Kif3a/Kdm6b/Ncor1/Tbx3/Fyn/Apaf1/Pex13/Ogdh/Nf1/Ywhae/Ttc8/Hif1a/Numb/Gli3/Hnrnpk/Agtpbp1/Fgf10/Dct/Nde1/Gsk3b/Tra2b/Robo1/Arl13b/Axin1/Cdh2/Atat1/Bbs4/Hprt/Nrp1/Nrp2/Tbx19/Nr4a2/Slc4a10/Pax6/Lef1/Pitx2/Dclk2/Dab1/Dock7/Tfap2c/Epha5/Lhx5/Fezf1/Lrp6/Fgfr2/Tacc2/Usp9x/Atrx/Slit2/Fgfr1/Cul5/Dixdc1/Ryk/Atp7a/Ttc21b/Secisbp2/Mboa…	99
cluster4	GO:0019827	stem cell population maintenance	54/3648	162/23843	8.24744e-09	4.97096e-07	3.57082e-07	Raf1/Klf4/Stat3/Pax2/Kit/Apc/Ctnnb1/Arid1a/Vps72/Med15/Nkap/Tbx3/Eif4enif1/Fancc/Med10/Fgf10/Nipbl/Nfya/Cdh2/Smc3/Stag2/Vangl2/Med27/Phf19/Rtf1/Sall4/Mmp24/Ncoa3/Tfap2c/Mtf2/Fgfr1/Fancd2/Rif1/Ss18/Bcl9/Med30/Rbpj/Prdm16/Ldb2/Mcph1/Elavl1/Smc1a/Tcl1/Pelo/Setd1a/Foxo1/Zfp322a/Foxo3/Lig4/Lin28a/Yap1/Dis3l2/Tcf7l1/Zfp706	54
cluster4	GO:0001701	in utero embryonic development	115/3648	450/23843	8.94093e-09	5.33505e-07	3.83237e-07	Gna12/Cdh1/Epn2/Pcnt/Ocrl/Akt1/Keap1/Map2k1/Trim28/Ctnnb1/Zmiz1/Arnt/Gata3/Kif3a/Tbx3/Sp2/Mgat1/Ncoa1/Llgl2/Hif1a/Ccnk/Gli3/Edn1/Xrcc4/Gata4/Lats2/Dab2/Zfpm2/Stk3/Mtss1/Hsf1/Taf8/Brd4/Man2a1/Axin1/Mib1/Hbegf/Smad4/Syvn1/Apba1/Sbds/Plk4/Itgb1/Rdh10/Sf3b1/Bmi1/Acvr1/Itgav/Rtf1/Bcl2l11/Sall4/Ncoa3/Lef1/Pitx2/Nbn/Ybx1/Tfap2c/Syf2/Add1/Tgfbr3/Tjp1/Apba2/Fgfr2/Usp9x/Slit2/Fgfr1/Terf2/Chek1/Bmp5/Ccnb2/S…	115
cluster4	GO:1901990	regulation of mitotic cell cycle phase transition	74/3648	253/23843	1.14086e-08	6.74014e-07	4.84169e-07	Cdc45/Ddx3x/Akt1/Dbf4/Klf4/Apc/Zfp655/Tex14/Atad5/Tcf3/Mdm2/Hus1/Fgf10/Ecd/Pinx1/Rgcc/Rb1/Rad21/Mtbp/Donson/Cdkn1a/Brd4/Pim1/Ndc80/Cep192/Lmnb1/Anxa1/Ddb1/Cdk2ap2/Pidd1/Cenpf/Rbm38/Larp7/Nbn/Syf2/Kmt2e/Cdc7/Ezh2/Mad2l1/Mbd4/Blm/D7Ertd443e/Cul4b/Brd7/Rbl2/Nae1/Rdx/Chek1/Rfwd3/Ino80/Mad2l1bp/Nek11/Rps27l/Dtl/Pcid2/Bub1b/Cdk6/Rcc2/Ccnb1/Clspn/Sin3a/Cenpe/Pid1/Ticrr/Ctdspl/Ccnb3/Ankrd17/Tmod3/Trp53/T…	74
cluster4	GO:0044843	cell cycle G1/S phase transition	60/3648	190/23843	1.26309e-08	7.38907e-07	5.30784e-07	Cdc45/Ddx3x/Akt1/Dbf4/Klf4/Zfp655/Tcf3/Mdm2/Rps6kb1/Stxbp4/Klf11/Plk2/Fgf10/Ecd/Camk2g/Lats2/Rgcc/Rb1/Mtbp/Cdkn1a/Brd4/Pim1/Anxa1/Cdk2ap2/Pidd1/Itgb1/Acvr1/Rbm38/E2f5/Fam83d/Ccna2/Larp7/Iqgap3/Rcc1/Kmt2e/Ezh2/Cul4b/Pim2/Brd7/Rbl2/Rdx/Pias1/Nfatc1/Npat/Usp37/Rfwd3/Ino80/Rps27l/Cdk6/Rbbp8/Pid1/Ctdspl/Usp29/Skp2/Ankrd17/Usp26/Trp53/Hacd1/Ccnd1/Psme3	60
cluster4	GO:0000082	G1/S transition of mitotic cell cycle	57/3648	177/23843	1.32284e-08	7.66349e-07	5.50497e-07	Cdc45/Ddx3x/Akt1/Dbf4/Klf4/Zfp655/Tcf3/Mdm2/Rps6kb1/Klf11/Plk2/Fgf10/Ecd/Camk2g/Lats2/Rgcc/Rb1/Mtbp/Cdkn1a/Brd4/Pim1/Anxa1/Cdk2ap2/Pidd1/Itgb1/Acvr1/Rbm38/E2f5/Larp7/Iqgap3/Rcc1/Kmt2e/Ezh2/Cul4b/Pim2/Brd7/Rbl2/Rdx/Pias1/Nfatc1/Npat/Usp37/Rfwd3/Ino80/Rps27l/Cdk6/Rbbp8/Pid1/Ctdspl/Usp29/Skp2/Ankrd17/Usp26/Trp53/Hacd1/Ccnd1/Psme3	57
cluster4	GO:1903311	regulation of mRNA metabolic process	65/3648	213/23843	1.4412e-08	8.26888e-07	5.93984e-07	Axin2/Hnrnpa2b1/Ptbp1/Khsrp/Rbfox1/Dazl/Rbm25/Ccnt1/Pnpt1/Cnot8/Nbas/Pum2/Snw1/Papola/Fastkd3/Hnrnpk/Rbm26/Rnf219/Acin1/Hsf1/Tra2b/Son/Srsf7/Rbm27/Khdrbs2/Angel2/Fastkd1/Rbm38/Celf3/Rnf20/Ptbp3/Pum1/Magoh/Ybx1/Srsf10/Zc3hav1/Cnot7/Tirap/Myd88/Srek1/Prr5l/Rnps1/Cnot6l/Secisbp2/Ythdc1/Nsrp1/Pcid2/Cpeb3/Elavl1/Ccnb1/Tardbp/Gtpbp1/Zfp36/Ythdf3/Mex3d/Npm1/Upf1/Hnrnpc/Wtap/Qk/Srpk2/Nup98/Hnrnpr/Srsf3/S…	65
cluster4	GO:0032436	positive regulation of proteasomal ubiquitin-dependent protein catabolic process	34/3648	83/23843	1.51648e-08	8.61792e-07	6.19057e-07	Akt1/Ubqln1/Cbfa2t3/Rnf114/Psen2/Chfr/Mdm2/Sumo2/Plk2/Dab2/Rnf19a/Csnk1e/Gsk3b/Axin1/Rnf138/Csnk1a1/Rnf19b/Rchy1/Taf1/Fbxo22/Gclc/Pias1/Trib1/Socs5/Bbs7/E330034G19Rik/Lonrf1/Cop1/Socs4/Lonrf2/Ubqln2/Zfand2a/Gsk3a/Rnf14	34
cluster4	GO:0031503	protein-containing complex localization	60/3648	191/23843	1.56943e-08	8.83473e-07	6.34631e-07	Snapin/Ift20/Hnrnpa2b1/Ddx39/Kif5b/Ddx19a/Gle1/Stx7/Ap3d1/Cacng4/Nup85/Pabpn1/Eny2/Scrib/Dlg1/Synj1/Thoc3/Nme7/Kif5c/Snap23/Dnmt3b/Nmd3/Ift74/Ndc1/Srsf10/Sdad1/Wasl/Vps35/Lca5/Nptn/Nup93/Ift57/Mzt1/Ddx19b/Ttc21b/Exoc1/Thoc2/Wdr19/Smg6/Pcid2/Nup88/Rcc2/Alkbh5/Exoc3l/Setd2/Nup160/Nup107/Thoc7/Npm1/Anks1b/Kalrn/Nlgn1/Cacng7/Nup62cl/Zc3h3/Sarnp/Eif5a/Seh1l/Zc3h11a/Nup62	60
cluster4	GO:0060562	epithelial tube morphogenesis	98/3648	371/23843	1.90865e-08	1.06438e-06	7.64587e-07	Lhx2/Rarg/Efnb2/Tulp3/Ddr1/Pax2/Pax3/Prkaca/Ctnnb1/Arid1a/Rala/Aldh1a2/Csf1/Gata3/Stard13/Kif3a/Tbx3/Esr1/Apaf1/Cobl/Ccl11/Dvl2/Hif1a/Gli3/Edn1/Fgf10/Dlg5/Gata4/Stk3/Mtss1/Scrib/Dlg1/Robo1/Arl13b/Enah/Mib1/Csnk2b/Nr3c1/Smad4/Kif20b/Sufu/Bbs4/Nrp1/Rdh10/Epha4/Vangl2/Acvr1/Abl1/Gzf1/Sall4/Ccdc39/Ncoa3/Lef1/Egf/Pitx2/Lmo4/B4galt1/Tfap2c/Ctnnbip1/Pxn/Flt1/Plxnd1/Lrp6/Vasp/Fgfr2/Slit2/Agt/Bmp5/Smad3/I…	98
cluster4	GO:0010948	negative regulation of cell cycle process	66/3648	219/23843	1.93207e-08	1.06747e-06	7.66801e-07	Klf4/Apc/Rbm14/Zfp655/Tex14/Trim37/Esr1/Fbxo5/Mdm2/Mdm1/Hus1/Pttg1/Ccnk/Fgf10/Pinx1/Rgcc/Rb1/Rad1/Rad21/Mtbp/Donson/Cdkn1a/Hsp90ab1/Ndc80/Cep192/Cdk2ap2/Smc3/Pidd1/Stag2/Rbm38/Fbxw7/Nbn/Syf2/Ezh2/Mad2l1/Mbd4/Blm/Fgfr2/D7Ertd443e/Atrx/Tnks/Brd7/Rbl2/Nae1/Chek1/Rfwd3/Mad2l1bp/Abraxas1/Rps27l/Dtl/Pcid2/Bub1b/Smc1a/Wapl/Ccnb1/Clspn/Cenpe/E2f8/Ticrr/Ctdspl/Fbxo43/Tmem67/Npm1/Trp53/Taok3/Ccnd1	66
cluster4	GO:0006473	protein acetylation	57/3648	179/23843	2.07408e-08	1.12509e-06	8.08197e-07	Por/Gata3/Kansl1/Tada2a/Tcf3/Yeats4/Ncoa1/Per1/Rps6ka5/Naa35/Naa16/Esco2/Brd1/Brd4/Esco1/Bag6/Atat1/Smad4/Naa40/Snca/Ing5/Tada1/Bmi1/Wdr5/Lef1/Pole3/Tada2b/Clock/Ep400/Ing3/Auts2/Pole4/Taf1/Msl3/Hcfc1/Morf4l2/Brd7/Chek1/Flcn/Naa30/Ctbp1/Phf20/Atg5/Kat7/Brca2/Isl1/Sin3a/Naa25/Taf9b/Msl3l2/Tada3/Nat8f3/Taf9/Msl1/Ep300/Arntl/Naa15	57
cluster4	GO:0050773	regulation of dendrite development	57/3648	179/23843	2.07408e-08	1.12509e-06	8.08197e-07	Sez6/Rac1/Tiam1/Eif4g2/Cdc20/D130043K22Rik/Actr2/Cobl/Numb/Hecw1/Sema4d/Hnrnpk/Plk2/Dlg5/Csmd3/Asap1/Il1rap/Dnm1l/Gsk3b/Robo1/Nr3c1/Nedd4l/Baiap2/Epha4/Efna1/Pdlim5/Ptprd/Mapkapk5/Cit/Ezh2/Cux1/Cyfip1/Cask/Pak3/Bmp5/Ptprf/Adgrb3/Grn/Fstl4/Shank2/Camk1d/Cpeb3/Zmynd8/Camsap2/Trpc5/Mapk6/Sipa1l1/Arf1/Rapgef4/Vamp7/Rap2a/Foxo6/Gsk3a/Kalrn/Rapgef2/Nlgn1/Ptprz1	57
cluster4	GO:0006302	double-strand break repair	59/3648	189/23843	2.6551e-08	1.42729e-06	1.02528e-06	Cdc45/Pola1/Rpa3/Top2b/Helb/Hus1/Smc6/Dek/Slf1/Xrcc4/Esco2/Nipbl/Rad21/Dmc1/Hsf1/Rnf138/Dclre1a/Trip12/Nucks1/Dclre1c/Dclre1b/Nbn/Cdc7/Smarcad1/Ogg1/Rad51ap1/Blm/Wrn/Chek1/Nudt16/Rfwd3/Tnks1bp1/Ino80/Abraxas1/Helq/Fignl1/Slf2/Rif1/Dna2/Kdm1a/Ubr5/Slx4/Wdr70/Timeless/Brca2/Rbbp8/Spidr/Trp53bp1/Klhl15/Palb2/Setd2/Mms22l/Fancb/Dtx3l/Lig4/Lig1/Mcm9/Trp53/Usp51	59
cluster4	GO:0000910	cytokinesis	54/3648	167/23843	2.6942e-08	1.43538e-06	1.03109e-06	Daxx/Snx9/Kif20a/Pkn2/Apc/Tex14/Pacsin2/Rab11fip4/Cenpv/Rhobtb1/Actr2/Sptbn1/Myo19/Bin3/Son/Racgap1/Spast/Spire1/Kif20b/Cep55/Bbs4/Xiap/Mitd1/Ahctf1/Pkp4/Ect2/Fmn2/Cit/Pak4/Pak3/Birc3/Kif23/Pdcd6ip/Flcn/Cntrob/Ccp110/Trim36/Becn1/Spg20/Anln/Klhl13/Ckap2/Prc1/Pak7/Brca2/Snx18/Setd2/E2f8/Arf1/Rhob/Prpf40a/Aurkc/Klhl9/Nup62	54
cluster4	GO:0051053	negative regulation of DNA metabolic process	46/3648	133/23843	2.86634e-08	1.51358e-06	1.08726e-06	Msh6/Trim28/Tinf2/Nf2/Gata3/Helb/Hus1/Xrcc4/Pinx1/Bcl6/Hsf1/Donson/Dusp1/Ndfip1/Smc3/Stag2/Trip12/Fbxw7/Nbn/Pot1a/Rad18/Ogg1/Blm/Tnks/Terf2/Chek1/Tipin/Flcn/Inppl1/Zranb3/Rif1/Ubr5/Smg6/Slx4/Timeless/Smc1a/Brca2/Wapl/Trp53bp1/Klhl15/Pid1/Dppa3/Fancb/Trp53/Hnrnpc/Bmpr2	46
cluster4	GO:0060560	developmental growth involved in morphogenesis	73/3648	254/23843	3.18341e-08	1.66626e-06	1.19694e-06	Lhx2/Cdh4/Rarg/Ifrd1/Tiam1/Ddr1/Ulk2/Eif2ak4/Trim28/Eif4g2/Ctnnb1/Csf1/Mapt/Esr1/Cobl/Cyfip2/Itsn2/Ccl11/Sema4d/Hnrnpk/Fgf10/Dpysl2/Bin3/Gsk3b/Robo1/Nedd4l/Itgb1/Nrp1/Rdh10/Nrp2/Raph1/Epha4/Vangl2/Tnn/Abl1/Postn/Plaa/Tfap2c/Auts2/Plxna1/Lrp6/Cyfip1/Sema4b/Fgfr2/Usp9x/Slit2/Ryk/Clasp2/Spg11/Syt1/Fstl4/Spg20/Tmtc3/Kdm1a/Golga4/Rims1/Trpc5/Kdm5b/Rtn4r/Nrn1l/Cxcr4/Flrt1/Efna5/Dscam/Nat8f3/Flrt3/Map1b…	73
cluster4	GO:2001252	positive regulation of chromosome organization	54/3648	168/23843	3.38451e-08	1.75612e-06	1.26148e-06	Daxx/Hnrnpa2b1/Trim28/Ctnnb1/Naf1/Gata3/Ncor1/Tada2a/Snw1/Rps6ka5/Slf1/Rb1/Nipbl/Rad21/Bcl6/Phf1/Smad4/Sgo2a/Nek7/Phf19/Rtf1/Dnmt3b/Dhx36/Nbn/Rnf20/Mier1/Kmt2e/Nelfa/Tada2b/Mtf2/Mapkapk5/Auts2/Pot1a/Atrx/Dkc1/Tnks/Brd7/Terf2/Becn1/Slf2/Rif1/Kdm1a/Ctbp1/Asxl2/Kat7/Slx4/Ccnb1/Isl1/Sin3a/Shcbp1l/Cenpe/Lig4/Ep300/Trp53	54
cluster4	GO:1902903	regulation of supramolecular fiber organization	90/3648	336/23843	3.54672e-08	1.82174e-06	1.30863e-06	Rac1/Apc/Arpc2/Mid1ip1/Nf2/Clip3/Map2/Capza2/Eps8/Myo1c/Mapt/Plek/Actr2/Nav3/Sptbn1/Ccl11/Pecam1/Ttc8/Carmil1/Edn1/Iqgap2/Rgcc/Mtss1/Sh3bp1/Dlg1/Lima1/Arhgap28/Rock1/Smad4/Spire1/Bbs4/Baiap2/Nrp1/Snca/Rp1/Rgs2/Abl1/Camsap1/Mapre1/Fmn2/Wasf2/Add1/Cit/Pxn/Arpc1b/Wasl/Mtpn/Add2/Vasp/Cyfip1/Chrna7/Fchsd2/Swap70/Pak3/Slit2/Mylk3/Rdx/Smad3/Clasp2/Specc1l/Mid1/Togaram1/Kiss1r/Slain2/Cdc42ep3/Ppfia1/Ckap…	90
cluster4	GO:0051054	positive regulation of DNA metabolic process	69/3648	236/23843	3.57205e-08	1.82174e-06	1.30863e-06	Ins2/Akt1/Rac1/Dbf4/Klf4/Hnrnpa2b1/Msh6/Trim28/Cdc42/Ctnnb1/Eya4/Naf1/Top2b/Atad5/Tnfaip1/Hsp90aa1/Slf1/Fgf10/Hsf1/Usp7/Gsk3b/Atf1/Hsp90ab1/Wiz/Cyp1b1/Nek7/Pcna/Dhx36/Egf/Nbn/Stoml2/Hgf/Cdc7/Rfc5/Mapkapk5/Pla2g1b/Pot1a/Blm/Kctd13/Usp9x/Atrx/Pak3/Dkc1/Tnks/Fgfr1/Wrn/Terf2/Bmp5/Nudt16/Map2k4/Ino80/Abraxas1/Slf2/Rif1/Dna2/Otud4/Ciz1/Slx4/Timeless/Spidr/Shc1/Trp53bp1/E2f8/Fancb/Gli2/Dtx3l/Cebpg/Npm1/…	69
cluster4	GO:0045862	positive regulation of proteolysis	85/3648	312/23843	3.6971e-08	1.86954e-06	1.34296e-06	Ddx3x/Akt1/Snx9/Stat3/Ubqln1/Cbfa2t3/Rnf114/Psen2/Chfr/Perp/Apaf1/Mdm2/Fbxw11/Cyfip2/Sumo2/Atxn3/Pdcd6/Plk2/Dab2/Rnf19a/Csnk1e/Hsf1/Ptk2/Gsk3b/Robo1/Axin1/Rnf138/Bag6/Csnk1a1/Jak2/Adam8/Pidd1/Snca/Epha4/Bcl2l11/Efna1/Egf/Fbxw7/Asph/Casp8ap2/Rnf19b/Casp9/Rchy1/Edem1/Taf1/Adam9/Eif2ak3/Cln6/Fbxo22/Gclc/Smad3/Pias1/Trib1/Ift57/Senp1/Antxr1/St18/Arl6ip5/Tmtc3/Rps27l/Rnf139/Socs5/Bbs7/Edem2/E330034G19…	85
cluster4	GO:0045860	positive regulation of protein kinase activity	110/3648	436/23843	3.89213e-08	1.95162e-06	1.40192e-06	Axin2/Ins2/Raf1/Ddx3x/Akt1/Daxx/Snx9/Tiam1/Mmd/Map2k1/Prlr/Kit/Ccnt1/Csf1/Sash1/Erbb3/Osbpl8/Pik3cg/Ern1/Dvl2/Ccnk/Edn1/Fgf10/Nek4/Rgcc/Pibf1/Dab2/Stk3/Ptk2/Dlg1/Robo1/Cdkn1a/Hsp90ab1/Pim1/Pdpk1/Axin1/Zfp91/Jak2/Map4k2/Il23a/Nab2/Adam8/Snca/Stradb/Epha4/Ccnt2/Vangl2/Ddr2/Abl1/Stk39/Tpx2/Ect2/Efna1/Egf/Cks1b/Lamtor2/Iqgap3/Fbxw7/Dab1/Hgf/Ccnl2/Mapre3/Pxn/Flt1/Ezh2/Chrna7/Pak4/Ern2/Cd40lg/Pak3/Map3…	110
cluster4	GO:0022411	cellular component disassembly	92/3648	347/23843	4.25091e-08	2.11377e-06	1.5184e-06	Hk2/Snapin/Ddr1/Mcoln1/Ubqln1/Apc/Zbtb17/Arpc2/Kif5b/Arid1a/Mid1ip1/Map2/Capza2/Eps8/Lamp2/Gle1/Apaf1/Nedd1/Ddit4/Plek/Nav3/Sptbn1/Vdac1/Hif1a/Carmil1/Smn1/Acin1/Retreg1/Sh3bp1/Hsf1/Atg3/Dnm1l/Synj1/Lima1/Spast/Fundc1/Gbf1/Fyco1/Dnase1l3/Rp1/Rb1cc1/Lamc1/Ddr2/Camsap1/Kif18a/Napb/Fbxw7/Asph/Add1/Fscn1/Mtpn/Add2/Cln3/Ern2/Swap70/Rdx/Snx14/Ogfod1/Arid2/Clasp2/Specc1l/Becn1/Mid1/Rubcn/Atg14/Ckap2/Atg…	92
cluster4	GO:0016482	cytosolic transport	46/3648	135/23843	4.81474e-08	2.37435e-06	1.70558e-06	Trappc10/Map2k1/Evi5/Tmem87b/Rbsn/Actr2/Ankfy1/Ube2o/Gosr2/Rhobtb3/Dab2/Tbc1d23/Dopey2/Vti1a/Gbf1/Pikfyve/Rab29/Stx6/Rab14/Snx16/Rgp1/Eps15/Srsf10/Vamp3/Tbc1d14/Rab6a/Msn/Vps35/Rdx/Dnajc13/Tmem87a/Snx2/Becn1/Heatr5a/Plekhj1/Dennd5a/Sgsm2/Dennd2a/Ric1/Lmtk2/Wipi1/Snx12/Sorl1/Gak/Ap1ar/Rab7	46
cluster4	GO:0001667	ameboidal-type cell migration	98/3648	378/23843	5.17105e-08	2.52915e-06	1.81678e-06	Gna12/Efnb2/Jup/Akt1/Rac1/Klf4/Stat5a/Pkn2/Hdac9/Pax3/Kit/Sash1/Gata3/Stard13/Mmp9/Cenpv/Dcn/Arid5b/Ptprr/Patz1/Nf1/Pecam1/Itgb4/Hif1a/Sema4d/Pdcd6/Plk2/Fgf10/Capn7/Rgcc/Has2/Enpp2/Sh3bp1/Ptk2/Robo1/Nus1/Cxcl13/Cyp1b1/Pdpk1/Csnk2b/Hbegf/Anxa1/Adam8/Itgb1/Nrp1/Nrp2/Ddr2/Pkn3/Acvr1/Abl1/Itgav/Pax6/Spred1/Schip1/Efna1/Lef1/Pitx2/Fbxw7/Wasf2/Tgfbr3/Pxn/Adamts9/Plxnd1/Lrp6/Sema4b/Pik3c2a/Pak3/Adam9/Sl…	98
cluster4	GO:0018393	internal peptidyl-lysine acetylation	48/3648	144/23843	5.43258e-08	2.6259e-06	1.88628e-06	Por/Gata3/Kansl1/Tada2a/Tcf3/Yeats4/Ncoa1/Per1/Rps6ka5/Brd1/Brd4/Bag6/Atat1/Smad4/Naa40/Snca/Ing5/Tada1/Bmi1/Wdr5/Lef1/Pole3/Tada2b/Ep400/Ing3/Auts2/Pole4/Taf1/Msl3/Hcfc1/Morf4l2/Brd7/Chek1/Flcn/Ctbp1/Phf20/Atg5/Kat7/Brca2/Isl1/Sin3a/Taf9b/Msl3l2/Tada3/Nat8f3/Taf9/Msl1/Ep300	48
cluster4	GO:0032956	regulation of actin cytoskeleton organization	89/3648	334/23843	5.46444e-08	2.6259e-06	1.88628e-06	Rac1/Arpc2/Cdc42/Nf2/Capza2/Eps8/Myo1c/Crk/Rhobtb1/Plek/Actr2/Sptbn1/Ccl11/Pecam1/Ttc8/Carmil1/Edn1/Rhobtb3/Iqgap2/Rgcc/Mtss1/Sh3bp1/Dlg1/Lima1/Arhgap28/Rock1/Smad4/Spire1/Bbs4/Baiap2/Nrp1/Vangl2/Abl1/Fmn2/Wasf2/Add1/Epha5/Cit/Pxn/Fscn1/Arpc1b/Wasl/Mtpn/Add2/Vasp/Cyfip1/Fchsd2/Swap70/Pak3/Slit2/Mylk3/Rdx/Dixdc1/Smad3/Ccdc88a/Clasp2/Specc1l/Kiss1r/Cdc42ep3/Ppfia1/Ssh2/Arhgap18/Arpin/Tgfb2/Lrp1/Syn…	89
cluster4	GO:1903046	meiotic cell cycle process	60/3648	197/23843	5.50089e-08	2.6259e-06	1.88628e-06	Msh6/Cdc20/Msh5/Ppp2r1a/Tex11/Tex14/Dazl/Top2b/Fbxo5/Sycp3/Actr2/Hus1/Pttg1/Spin1/Rad1/Dmc1/Hsf1/Sgo1/Ubr2/Bag6/Spire1/Cpeb1/Sgo2a/Suv39h2/Nuf2/Mastl/Kif18a/Bcl2l11/Dsn1/Sycp1/Fmn2/Ndc1/Eif4g3/Cenpc1/Brdt/Atrx/Tex12/Fancd2/Smc4/Ncapd3/Fignl1/Sun1/Wee2/Ncapd2/Slx4/Bub1b/Brca2/Wapl/Pde3a/Mei4/Hfm1/Ccdc36/Fbxo43/Gpr3/Terb1/Fancm/Espl1/Sycp2/Cks2/Btbd18	60
cluster4	GO:0034446	substrate adhesion-dependent cell spreading	34/3648	87/23843	6.11993e-08	2.89822e-06	2.0819e-06	Rac1/Axl/Lamb1/Arpc2/Mertk/Crk/Lims1/Carmil1/Olfm4/Dab2/Has2/Enpp2/Ptk2/St6gal1/Nrp1/Lamc1/Itga8/Abl1/Itgav/Postn/Efna1/Vamp3/Pxn/Antxr1/Micall2/Rreb1/Fndc3b/Rcc2/Efna5/Actn4/Unc13d/Myadm/Ap1ar/Peak1	34
cluster4	GO:1901987	regulation of cell cycle phase transition	78/3648	282/23843	6.64074e-08	3.1201e-06	2.24128e-06	Cdc45/Ddx3x/Akt1/Dbf4/Klf4/Apc/Zfp655/Tex14/Atad5/Tcf3/Mdm2/Hus1/Stxbp4/Fgf10/Ecd/Pinx1/Rgcc/Rb1/Rad21/Mtbp/Donson/Cdkn1a/Brd4/Pim1/Ndc80/Cep192/Lmnb1/Anxa1/Ddb1/Cdk2ap2/Pidd1/Cenpf/Rbm38/Fam83d/Larp7/Nbn/Syf2/Kmt2e/Cdc7/Ezh2/Mad2l1/Mbd4/Blm/D7Ertd443e/Cul4b/Brd7/Rbl2/Nae1/Rdx/Chek1/Rfwd3/Ino80/Mad2l1bp/Nek11/Abraxas1/Rps27l/Dtl/Pcid2/Bub1b/Cdk6/Rcc2/Ccnb1/Clspn/Sin3a/Cenpe/Pid1/Ticrr/Ctdspl/Ccnb…	78
cluster4	GO:0034248	regulation of cellular amide metabolic process	110/3648	441/23843	7.3754e-08	3.4382e-06	2.46979e-06	Zfp385a/Ddx3x/Akt1/Stat3/Map2k1/Hnrnpa2b1/Eif2ak4/Eif4g2/Ptbp1/Khsrp/Dazl/Hsd11b1/Ncor1/Gle1/Esr1/Cpeb4/Cyfip2/Eif4enif1/Cnot8/Rps6kb1/Pum2/Mif4gd/Unk/Per1/Nemf/Eif5/Fastkd3/Dnajc3/Eif3e/Zc3h7b/Csnk1e/Larp4/Cyp1b1/Rock1/Tcof1/Limd1/Pa2g4/Paip1/Cpeb1/Snca/Eif5b/Epha4/Mrpl44/Rgs2/Eprs/Uhmk1/Inpp5e/Eif2a/Efna1/Nfkb1/Pum1/Magoh/Mknk1/Eif4g3/Sepsecs/Piwil1/Mapkapk5/Eif2ak1/Igf2bp3/Kbtbd8/Cyfip1/Chrna7…	110
cluster4	GO:0090316	positive regulation of intracellular protein transport	59/3648	194/23843	7.48773e-08	3.46351e-06	2.48797e-06	Jup/Prkaca/Zbtb17/Arpc2/Cdc42/Kif5b/Nkap/Myo1c/Kif3a/Fyn/Mdm2/Ywhae/Ppm1a/Hsp90aa1/Gli3/Gsk3b/Hsp90ab1/Dtwd2/Jak2/Kif20b/Nmur1/Rab29/Sec16b/Hnmt/Stard7/Ect2/Fbxw7/Asph/Cdkl2/Edem1/C2cd5/Ipo5/Ptpn5/Gas6/Tmem30a/Prr5l/Ctdspl2/Tmem30b/Ice1/Oaz1/Micall2/Ubr5/Edem2/Ripor1/Oaz2/Zbed3/Csnk2a2/Sorl1/Plagl2/Ep300/Ubl4b/Dph6/Gsk3a/Bcas3/Tm9sf4/Htra2/Efcab7/Ube2d3/Ubl5	59
[truncated: 1,445 more rows]
